# Supplementary material for: Human phospho‐signaling networks of SARS‐CoV‐2 infection are rewired by population genetic variants
Source: Mol Syst Biol. 2022 May 17;18(5):e10823. doi: 10.15252/msb.202110823 (PMC9112486; doi:10.15252/msb.202110823)
Supplement: Supplementary file 1 — Dataset EV1 [file MSB-18-0-s005.xlsx]

## Sheet: legend
Dataset EV1: Phosphorylation associated SNVs (pSNVs) of SARS-CoV-2 infection.
The table shows all the pSNVs in the phosphosites modified in SARS-CoV-2 infection in the gnomAD dataset detected in at least one human population (AF_popmax ≥ 10-4). The table includes allele frequencies of pSNVs in the 16 populations in gnomAD (columns AF_all, AF_popmax, etc.), the kinases known to target the site (column ptm_kinase), the probability of the pSNV disrupting the phosphosite based…

## Sheet: Dataset EV1
gene_symbol	protein_isoform	mut_position	ref_residue	mut_residue	RSID	AF_all	AF_nfe_seu	AF_nfe_bgr	AF_afr	AF_sas	AF_nfe_onf	AF_amr	AF_eas	AF_nfe_swe	AF_nfe_nwe	AF_eas_kor	AF_eas_oea	AF_nfe_est	AF_nfe	AF_fin	AF_asj	AF_oth	AF_popmax	AF_eas_jpn	pSNV_tag	ptm_position	ptm_residue	ptm_type	ptm_kinase	ptm_pmid	ptm_refseq	ptm_uniprot	ptm_sequence	ptm_sources	distance	top_MIMP_score	effect_MIMP	multi_PTM	pSNV_impact	func_score	other_infection
ABCC3	NM_003786	904	M	I	rs142337287	0.000352553	0	0	0.00400197	0	3.25839e-05	0.000581666	0	0	2.39831e-05	0	0	0	1.77258e-05	0	0	0.000164636	0.00400197	0	ABCC3:904:M:I	911	S	phosphorylation;phosphorylation (SARS-CoV-2)		18669648;32645325;19651622	NM_003786	O15438	MRQLSALsSDGEGQG	PhosphoSitePlus|Phospho.ELM|HPRD|Vero E6 (Bouhaddou et al.; 2020)	7	NA	NA	FALSE	distal	0.32171
ABCC3	NM_003786	905	R	K	rs142288129	0.000761816	0.000174917	0.000374532	0	0	0.000424033	0	0	0.00164751	0.000432443	0	0	0	0.000683084	0.00508728	0	0.000657895	0.000683084	0	ABCC3:905:R:K	912	S	phosphorylation;phosphorylation (SARS-CoV-2)		32645325	NM_003786	O15438	RQLSALSsDGEGQGR	PhosphoSitePlus|Vero E6 (Bouhaddou et al.; 2020)	7	NA	NA	TRUE	distal	0.265555
ABCC3	NM_003786	919	R	Q	rs1012299385	2.1504e-05	0	0	0.000179953	4.06901e-05	4.332e-05	0	0	0	0	0	0	0	1.26473e-05	0	0	0	0.000179953	0	ABCC3:919:R:Q	912	S	phosphorylation;phosphorylation (SARS-CoV-2)		32645325	NM_003786	O15438	RQLSALSsDGEGQGR	PhosphoSitePlus|Vero E6 (Bouhaddou et al.; 2020)	7	NA	NA	FALSE	distal	0.265555
ABCC4	NM_005845	641	P	L	rs142639713	3.58038e-05	0	0	0	3.26627e-05	6.46078e-05	0	0.000163114	0	2.37192e-05	0	0.000207987	0	2.6395e-05	4.61979e-05	0	0.000162973	0.000163114	0	ABCC4:641:P:L	646	T	phosphorylation;phosphorylation (SARS-CoV-2)		19664994;18767875;19651622;20068231;20230923;32645325;18669648;19691289;17081983	NM_005845	O15439	EQPPVPGtPTLRNRT	PhosphoSitePlus|Phospho.ELM|HPRD|Vero E6 (Bouhaddou et al.; 2020)	5	NA	NA	FALSE	distal	0.395984
ABCC4	NM_005845	641	P	T	rs778579872	2.38688e-05	0	0	0	0	0	0.000173451	0	0	0	0	0	0	0	0	0	0	0.000173451	0	ABCC4:641:P:T	646	T	phosphorylation;phosphorylation (SARS-CoV-2)		19664994;18767875;19651622;20068231;20230923;32645325;18669648;19691289;17081983	NM_005845	O15439	EQPPVPGtPTLRNRT	PhosphoSitePlus|Phospho.ELM|HPRD|Vero E6 (Bouhaddou et al.; 2020)	5	NA	NA	FALSE	distal	0.395984
ABCC4	NM_005845	646	T	A	rs750572028	1.59113e-05	0	0	0	0.000130651	0	0	0	0	0	0	0	0	0	0	0	0	0.000130651	0	ABCC4:646:T:A	646	T	phosphorylation;phosphorylation (SARS-CoV-2)		19664994;18767875;19651622;20068231;20230923;32645325;18669648;19691289;17081983	NM_005845	O15439	EQPPVPGtPTLRNRT	PhosphoSitePlus|Phospho.ELM|HPRD|Vero E6 (Bouhaddou et al.; 2020)	0	0.998412	loss	FALSE	direct	0.395984
ABCF1	NM_001025091	115	V	I	rs373329306	7.16344e-05	0	0	0.00110742	0	0	0	0	0	0	0	0	0	0	0	0	0	0.00110742	0	ABCF1:115:V:I	109	S	phosphorylation;phosphorylation (SARS-CoV-2)	CSNK2A1	18767875;20068231;20230923;32645325;18707149;18669648;19413330;15345747;16083285;17894550;15302935;18088087;18578522;19651622;19415658;18452278;20166139;20058876;17081983	NM_001025091	Q8NE71	KKLSVPTsDEEDEVP	Vero E6 (Bouhaddou et al.; 2020)|HPRD|Phospho.ELM|PhosphoSitePlus|UniProt	6	NA	NA	FALSE	distal	0.553669	HSV1
ABCF1	NM_001025091	228	S	L	rs144087897	4.23585e-05	0	0	0.0006888	0	0	0	0	0	0	0	0	0	0	0	0	0	0.0006888	0	ABCF1:228:S:L	228	S	phosphorylation;phosphorylation (SARS-CoV-2)		19651622;20068231;19415658;17287340;32645325;18669648;16964243;18452278;15302935;20166139;17081983	NM_001025091	Q8NE71	AKKAEQGsEEEGEGE	PhosphoSitePlus|Phospho.ELM|HPRD|Vero E6 (Bouhaddou et al.; 2020)	0	0.997779	loss	FALSE	direct	0.576358
ABI2	NM_001282925	221	M	V	rs144970407	0.000115369	0	0	0	0	0.000258381	5.78235e-05	0	7.65287e-05	0.000379561	0	0	0	0.00022876	0	0	0.000162866	0.00022876	0	ABI2:221:M:V	227	S	phosphorylation;phosphorylation (SARS-CoV-2)		18669648;32645325	NM_001282925	Q9NYB9	NMAPSQQsPVRTASV	PhosphoSitePlus|Phospho.ELM|Vero E6 (Bouhaddou et al.; 2020)	6	NA	NA	FALSE	distal	0.625235	HSV1
ABL1	NM_005157	722	V	I	rs372281632	0.000104627	0	0	0	6.54022e-05	9.90753e-05	0	0.000109987	0	0.000408144	0	0.000140469	0	0.000178317	4.72813e-05	0	0.00016442	0.000178317	0	ABL1:722:V:I	718	S	phosphorylation;phosphorylation (SARS-CoV-2)		18691976;32645325	NM_005157	P00519	KRFLRSCsASCVPHG	PhosphoSitePlus|HPRD|Vero E6 (Bouhaddou et al.; 2020)	4	NA	NA	FALSE	distal	0.535606
ABLIM1	NM_002313	424	G	R	rs146405529	8.28809e-06	0	0	0.000126678	0	0	0	0	0	0	0	0	0	0	0	0	0	0.000126678	0	ABLIM1:424:G:R	431	S	phosphorylation;phosphorylation (SARS-CoV-2)		17322306;18767875;19664995;19664994;20068231;32645325;18669648;19413330;18452278;15302935;18088087;15144186;20166139;20058876	NM_002313	O14639	GESPRTLsPTPSAEG	PhosphoSitePlus|Phospho.ELM|HPRD|Vero E6 (Bouhaddou et al.; 2020)	7	NA	NA	FALSE	distal	0.625095
ABLIM1	NM_002313	427	P	L	rs757302954	1.19355e-05	0	0	0	0	0	0	0.000163097	0	0	0	0.000207987	0	0	0	0	0	0.000163097	0	ABLIM1:427:P:L	431	S	phosphorylation;phosphorylation (SARS-CoV-2)		17322306;18767875;19664995;19664994;20068231;32645325;18669648;19413330;18452278;15302935;18088087;15144186;20166139;20058876	NM_002313	O14639	GESPRTLsPTPSAEG	PhosphoSitePlus|Phospho.ELM|HPRD|Vero E6 (Bouhaddou et al.; 2020)	4	NA	NA	FALSE	distal	0.625095
ABR	NM_021962	67	G	R	rs148912251	0.000126564	8.83392e-05	0	0.000622355	3.30579e-05	3.31631e-05	0	0.000661813	0.000191777	2.56108e-05	0.000265111	0.000773123	0	7.30727e-05	0	0	0	0.000661813	0	ABR:67:G:R	72	S	phosphorylation;phosphorylation (SARS-CoV-2)		32645325	NM_021962	Q12979	QGGGDGVsPTPPEGL	PhosphoSitePlus|Vero E6 (Bouhaddou et al.; 2020)	5	0.776812	gain	TRUE	rewiring	0.257868
ABR	NM_021962	71	V	I	rs765186007	6.6143e-05	0.000177904	0	0	0	0	0.000362363	0	0	2.60566e-05	0	0	0	2.77013e-05	0	0.000105263	0	0.000362363	0	ABR:71:V:I	72	S	phosphorylation;phosphorylation (SARS-CoV-2)		32645325	NM_021962	Q12979	QGGGDGVsPTPPEGL	PhosphoSitePlus|Vero E6 (Bouhaddou et al.; 2020)	1	NA	NA	FALSE	proximal	0.257868
ABR	NM_021962	79	L	M	rs778184872	1.73865e-05	0	0	0	0.000143854	0	0	0	0	0	0	0	0	0	0	0	0	0.000143854	0	ABR:79:L:M	72	S	phosphorylation;phosphorylation (SARS-CoV-2)		32645325	NM_021962	Q12979	QGGGDGVsPTPPEGL	PhosphoSitePlus|Vero E6 (Bouhaddou et al.; 2020)	7	NA	NA	FALSE	distal	0.257868
ACAP2	NM_012287	544	F	S	rs1296259512	7.95615e-06	0	0	0	0	0	0	0.000108731	0	0	0	0.000138658	0	0	0	0	0	0.000108731	0	ACAP2:544:F:S	540	S	phosphorylation;phosphorylation (SARS-CoV-2)		32645325	NM_012287	Q15057	SSEEKRLsISKFGPG	PhosphoSitePlus|Vero E6 (Bouhaddou et al.; 2020)	4	0.836371	gain	FALSE	rewiring	0.400139
ACIN1	NM_014977	1001	Q	R	rs114105349	0.00269092	0.00374173	0.00187266	0.0008	0.00167312	0.0038464	0.00319953	0	0.00298507	0.00491873	0	0	0	0.00398049	0.000600684	0.00198847	0.00262037	0.00398049	0	ACIN1:1001:Q:R	1004	S	phosphorylation;phosphorylation (SARS-CoV-2)		17322306;18767875;20068231;17924679;32645325;18669648;19413330;16964243;15302935;19664994;19664995;19651622;19415658;18220336;20166139;20058876;17081983	NM_014977	Q9UKV3	VRTAQVPsPPRGKIS	PhosphoSitePlus|Phospho.ELM|HPRD|Vero E6 (Bouhaddou et al.; 2020)	3	0.988305	gain	FALSE	rewiring	0.523493
ACIN1	NM_014977	386	S	C	rs145311319	3.97814e-05	8.69565e-05	0	0	0.000293964	0	0	0	0	0	0	0	0	8.79662e-06	0	0	0	0.000293964	0	ACIN1:386:S:C	386	S	phosphorylation;phosphorylation (SARS-CoV-2)		19651622;20068231;17287340;32645325;18669648;16083285;15302935;20166139;17081983	NM_014977	Q9UKV3	GLKEKSKsPSPPRLT	PhosphoSitePlus|Phospho.ELM|HPRD|Vero E6 (Bouhaddou et al.; 2020)	0	0.982957	loss	TRUE	direct	0.384823
ACIN1	NM_014977	560	A	V	rs199754379	0.000174991	0.000869414	0.000374532	0	6.53253e-05	0.000193736	0	0	7.65287e-05	0.00049763	0	0	0	0.000351747	0	0	0.000325733	0.000351747	0	ACIN1:560:A:V	561	S	phosphorylation;phosphorylation (SARS-CoV-2)		18669648;18212344;20068231;18707149;20166139;17287340;32645325	NM_014977	Q9UKV3	QKEGRRAsHTLLPSH	PhosphoSitePlus|Phospho.ELM|HPRD|Vero E6 (Bouhaddou et al.; 2020)	1	NA	NA	FALSE	proximal	0.383732
ACIN1	NM_014977	565	L	F	rs1446690025	7.95349e-06	0	0	0	0	0	0	0.000108731	0	0	0	0.000138658	0	0	0	0	0	0.000108731	0	ACIN1:565:L:F	561	S	phosphorylation;phosphorylation (SARS-CoV-2)		18669648;18212344;20068231;18707149;20166139;17287340;32645325	NM_014977	Q9UKV3	QKEGRRAsHTLLPSH	PhosphoSitePlus|Phospho.ELM|HPRD|Vero E6 (Bouhaddou et al.; 2020)	4	NA	NA	FALSE	distal	0.383732
ACIN1	NM_014977	566	P	S	rs115370646	0.000167026	0	0	0.000246093	0	0	0	0.00195716	0	0	0	0.00249584	0	0	0	0	0.000325733	0.00195716	0	ACIN1:566:P:S	561	S	phosphorylation;phosphorylation (SARS-CoV-2)		18669648;18212344;20068231;18707149;20166139;17287340;32645325	NM_014977	Q9UKV3	QKEGRRAsHTLLPSH	PhosphoSitePlus|Phospho.ELM|HPRD|Vero E6 (Bouhaddou et al.; 2020)	5	NA	NA	FALSE	distal	0.383732
ACLY	NM_001096	457	S	F	rs782787138	3.19729e-05	0	0	0	0	0	0	0.00043573	0	0	0	0.000555633	0	0	0	0	0	0.00043573	0	ACLY:457:S:F	455	S	phosphorylation;phosphorylation (SARS-CoV-2)	PRKACA	10653665;18767875;17924679;19415658;32645325;18669648;18452278;18088087;15302935;17081983	NM_001096	P53396	PAPSRTAsFSESRAD	PhosphoSitePlus|Phospho.ELM|HPRD|Vero E6 (Bouhaddou et al.; 2020)	2	NA	NA	FALSE	proximal	0.744326
ACLY	NM_001096	461	A	V	rs781915275	1.20055e-05	0	0	0	0	0	0	0.000163541	0	0	0.000524659	6.9512e-05	0	0	0	0	0	0.000163541	0	ACLY:461:A:V	455	S	phosphorylation;phosphorylation (SARS-CoV-2)	PRKACA	10653665;18767875;17924679;19415658;32645325;18669648;18452278;18088087;15302935;17081983	NM_001096	P53396	PAPSRTAsFSESRAD	PhosphoSitePlus|Phospho.ELM|HPRD|Vero E6 (Bouhaddou et al.; 2020)	6	NA	NA	FALSE	distal	0.744326
ACLY	NM_001096	479	V	I	rs782300743	2.63424e-05	0	0	0	0	0	0.000207727	0	0	0	0	0	0	0	0	0	0	0.000207727	0	ACLY:479:V:I	481	S	phosphorylation;phosphorylation (SARS-CoV-2)		19664994;19664995;17924679;19415658;32645325;18669648;20058876;17081983	NM_001096	P53396	MPQDSVPsPRSLQGK	PhosphoSitePlus|Phospho.ELM|HPRD|Vero E6 (Bouhaddou et al.; 2020)	2	NA	NA	FALSE	proximal	0.382105	HIV
ACSS2	NM_018677	259	G	S	rs202132151	0.000243597	0.000174581	0	0	0	9.74976e-05	0.000174004	0	0	0	0	0	0	4.42126e-05	0	0.00488534	0.000164474	0.000174004	0	ACSS2:259:G:S	263	S	phosphorylation (SARS-CoV-2)		32645325	NM_018677	Q9NR19	AELGMGDsTSQSPPI	Vero E6 (Bouhaddou et al.; 2020)	4	NA	NA	FALSE	distal	0.104984
ACSS2	NM_018677	264	T	P	rs200209765	0.0324896	0.0445652	0.131243	0.0674371	0.0110031	0.0362668	0.0285917	0.0513206	0.0787195	0.00691208	0.129823	0.032668	0.0235849	0.0361739	0.0278646	0.00931538	0.0181585	0.0674371	0.0425532	ACSS2:264:T:P	263	S	phosphorylation (SARS-CoV-2)		32645325	NM_018677	Q9NR19	AELGMGDsTSQSPPI	Vero E6 (Bouhaddou et al.; 2020)	1	0.94859	gain	TRUE	rewiring	0.104984
ADD1	NM_001119	354	R	C	rs145933934	6.76089e-05	0	0	6.15309e-05	0.000489972	0	2.89101e-05	0	0	0	0	0	0	0	0	0	0	0.000489972	0	ADD1:354:R:C	358	S	phosphorylation;phosphorylation (SARS-CoV-2)	MAPK1	18767875;20068231;32645325;18669648;19413330;18510355;15302935;18088087;19664994;19664995;19651622;19415658;17287340;18491316;18452278;15822905;20166139;20058876	NM_001119	P35611	AKSRSPGsPVGEGTG	PhosphoSitePlus|Phospho.ELM|HPRD|Vero E6 (Bouhaddou et al.; 2020)	4	NA	NA	FALSE	distal	0.629783
ADD1	NM_001119	357	G	R	rs139972650	7.95355e-06	0	0	0	0	0	0	0.000108731	0	0	0.000523834	0	0	0	0	0	0	0.000108731	0	ADD1:357:G:R	358	S	phosphorylation;phosphorylation (SARS-CoV-2)	MAPK1	18767875;20068231;32645325;18669648;19413330;18510355;15302935;18088087;19664994;19664995;19651622;19415658;17287340;18491316;18452278;15822905;20166139;20058876	NM_001119	P35611	AKSRSPGsPVGEGTG	PhosphoSitePlus|Phospho.ELM|HPRD|Vero E6 (Bouhaddou et al.; 2020)	1	NA	NA	FALSE	proximal	0.629783
ADD3	NM_016824	40	N	T	rs761931587	2.3903e-05	0	0	0	0	0	0.000173923	0	0	0	0	0	0	0	0	0	0	0.000173923	0	ADD3:40:N:T	42	S	phosphorylation;phosphorylation (SARS-CoV-2)		18669648;19664994;19664995;20068231;18088087;32645325	NM_016824	Q9UEY8	YIRERNMsPDLRQDF	PhosphoSitePlus|Phospho.ELM|HPRD|Vero E6 (Bouhaddou et al.; 2020)	2	NA	NA	FALSE	proximal	0.643199
ADD3	NM_016824	41	M	V	rs761201144	1.59454e-05	0	0	0	0	0	0.000116056	0	0	0	0	0	0	0	0	0	0	0.000116056	0	ADD3:41:M:V	42	S	phosphorylation;phosphorylation (SARS-CoV-2)		18669648;19664994;19664995;20068231;18088087;32645325	NM_016824	Q9UEY8	YIRERNMsPDLRQDF	PhosphoSitePlus|Phospho.ELM|HPRD|Vero E6 (Bouhaddou et al.; 2020)	1	NA	NA	FALSE	proximal	0.643199
ADD3	NM_016824	46	R	Q	rs758014351	4.3961e-05	0	0	0	0	0	0.000233236	0	0	0	0	0	0	0	0	0	0.000491803	0.000233236	0	ADD3:46:R:Q	42	S	phosphorylation;phosphorylation (SARS-CoV-2)		18669648;19664994;19664995;20068231;18088087;32645325	NM_016824	Q9UEY8	YIRERNMsPDLRQDF	PhosphoSitePlus|Phospho.ELM|HPRD|Vero E6 (Bouhaddou et al.; 2020)	4	NA	NA	FALSE	distal	0.643199
ADD3	NM_016824	690	R	H	rs760132854	2.03272e-05	0	0	0	0	0	0.000148131	0	0	0	0	0	0	0	0	0	0	0.000148131	0	ADD3:690:R:H	693	S	phosphorylation;phosphorylation (SARS-CoV-2)	CHEK1;PRKCA	18669648;19651622;20068231;18452278;20166139;32645325;11895774	NM_016824	Q9UEY8	KKKFRTPsFLKKNKK	PhosphoSitePlus|Phospho.ELM|HPRD|Vero E6 (Bouhaddou et al.; 2020)	3	0.977933	loss	FALSE	rewiring	0.618531
ADD3	NM_016824	698	N	K	rs149355298	0.000448993	0.000183385	0.00039032	0.000280662	0.000373785	0.000183878	0.00107198	0.000949367	7.9384e-05	0.00060925	0	0.00125271	0	0.000313222	0.000109361	0.000738371	0	0.00107198	0	ADD3:698:N:K	693	S	phosphorylation;phosphorylation (SARS-CoV-2)	CHEK1;PRKCA	18669648;19651622;20068231;18452278;20166139;32645325;11895774	NM_016824	Q9UEY8	KKKFRTPsFLKKNKK	PhosphoSitePlus|Phospho.ELM|HPRD|Vero E6 (Bouhaddou et al.; 2020)	5	NA	NA	FALSE	distal	0.618531
ADGRE5	NM_078481	830	A	T	rs147788187	0.0001753	0	0	0.00234163	3.26648e-05	0	8.67955e-05	0	0	0	0	0	0	0	0	0	0.000326371	0.00234163	0	ADGRE5:830:A:T	831	S	phosphorylation;phosphorylation (SARS-CoV-2)		18767875;19651622;20068231;18691976;32645325;18669648;18578522;20166139	NM_078481	P48960	QTRALRAsESGI---	PhosphoSitePlus|Phospho.ELM|HPRD|Vero E6 (Bouhaddou et al.; 2020)	1	NA	NA	FALSE	proximal	0.475303
ADGRE5	NM_078481	830	A	V	rs140068607	0.000458197	0.000348068	0	0.000431619	6.53339e-05	0.000874976	8.67855e-05	0	0.000613309	0.00121065	0	0	0	0.000863741	4.64037e-05	0	0.000652955	0.000863741	0	ADGRE5:830:A:V	831	S	phosphorylation;phosphorylation (SARS-CoV-2)		18767875;19651622;20068231;18691976;32645325;18669648;18578522;20166139	NM_078481	P48960	QTRALRAsESGI---	PhosphoSitePlus|Phospho.ELM|HPRD|Vero E6 (Bouhaddou et al.; 2020)	1	NA	NA	FALSE	proximal	0.475303
ADGRE5	NM_078481	832	E	Q	rs778697801	3.98438e-05	0	0	0.000123274	0	6.4813e-05	0	0	0	0.000142437	0	0	0	7.05107e-05	0	0	0	0.000123274	0	ADGRE5:832:E:Q	831	S	phosphorylation;phosphorylation (SARS-CoV-2)		18767875;19651622;20068231;18691976;32645325;18669648;18578522;20166139	NM_078481	P48960	QTRALRAsESGI---	PhosphoSitePlus|Phospho.ELM|HPRD|Vero E6 (Bouhaddou et al.; 2020)	1	0.908192	gain	FALSE	rewiring	0.475303
ADGRE5	NM_078481	834	G	S	rs143619017	0.000171423	8.70625e-05	0	6.16903e-05	0.000196002	0.000194603	0.000318324	0.000380724	0.000153362	0.00014247	0.000261917	0.000416204	0	0.00014993	0	0	0.000163345	0.000380724	0	ADGRE5:834:G:S	831	S	phosphorylation;phosphorylation (SARS-CoV-2)		18767875;19651622;20068231;18691976;32645325;18669648;18578522;20166139	NM_078481	P48960	QTRALRAsESGI---	PhosphoSitePlus|Phospho.ELM|HPRD|Vero E6 (Bouhaddou et al.; 2020)	3	NA	NA	FALSE	distal	0.475303
AFAP1	NM_198595	657	I	M	rs145238950	2.41439e-05	0	0	0	0.000163388	0	2.89402e-05	0	0	0	0	0	0	0	0	0	0	0.000163388	0	AFAP1:657:I:M	664	S	phosphorylation;phosphorylation (SARS-CoV-2)		32645325	NM_198595	Q8N556	IEPKSGTsSPQSPVF	PhosphoSitePlus|Vero E6 (Bouhaddou et al.; 2020)	7	NA	NA	FALSE	distal	0.415018	HSV1
AFAP1	NM_198595	660	K	N	rs371010102	0.000173101	0.00105005	0	0	0.000326883	0.000195682	8.68307e-05	0	7.6558e-05	0.000250376	0	0	0	0.000270139	0	0	0	0.000326883	0	AFAP1:660:K:N	664	S	phosphorylation;phosphorylation (SARS-CoV-2)		32645325	NM_198595	Q8N556	IEPKSGTsSPQSPVF	PhosphoSitePlus|Vero E6 (Bouhaddou et al.; 2020)	4	NA	NA	FALSE	distal	0.415018	HSV1
AFAP1	NM_198595	664	S	L	rs151145563	0.000943001	0.000876117	0.00112952	0.000246579	0.000130899	0.00146972	0.00101361	0.000108826	0.00103385	0.00183095	0.000524109	0	0	0.0014245	0.000233645	0.000896772	0.00278506	0.0014245	0	AFAP1:664:S:L	664	S	phosphorylation;phosphorylation (SARS-CoV-2)		32645325	NM_198595	Q8N556	IEPKSGTsSPQSPVF	PhosphoSitePlus|Vero E6 (Bouhaddou et al.; 2020)	0	0.942851	loss	FALSE	direct	0.415018	HSV1
AHSG	NM_001622	132	C	Y	rs773162375	2.02855e-05	0	0	0	0.000168362	0	0	0	0	0	0	0	0	0	0	0	0	0.000168362	0	AHSG:132:C:Y	138	S	phosphorylation;phosphorylation (SARS-CoV-2)		19664994;19415658;32645325;18669648;19007248;20187088;18491316;19562805;11439093;18088087;18212344;20166139;26091039	NM_001622	P02765	KCDSSPDsAEDVRKV	Vero E6 (Bouhaddou et al.; 2020)|HPRD|Phospho.ELM|PhosphoSitePlus|UniProt	6	NA	NA	FALSE	distal	NA
AHSG	NM_001622	137	D	E	rs764126298	1.20756e-05	0	0	0	0	0	0	0.000108897	0	2.42612e-05	0	0.00013887	0	8.92331e-06	0	0	0	0.000108897	0	AHSG:137:D:E	138	S	phosphorylation;phosphorylation (SARS-CoV-2)		19664994;19415658;32645325;18669648;19007248;20187088;18491316;19562805;11439093;18088087;18212344;20166139;26091039	NM_001622	P02765	KCDSSPDsAEDVRKV	Vero E6 (Bouhaddou et al.; 2020)|HPRD|Phospho.ELM|PhosphoSitePlus|UniProt	1	NA	NA	FALSE	proximal	NA
AHSG	NM_001622	141	D	E	rs138907722	1.6e-05	0	0	0.000246396	0	0	0	0	0	0	0	0	0	0	0	0	0	0.000246396	0	AHSG:141:D:E	138	S	phosphorylation;phosphorylation (SARS-CoV-2)		19664994;19415658;32645325;18669648;19007248;20187088;18491316;19562805;11439093;18088087;18212344;20166139;26091039	NM_001622	P02765	KCDSSPDsAEDVRKV	Vero E6 (Bouhaddou et al.; 2020)|HPRD|Phospho.ELM|PhosphoSitePlus|UniProt	3	NA	NA	FALSE	distal	NA
AHSG	NM_001622	142	V	L	rs7633550	0.00105163	0	0	0.014657	0	6.50576e-05	0.000608802	0	0	4.79524e-05	0	0	0	3.54302e-05	0	0	0	0.014657	0	AHSG:142:V:L	138	S	phosphorylation;phosphorylation (SARS-CoV-2)		19664994;19415658;32645325;18669648;19007248;20187088;18491316;19562805;11439093;18088087;18212344;20166139;26091039	NM_001622	P02765	KCDSSPDsAEDVRKV	Vero E6 (Bouhaddou et al.; 2020)|HPRD|Phospho.ELM|PhosphoSitePlus|UniProt	4	NA	NA	FALSE	distal	NA
AJUBA	NM_032876	259	P	S	rs529090199	9.73937e-06	0	0	0.00017331	0	0	0	0	0	0	0	0	0	0	0	0	0	0.00017331	0	AJUBA:259:P:S	263	S	phosphorylation;phosphorylation (SARS-CoV-2)		32645325;17081983	NM_032876	Q96IF1	GAQPGRHsVTGYGDC	PhosphoSitePlus|HPRD|Vero E6 (Bouhaddou et al.; 2020)	4	NA	NA	FALSE	distal	0.307995	HSV1
AJUBA	NM_032876	259	P	T	rs529090199	6.81756e-05	0	0	0.00103986	0	0	6.40738e-05	0	0	0	0	0	0	0	0	0	0	0.00103986	0	AJUBA:259:P:T	263	S	phosphorylation;phosphorylation (SARS-CoV-2)		32645325;17081983	NM_032876	Q96IF1	GAQPGRHsVTGYGDC	PhosphoSitePlus|HPRD|Vero E6 (Bouhaddou et al.; 2020)	4	NA	NA	FALSE	distal	0.307995	HSV1
AKAP11	NM_016248	1245	F	I	rs374576199	0.000599027	0	0	0	0.0044109	3.24802e-05	5.7857e-05	0.000598151	0	0	0	0.000762724	0	8.83065e-06	0	0	0.000164258	0.0044109	0	AKAP11:1245:F:I	1242	S	phosphorylation;phosphorylation (SARS-CoV-2)		18669648;19664995;18691976;32645325;17081983	NM_016248	Q9UKA4	VQSQRSVsPTFLNPS	PhosphoSitePlus|Phospho.ELM|HPRD|Vero E6 (Bouhaddou et al.; 2020)	3	NA	NA	FALSE	distal	0.297592	HSV1
AKAP12	NM_005100	1396	P	L	rs370848640	5.17434e-05	0	0	0	3.26648e-05	0	0	0.000489343	0	0	0	0.000624047	0	0	0	0	0.000489077	0.000489343	0	AKAP12:1396:P:L	1395	S	phosphorylation;phosphorylation (SARS-CoV-2)		19664994;19664995;19413330;19415658;32645325;17081983	NM_005100	Q02952	EVSSLEGsPPPCLGQ	PhosphoSitePlus|Phospho.ELM|HPRD|Vero E6 (Bouhaddou et al.; 2020)	1	0.99201	gain:loss	FALSE	rewiring	0.320418
AKAP12	NM_005100	1401	G	S	rs1266254532	2.38874e-05	0	0	0	0	0	0.000144542	0	0	2.37586e-05	0	0	0	8.80887e-06	0	0	0	0.000144542	0	AKAP12:1401:G:S	1395	S	phosphorylation;phosphorylation (SARS-CoV-2)		19664994;19664995;19413330;19415658;32645325;17081983	NM_005100	Q02952	EVSSLEGsPPPCLGQ	PhosphoSitePlus|Phospho.ELM|HPRD|Vero E6 (Bouhaddou et al.; 2020)	6	NA	NA	FALSE	distal	0.320418
AKAP12	NM_005100	592	A	D	rs375298142	7.96756e-06	0	0	0	0	0	0	0.000108755	0	0	0.000523834	0	0	0	0	0	0	0.000108755	0	AKAP12:592:A:D	598	S	phosphorylation;phosphorylation (SARS-CoV-2)		19664994;18767875;19664995;17322306;19415658;18707149;32645325;19413330;18510355;17081983	NM_005100	Q02952	EAEEGATsDGEKKRE	PhosphoSitePlus|Phospho.ELM|HPRD|Vero E6 (Bouhaddou et al.; 2020)	6	NA	NA	FALSE	distal	0.463727
AKAP13	NM_007200	1860	T	K	rs146388266	3.18695e-05	0	0	0	0	0	0	0.000381264	0	2.3771e-05	0	0.000486246	0	8.80778e-06	0	0	0	0.000381264	0	AKAP13:1860:T:K	1857	S	phosphorylation;phosphorylation (SARS-CoV-2)		32645325	NM_007200	Q12802	LQAHDTSsLPTVIMR	PhosphoSitePlus|Vero E6 (Bouhaddou et al.; 2020)	3	NA	NA	FALSE	distal	0.14273
AKAP13	NM_007200	1860	T	M	rs146388266	0.000123494	0	0	0	0.00101413	0	0	0	0	0	0	0	0	0	0	0	0	0.00101413	0	AKAP13:1860:T:M	1857	S	phosphorylation;phosphorylation (SARS-CoV-2)		32645325	NM_007200	Q12802	LQAHDTSsLPTVIMR	PhosphoSitePlus|Vero E6 (Bouhaddou et al.; 2020)	3	NA	NA	FALSE	distal	0.14273
AKAP13	NM_007200	2392	P	R	rs78778821	0.00351653	0.000521921	0	0.0485419	3.26627e-05	0.000193773	0.00179243	0	0	0.000237169	0	0	0	0.000193546	0	0	0.0016292	0.0485419	0	AKAP13:2392:P:R	2398	S	phosphorylation;phosphorylation (SARS-CoV-2)		18669648;32645325	NM_007200	Q12802	TPLPEDCsPTHSPRV	PhosphoSitePlus|Phospho.ELM|HPRD|Vero E6 (Bouhaddou et al.; 2020)	6	NA	NA	FALSE	distal	0.364214
AKAP13	NM_007200	2406	L	I	rs1408628113	7.95513e-06	0	0	0	0	0	0	0.000108731	0	0	0	0.000138658	0	0	0	0	0	0.000108731	0	AKAP13:2406:L:I	2411	T	phosphorylation;phosphorylation (SARS-CoV-2)		32645325	NM_007200	Q12802	RVLFRSNtEEALKGG	PhosphoSitePlus|Vero E6 (Bouhaddou et al.; 2020)	5	NA	NA	FALSE	distal	0.434047
AKAP13	NM_007200	2410	N	K	rs116407615	4.37612e-05	0	0	0.000615385	0	0	2.89184e-05	0	0	0	0	0	0	0	0	0	0	0.000615385	0	AKAP13:2410:N:K	2411	T	phosphorylation;phosphorylation (SARS-CoV-2)		32645325	NM_007200	Q12802	RVLFRSNtEEALKGG	PhosphoSitePlus|Vero E6 (Bouhaddou et al.; 2020)	1	NA	NA	FALSE	proximal	0.434047
AKAP13	NM_007200	2412	E	G	rs1337191625	7.95634e-06	0	0	0	0	0	0	0.000108743	0	0	0	0.000138677	0	0	0	0	0	0.000108743	0	AKAP13:2412:E:G	2411	T	phosphorylation;phosphorylation (SARS-CoV-2)		32645325	NM_007200	Q12802	RVLFRSNtEEALKGG	PhosphoSitePlus|Vero E6 (Bouhaddou et al.; 2020)	1	NA	NA	FALSE	proximal	0.434047
AKAP13	NM_007200	2460	S	F	rs145294620	6.36401e-05	0	0	0.000922963	0	0	2.89134e-05	0	0	0	0	0	0	0	0	0	0	0.000922963	0	AKAP13:2460:S:F	2467	T	phosphorylation;phosphorylation (SARS-CoV-2)		32645325;20068231	NM_007200	Q12802	SLPRRAEtFGGFDSH	PhosphoSitePlus|HPRD|Vero E6 (Bouhaddou et al.; 2020)	7	NA	NA	FALSE	distal	0.365802
AKAP13	NM_007200	2463	R	Q	rs140687997	5.96711e-05	8.70474e-05	0	0.000123047	3.26669e-05	0	0	0.000108731	0.000153057	4.74046e-05	0	0.000138658	0	6.15731e-05	0	0.000198452	0.000163079	0.000123047	0	AKAP13:2463:R:Q	2467	T	phosphorylation;phosphorylation (SARS-CoV-2)		32645325;20068231	NM_007200	Q12802	SLPRRAEtFGGFDSH	PhosphoSitePlus|HPRD|Vero E6 (Bouhaddou et al.; 2020)	4	NA	NA	FALSE	distal	0.365802
AKAP13	NM_007200	2474	H	Y	rs186628269	1.19475e-05	0	0	0	0	0	0	0.000163168	0	0	0	0.000208102	0	0	0	0	0	0.000163168	0	AKAP13:2474:H:Y	2467	T	phosphorylation;phosphorylation (SARS-CoV-2)		32645325;20068231	NM_007200	Q12802	SLPRRAEtFGGFDSH	PhosphoSitePlus|HPRD|Vero E6 (Bouhaddou et al.; 2020)	7	NA	NA	FALSE	distal	0.365802
AKAP13	NM_007200	2731	R	G	rs766348853	2.38576e-05	0	0	0.000369094	0	0	0	0	0	0	0	0	0	0	0	0	0	0.000369094	0	AKAP13:2731:R:G	2728	S	phosphorylation;phosphorylation (SARS-CoV-2)		19664994;18767875;19664995;20068231;32645325;18669648;19413330;16964243;18452278;20058876	NM_007200	Q12802	LDSELSVsPKRNSIS	PhosphoSitePlus|Phospho.ELM|HPRD|Vero E6 (Bouhaddou et al.; 2020)	3	NA	NA	FALSE	distal	0.518283	HIV
AKR1B1	NM_001628	18	L	F	rs143744154	8.46117e-06	0	0	0.000136184	0	0	0	0	0	0	0	0	0	0	0	0	0	0.000136184	0	AKR1B1:18:L:F	23	S	phosphorylation;phosphorylation (SARS-CoV-2)		32645325	NM_001628	P15121	LGLGTWKsPPGQVTE	PhosphoSitePlus|Vero E6 (Bouhaddou et al.; 2020)	5	NA	NA	FALSE	distal	0.349186
AKR1B1	NM_001628	27	Q	R	rs773845040	2.38787e-05	0	0	0.000369367	0	0	0	0	0	0	0	0	0	0	0	0	0	0.000369367	0	AKR1B1:27:Q:R	23	S	phosphorylation;phosphorylation (SARS-CoV-2)		32645325	NM_001628	P15121	LGLGTWKsPPGQVTE	PhosphoSitePlus|Vero E6 (Bouhaddou et al.; 2020)	4	NA	NA	FALSE	distal	0.349186
AKR1B1	NM_001628	29	T	I	rs371350653	5.57063e-05	8.69565e-05	0	0	0	6.46204e-05	0	0	0	0.000260812	0	0	0	0.000123187	0	0	0	0.000123187	0	AKR1B1:29:T:I	23	S	phosphorylation;phosphorylation (SARS-CoV-2)		32645325	NM_001628	P15121	LGLGTWKsPPGQVTE	PhosphoSitePlus|Vero E6 (Bouhaddou et al.; 2020)	6	NA	NA	FALSE	distal	0.349186
AKT1S1	NM_001098632	252	L	Q	rs751617368	2.54943e-05	0	0	0	0	0	0.00016592	0	0	0	0	0	0	0	0	0	0	0.00016592	0	AKT1S1:252:L:Q	246	T	phosphorylation;phosphorylation (SARS-CoV-2)	AKT1;DYRK3;AKT2	17130464;19651622;20068231;29634919;14973226;17277771;32645325;18669648;18220336;19413330;12524439;23415227;17081983	NM_001098632	Q96B36	LPRPRLNtSDFQKLK	Vero E6 (Bouhaddou et al.; 2020)|HPRD|Phospho.ELM|PhosphoSitePlus|UniProt	6	NA	NA	FALSE	distal	0.820094	HIV
ALB	NM_000477	455	G	A	rs767335300	3.1841e-05	0	0	0	0	0	0.000202593	0	0	0	0	0	0	0	0	0	0.000163399	0.000202593	0	ALB:455:G:A	451	S	phosphorylation;phosphorylation (SARS-CoV-2)		32645325	NM_000477	P02768	TPTLVEVsRNLGKVG	PhosphoSitePlus|Vero E6 (Bouhaddou et al.; 2020)	4	NA	NA	FALSE	distal	NA
ALDH1A1	NM_000689	412	K	T	rs774849765	6.3832e-05	0	0	0	0	0	0.000434934	0	0	0	0	0	0	0	0	0	0.000163666	0.000434934	0	ALDH1A1:412:K:T	413	S	phosphorylation;phosphorylation (SARS-CoV-2)		32645325	NM_000689	P00352	QQIMKFKsLDDVIKR	PhosphoSitePlus|Vero E6 (Bouhaddou et al.; 2020)	1	NA	NA	FALSE	proximal	0.42779
ALDH1A1	NM_000689	417	V	M	rs773380862	2.79031e-05	0	0	6.15764e-05	0	3.24233e-05	0.000115788	0	3.8279e-05	0	0	0	0	1.76557e-05	0	0	0	0.000115788	0	ALDH1A1:417:V:M	413	S	phosphorylation;phosphorylation (SARS-CoV-2)		32645325	NM_000689	P00352	QQIMKFKsLDDVIKR	PhosphoSitePlus|Vero E6 (Bouhaddou et al.; 2020)	4	NA	NA	FALSE	distal	0.42779
ALYREF	NM_005782	40	G	S	rs1035044135	0.000138313	0	0	0	0	0	0	0.0121951	0	0	NA	0.0122699	0	0	0	0	0	0.0121951	0	ALYREF:40:G:S	41	S	phosphorylation;phosphorylation (SARS-CoV-2)	AKT1	32645325	NM_005782	Q86V81	RGRGRAGsQGGRGGG	PhosphoSitePlus|Vero E6 (Bouhaddou et al.; 2020)	1	NA	NA	FALSE	proximal	NA
AMBRA1	NM_001267782	1215	R	Q	rs149624973	1.20371e-05	0	0	0.000185094	0	0	0	0	0	0	0	0	0	0	0	0	0	0.000185094	0	AMBRA1:1215:R:Q	1208	S	phosphorylation;phosphorylation (SARS-CoV-2)		18669648;32645325	NM_001267782	Q9C0C7	PGAAHTSsPQPSTSR	PhosphoSitePlus|HPRD|Vero E6 (Bouhaddou et al.; 2020)	7	NA	NA	FALSE	distal	NA
AMBRA1	NM_001267782	1227	R	Q	rs117438791	0.000136597	8.73668e-05	0	6.16903e-05	0	0.00019604	0	5.4407e-05	0.000537717	0.000195475	0	6.93481e-05	0	0.000259109	9.4162e-05	0	0.000163881	0.000259109	0	AMBRA1:1227:R:Q	1230	S	phosphorylation (SARS-CoV-2)		32645325	NM_001267782	Q9C0C7	QLAERGLsPRTASWD	Vero E6 (Bouhaddou et al.; 2020)	3	0.960686	loss	FALSE	rewiring	NA
AMBRA1	NM_001267782	1232	R	G	rs142425575	8.03368e-06	0	0	0	0	0	0	0.000108802	0	0	0	0.000138715	0	0	0	0	0	0.000108802	0	AMBRA1:1232:R:G	1230	S	phosphorylation (SARS-CoV-2)		32645325	NM_001267782	Q9C0C7	QLAERGLsPRTASWD	Vero E6 (Bouhaddou et al.; 2020)	2	0.971572	loss	FALSE	rewiring	NA
ANAPC1	NM_022662	376	Q	R	rs1265457237	8.06868e-06	0	0	0	0	0	0	0.000109337	0	0	0	0.000139315	0	0	0	0	0	0.000109337	0	ANAPC1:376:Q:R	377	S	phosphorylation;phosphorylation (SARS-CoV-2)	CDK1;PLK1	17322306;22067460;19651622;20068231;18691976;14657031;32645325;18220336;16964243;19691289	NM_022662	Q9H1A4	NISSHNQsPKRHSIS	Vero E6 (Bouhaddou et al.; 2020)|HPRD|Phospho.ELM|PhosphoSitePlus|UniProt	1	NA	NA	FALSE	proximal	0.535
ANKIB1	NM_019004	730	R	P	rs766286599	0.000178849	0	0	0.00145908	0	0.000498869	5.84966e-05	0	0	4.865e-05	0	0	0	0.000153131	0.000140161	0	0	0.00145908	0	ANKIB1:730:R:P	737	S	phosphorylation;phosphorylation (SARS-CoV-2)		19664994;19664995;18691976;32645325;18669648;18088087;18578522;17081983	NM_019004	Q9P2G1	RGVAPADsPEAPRRS	PhosphoSitePlus|Phospho.ELM|HPRD|Vero E6 (Bouhaddou et al.; 2020)	7	NA	NA	FALSE	distal	0.417148
ANKLE2	NM_015114	533	E	D	rs534331014	2.01657e-05	0	0	0	0	0	0	0.000279736	0	0	0	0.000359092	0	0	0	0	0	0.000279736	0	ANKLE2:533:E:D	528	S	phosphorylation;phosphorylation (SARS-CoV-2)	CDK2	18669648;32645325	NM_015114	Q86XL3	RAFAGPLsPAKAEDF	PhosphoSitePlus|Phospho.ELM|HPRD|Vero E6 (Bouhaddou et al.; 2020)	5	NA	NA	FALSE	distal	0.620114	HIV
ANKLE2	NM_015114	659	R	G	rs751601869	1.24346e-05	0	0	0.000134698	0	0	3.10849e-05	0	0	0	0	0	0	0	0	0	0	0.000134698	0	ANKLE2:659:R:G	662	S	phosphorylation;phosphorylation (SARS-CoV-2)		18669648;19651622;20068231;32645325;17081983	NM_015114	Q86XL3	QNAARNNsPPTVGAF	PhosphoSitePlus|Phospho.ELM|HPRD|Vero E6 (Bouhaddou et al.; 2020)	3	0.97845	loss	FALSE	rewiring	0.421998
ANKLE2	NM_015114	660	N	I	rs765495030	8.6156e-05	0.000711111	0.000390016	0	0	0.000134662	0	0	3.86279e-05	0.000146078	0	0	0	0.000180659	4.65983e-05	0	0	0.000180659	0	ANKLE2:660:N:I	662	S	phosphorylation;phosphorylation (SARS-CoV-2)		18669648;19651622;20068231;32645325;17081983	NM_015114	Q86XL3	QNAARNNsPPTVGAF	PhosphoSitePlus|Phospho.ELM|HPRD|Vero E6 (Bouhaddou et al.; 2020)	2	NA	NA	FALSE	proximal	0.421998
ANLN	NM_018685	322	I	V	rs143410470	5.96853e-05	0	0.000374532	0	3.26733e-05	0.000226171	0	5.43656e-05	0.000153104	2.3709e-05	0	6.93289e-05	0	0.000114378	0	0	0	0.000114378	0	ANLN:322:I:V	323	S	phosphorylation;phosphorylation (SARS-CoV-2)		17322306;18767875;19664995;19664994;19651622;20068230;18691976;20068231;19415658;32645325;18669648;19413330;16964243;15302935;18212344	NM_018685	Q9NQW6	LLPKTPIsPLKTGVS	PhosphoSitePlus|Phospho.ELM|HPRD|Vero E6 (Bouhaddou et al.; 2020)	1	NA	NA	FALSE	proximal	0.501188
ANLN	NM_018685	326	K	E	rs371921595	7.95798e-06	0	0	0.000123107	0	0	0	0	0	0	0	0	0	0	0	0	0	0.000123107	0	ANLN:326:K:E	323	S	phosphorylation;phosphorylation (SARS-CoV-2)		17322306;18767875;19664995;19664994;19651622;20068230;18691976;20068231;19415658;32645325;18669648;19413330;16964243;15302935;18212344	NM_018685	Q9NQW6	LLPKTPIsPLKTGVS	PhosphoSitePlus|Phospho.ELM|HPRD|Vero E6 (Bouhaddou et al.; 2020)	3	0.812644	gain	FALSE	rewiring	0.501188
ANLN	NM_018685	667	R	C	rs761217773	2.78816e-05	0	0	0.00018457	0	0	0	0	3.82702e-05	0	0	0	0	8.81104e-06	0.000138812	0	0	0.00018457	0	ANLN:667:R:C	661	S	phosphorylation;phosphorylation (SARS-CoV-2)		18669648;18220336;19651622;20068231;32645325	NM_018685	Q9NQW6	PRAESGDsLGSEDRD	PhosphoSitePlus|Phospho.ELM|HPRD|Vero E6 (Bouhaddou et al.; 2020)	6	NA	NA	FALSE	distal	0.388474	HIV
ANLN	NM_018685	667	R	H	rs766697251	3.18629e-05	0	0	6.15385e-05	0.000163388	0	5.79173e-05	0	0	0	0	0	0	0	0	0	0	0.000163388	0	ANLN:667:R:H	661	S	phosphorylation;phosphorylation (SARS-CoV-2)		18669648;18220336;19651622;20068231;32645325	NM_018685	Q9NQW6	PRAESGDsLGSEDRD	PhosphoSitePlus|Phospho.ELM|HPRD|Vero E6 (Bouhaddou et al.; 2020)	6	NA	NA	FALSE	distal	0.388474	HIV
ANP32B	NM_006401	251	D	E	rs112073824	6.26959e-05	0.00295276	0	0	0	0.000158814	0	0	0	2.70373e-05	0	0	0	0.000161991	0	0	0	0.000161991	0	ANP32B:251:D:E	244	T	phosphorylation;phosphorylation (SARS-CoV-2)	CSNK2A1	16094384;19651622;20068231;32645325;17081983	NM_006401	Q92688	GEKRKREtDDEGEDD	PhosphoSitePlus|Phospho.ELM|HPRD|Vero E6 (Bouhaddou et al.; 2020)	7	NA	NA	FALSE	distal	0.578107
ANP32D	NM_012404	12	R	Q	rs376422835	0.000131554	0.000174216	0	0.000126024	6.53296e-05	9.70497e-05	0.000173451	0.000163114	0.000114811	0.000261109	0	0.000207987	0	0.000167312	4.62022e-05	0	0	0.000173451	0	ANP32D:12:R:Q	15	T	phosphorylation;phosphorylation (SARS-CoV-2)		32645325	NM_012404	O95626	HLELRNRtPSDVKEL	PhosphoSitePlus|Vero E6 (Bouhaddou et al.; 2020)	3	0.967637	loss	TRUE	rewiring	NA
ANP32D	NM_012404	12	R	W	rs141807268	0.00023933	0	0	0.000126711	0.000130659	3.23813e-05	0.000780663	0.00130492	0	0	0	0.00166389	0	8.80902e-06	0	0	0.000327976	0.00130492	0	ANP32D:12:R:W	15	T	phosphorylation;phosphorylation (SARS-CoV-2)		32645325	NM_012404	O95626	HLELRNRtPSDVKEL	PhosphoSitePlus|Vero E6 (Bouhaddou et al.; 2020)	3	0.967637	loss	TRUE	rewiring	NA
ANP32D	NM_012404	14	R	S	rs150593500	7.96952e-06	0	0	0	0	0	0	0.000108731	0	0	0	0.000138658	0	0	0	0	0	0.000108731	0	ANP32D:14:R:S	15	T	phosphorylation;phosphorylation (SARS-CoV-2)		32645325	NM_012404	O95626	HLELRNRtPSDVKEL	PhosphoSitePlus|Vero E6 (Bouhaddou et al.; 2020)	1	0.992693	loss	TRUE	rewiring	NA
ANP32D	NM_012404	15	T	K	rs750180206	7.96921e-06	0	0	0	0	0	0	0.000108743	0	0	0	0.000138677	0	0	0	0	0	0.000108743	0	ANP32D:15:T:K	15	T	phosphorylation;phosphorylation (SARS-CoV-2)		32645325	NM_012404	O95626	HLELRNRtPSDVKEL	PhosphoSitePlus|Vero E6 (Bouhaddou et al.; 2020)	0	0.990415	gain:loss	TRUE	direct	NA
ANXA2	NM_004039	22	S	N	rs142567732	1.19385e-05	0	0	0.000184547	0	0	0	0	0	0	0	0	0	0	0	0	0	0.000184547	0	ANXA2:22:S:N	19	T	phosphorylation;phosphorylation (SARS-CoV-2)		20068230;20068231;19651622;17924679;19415658;32645325;18669648;18452278;17081983	NM_004039	P07355	SLEGDHStPPSAYGS	PhosphoSitePlus|Phospho.ELM|HPRD|Vero E6 (Bouhaddou et al.; 2020)	3	0.866568	loss	TRUE	rewiring	0.89304
ANXA2	NM_004039	23	A	E	rs762143123	9.15197e-05	0	0	0	0	0	0.00066574	0	0	0	0	0	0	0	0	0	0	0.00066574	0	ANXA2:23:A:E	19	T	phosphorylation;phosphorylation (SARS-CoV-2)		20068230;20068231;19651622;17924679;19415658;32645325;18669648;18452278;17081983	NM_004039	P07355	SLEGDHStPPSAYGS	PhosphoSitePlus|Phospho.ELM|HPRD|Vero E6 (Bouhaddou et al.; 2020)	4	NA	NA	TRUE	distal	0.89304
APC	NM_000038	2286	A	V	rs200587641	0.000243127	0.000610394	0.000374813	0	0	0.000162012	0.000839947	5.44188e-05	0.000382848	0.000119104	0	6.93481e-05	0	0.000247044	0	0	0.000489876	0.000839947	0	APC:2286:A:V	2283	S	phosphorylation;phosphorylation (SARS-CoV-2)		18669648;16964243;32645325	NM_000038	P25054	PSVKSELsPVARQTS	PhosphoSitePlus|Phospho.ELM|HPRD|Vero E6 (Bouhaddou et al.; 2020)	3	NA	NA	FALSE	distal	0.261024
ARFGAP3	NM_014570	332	P	R	rs141235894	6.77248e-05	0.000522284	0.000374532	0	0	9.72132e-05	5.79005e-05	0	3.8276e-05	7.13369e-05	0	0	0	0.000123413	0	0	0.000163452	0.000123413	0	ARFGAP3:332:P:R	331	S	phosphorylation;phosphorylation (SARS-CoV-2)		18669648;32645325;17924679;20068231	NM_014570	Q9NP61	MQTIEQEsPIMAKPR	PhosphoSitePlus|Phospho.ELM|HPRD|Vero E6 (Bouhaddou et al.; 2020)	1	0.846166	loss	FALSE	rewiring	0.50509	HSV1
ARFGEF1	NM_006421	228	H	Q	rs200834597	7.18064e-05	0	0	0	0	0.000162464	0	0.000543774	0	4.78057e-05	0	0.000693385	0	6.18987e-05	0	0	0.000163452	0.000543774	0	ARFGEF1:228:H:Q	234	S	phosphorylation;phosphorylation (SARS-CoV-2)		32645325;20068231	NM_006421	Q9Y6D6	QHHHLLQsPVSHHEP	PhosphoSitePlus|HPRD|Vero E6 (Bouhaddou et al.; 2020)	6	NA	NA	FALSE	distal	0.287902
ARFGEF1	NM_006421	230	H	Y	rs144569761	5.18321e-05	0.000436453	0	0	0	0.000162232	0	0	0	7.16127e-05	0	0	0	0.000114839	0	0	0	0.000114839	0	ARFGEF1:230:H:Y	237	S	phosphorylation;phosphorylation (SARS-CoV-2)		32645325;20068231	NM_006421	Q9Y6D6	HLLQSPVsHHEPESP	PhosphoSitePlus|HPRD|Vero E6 (Bouhaddou et al.; 2020)	7	NA	NA	TRUE	distal	NA
ARFGEF1	NM_006421	240	E	K	rs776681380	1.59279e-05	0	0	0	0.000130659	0	0	0	0	0	0	0	0	0	0	0	0	0.000130659	0	ARFGEF1:240:E:K	234	S	phosphorylation;phosphorylation (SARS-CoV-2)		32645325;20068231	NM_006421	Q9Y6D6	QHHHLLQsPVSHHEP	PhosphoSitePlus|HPRD|Vero E6 (Bouhaddou et al.; 2020)	6	0.94046	loss	TRUE	rewiring	0.287902
ARFGEF1	NM_006421	243	S	L	rs768829279	0.00013138	0.000348371	0	6.15233e-05	0	0.000226523	0.000318048	0	0.000114828	7.13097e-05	0	0	0	0.000149793	0	0	0.000652955	0.000318048	0	ARFGEF1:243:S:L	243	S	phosphorylation;phosphorylation (SARS-CoV-2)		32645325;20068231	NM_006421	Q9Y6D6	VSHHEPEsPQLRYLP	PhosphoSitePlus|HPRD|Vero E6 (Bouhaddou et al.; 2020)	0	0.990413	loss	TRUE	direct	0.316421
ARFGEF1	NM_006421	244	P	L	rs747224293	1.19428e-05	0	0	0.00018457	0	0	0	0	0	0	0	0	0	0	0	0	0	0.00018457	0	ARFGEF1:244:P:L	237	S	phosphorylation;phosphorylation (SARS-CoV-2)		32645325;20068231	NM_006421	Q9Y6D6	HLLQSPVsHHEPESP	PhosphoSitePlus|HPRD|Vero E6 (Bouhaddou et al.; 2020)	7	0.996298	gain:loss	TRUE	rewiring	NA
ARFGEF1	NM_006421	250	P	A	rs770710364	3.58218e-05	0	0	0	0	0	0	0.000489343	0	0	0	0.00062396	0	0	0	0	0	0.000489343	0	ARFGEF1:250:P:A	243	S	phosphorylation;phosphorylation (SARS-CoV-2)		32645325;20068231	NM_006421	Q9Y6D6	VSHHEPEsPQLRYLP	PhosphoSitePlus|HPRD|Vero E6 (Bouhaddou et al.; 2020)	7	NA	NA	FALSE	distal	0.316421
ARFGEF2	NM_006420	230	F	L	rs751892205	7.95418e-06	0	0	0	0	0	0	0.000108731	0	0	0.000523834	0	0	0	0	0	0	0.000108731	0	ARFGEF2:230:F:L	227	S	phosphorylation;phosphorylation (SARS-CoV-2)		19664994;19413330;19651622;20068231;18691976;32645325;17081983	NM_006420	Q9Y6D5	VIQAAAVsPKFVRLK	PhosphoSitePlus|Phospho.ELM|HPRD|Vero E6 (Bouhaddou et al.; 2020)	3	NA	NA	FALSE	distal	0.279337	HIV
ARFGEF2	NM_006420	232	R	C	rs200040098	0.000186931	0.000173883	0	0	0	0.000290585	0	0	0.000306138	0.00021329	0	0	0	0.000246232	0	0.00188492	0	0.000246232	0	ARFGEF2:232:R:C	227	S	phosphorylation;phosphorylation (SARS-CoV-2)		19664994;19413330;19651622;20068231;18691976;32645325;17081983	NM_006420	Q9Y6D5	VIQAAAVsPKFVRLK	PhosphoSitePlus|Phospho.ELM|HPRD|Vero E6 (Bouhaddou et al.; 2020)	5	NA	NA	FALSE	distal	0.279337	HIV
ARFGEF2	NM_006420	232	R	H	rs140989375	7.15933e-05	0.000347766	0.000374532	6.15157e-05	0	0.000129157	5.78302e-05	0	7.65404e-05	7.10968e-05	0	0	0	0.00012312	4.61936e-05	0	0	0.00012312	0	ARFGEF2:232:R:H	227	S	phosphorylation;phosphorylation (SARS-CoV-2)		19664994;19413330;19651622;20068231;18691976;32645325;17081983	NM_006420	Q9Y6D5	VIQAAAVsPKFVRLK	PhosphoSitePlus|Phospho.ELM|HPRD|Vero E6 (Bouhaddou et al.; 2020)	5	NA	NA	FALSE	distal	0.279337	HIV
ARHGAP1	NM_004308	52	P	Q	rs189963672	0.000101356	0	0	0	0	0	0	0.00140474	0	0	0.00854701	0	0	0	0	0	0	0.00140474	0	ARHGAP1:52:P:Q	51	S	phosphorylation;phosphorylation (SARS-CoV-2)		18767875;19651622;20068231;19415658;17287340;18707149;32645325;18669648;18088087;18578522	NM_004308	Q07960	SDDSKSSsPELVTHL	PhosphoSitePlus|Phospho.ELM|HPRD|Vero E6 (Bouhaddou et al.; 2020)	1	0.99994	gain:loss	FALSE	rewiring	0.588507
ARHGAP1	NM_004308	56	T	I	rs776212753	3.16817e-05	0	0	0	0.000218341	0	0	0	0	0	0	0	0	0	0	0	0	0.000218341	0	ARHGAP1:56:T:I	51	S	phosphorylation;phosphorylation (SARS-CoV-2)		18767875;19651622;20068231;19415658;17287340;18707149;32645325;18669648;18088087;18578522	NM_004308	Q07960	SDDSKSSsPELVTHL	PhosphoSitePlus|Phospho.ELM|HPRD|Vero E6 (Bouhaddou et al.; 2020)	5	NA	NA	FALSE	distal	0.588507
ARHGAP23	NM_001199417	357	R	W	rs557284890	5.37237e-05	0.000570776	0	0	0.000265229	0	0	0	0	2.86566e-05	0	0	0	3.54421e-05	0	0	0	0.000265229	0	ARHGAP23:357:R:W	361	S	phosphorylation;phosphorylation (SARS-CoV-2)		18669648;32645325	NM_001199417	Q9P227	YLSRATRsAEALGPG	PhosphoSitePlus|Phospho.ELM|Vero E6 (Bouhaddou et al.; 2020)	4	NA	NA	FALSE	distal	0.239134
ARHGAP23	NM_001199417	360	R	C	rs773629616	1.3386e-05	0	0	0.000134626	0	0	4.06769e-05	0	0	0	0	0	0	0	0	0	0	0.000134626	0	ARHGAP23:360:R:C	361	S	phosphorylation;phosphorylation (SARS-CoV-2)		18669648;32645325	NM_001199417	Q9P227	YLSRATRsAEALGPG	PhosphoSitePlus|Phospho.ELM|Vero E6 (Bouhaddou et al.; 2020)	1	NA	NA	FALSE	proximal	0.239134
ARHGAP23	NM_001199417	360	R	H	rs758437250	7.36081e-05	0	0	0.000404858	0	0.000115942	0.000162681	0	0	2.84852e-05	0	0	0	5.28914e-05	0	0	0.000233973	0.000404858	0	ARHGAP23:360:R:H	361	S	phosphorylation;phosphorylation (SARS-CoV-2)		18669648;32645325	NM_001199417	Q9P227	YLSRATRsAEALGPG	PhosphoSitePlus|Phospho.ELM|Vero E6 (Bouhaddou et al.; 2020)	1	NA	NA	FALSE	proximal	0.239134
ARHGAP23	NM_001199417	366	G	V	rs763508730	0.00016722	0.000563698	0	0	0	0.000406174	0	0	0.000598802	0.000454907	0	0	0	0.000440327	0	0	0	0.000440327	0	ARHGAP23:366:G:V	361	S	phosphorylation;phosphorylation (SARS-CoV-2)		18669648;32645325	NM_001199417	Q9P227	YLSRATRsAEALGPG	PhosphoSitePlus|Phospho.ELM|Vero E6 (Bouhaddou et al.; 2020)	5	NA	NA	FALSE	distal	0.239134
ARHGAP23	NM_001199417	600	D	G	rs771379203	7.09494e-05	0	0	0	0.000487632	0	0	0	0	0	0	0	0	0	0	0	0	0.000487632	0	ARHGAP23:600:D:G	598	S	phosphorylation;phosphorylation (SARS-CoV-2)		32645325	NM_001199417	Q9P227	FTLGRHYsQDCSSIK	PhosphoSitePlus|Vero E6 (Bouhaddou et al.; 2020)	2	NA	NA	FALSE	proximal	0.347562
ARHGAP23	NM_001199417	602	S	N	rs539422507	3.34923e-05	0	0	0.000549602	0	0	4.09567e-05	0	0	0	0	0	0	0	0	0	0	0.000549602	0	ARHGAP23:602:S:N	598	S	phosphorylation;phosphorylation (SARS-CoV-2)		32645325	NM_001199417	Q9P227	FTLGRHYsQDCSSIK	PhosphoSitePlus|Vero E6 (Bouhaddou et al.; 2020)	4	NA	NA	FALSE	distal	0.347562
ARHGAP23	NM_001199417	640	R	H	rs561930743	0.000289359	0	0	0.000126454	0.00109784	0.000274876	0.000283722	0	0	0.000191949	0	0	0	0.000199727	0	0	0	0.00109784	0	ARHGAP23:640:R:H	647	S	phosphorylation;phosphorylation (SARS-CoV-2)		32645325	NM_001199417	Q9P227	RLPNRIPsLRMLRSF	PhosphoSitePlus|Vero E6 (Bouhaddou et al.; 2020)	7	NA	NA	FALSE	distal	0.252735
ARHGAP23	NM_001199417	644	R	C	rs751152407	7.70159e-05	0.000522466	0	0	0	0.00016451	0	0	0.00223964	0.000109505	0	0	0	0.00019921	0	0	0	0.00019921	0	ARHGAP23:644:R:C	647	S	phosphorylation;phosphorylation (SARS-CoV-2)		32645325	NM_001199417	Q9P227	RLPNRIPsLRMLRSF	PhosphoSitePlus|Vero E6 (Bouhaddou et al.; 2020)	3	0.987575	loss	FALSE	rewiring	0.252735
ARHGAP29	NM_004815	1022	V	I	rs763917886	7.96039e-06	0	0	0	0	0	0	0.000108743	0	0	0	0.000138658	0	0	0	0	0	0.000108743	0	ARHGAP29:1022:V:I	1029	S	phosphorylation;phosphorylation (SARS-CoV-2)		18669648;19664994;32645325	NM_004815	Q52LW3	VDRLLLAsPPNERNG	PhosphoSitePlus|HPRD|Vero E6 (Bouhaddou et al.; 2020)	7	NA	NA	FALSE	distal	0.362745
ARHGAP29	NM_004815	1028	A	P	rs374087471	0.00237214	8.70928e-05	0	0	0.0190787	3.23248e-05	0	5.43715e-05	0	2.37428e-05	0	6.93289e-05	0	2.6414e-05	0	0	0.00130463	0.0190787	0	ARHGAP29:1028:A:P	1029	S	phosphorylation;phosphorylation (SARS-CoV-2)		18669648;19664994;32645325	NM_004815	Q52LW3	VDRLLLAsPPNERNG	PhosphoSitePlus|HPRD|Vero E6 (Bouhaddou et al.; 2020)	1	NA	NA	FALSE	proximal	0.362745
ARHGAP29	NM_004815	946	R	Q	rs370625624	5.98659e-05	0	0	6.15536e-05	0.000362176	6.47836e-05	2.90411e-05	0	0	0	0	0	0	1.76345e-05	0	0	0	0.000362176	0	ARHGAP29:946:R:Q	949	S	phosphorylation;phosphorylation (SARS-CoV-2)		18669648;32645325	NM_004815	Q52LW3	KIFERATsFEESERK	PhosphoSitePlus|HPRD|Vero E6 (Bouhaddou et al.; 2020)	3	0.969092	loss	FALSE	rewiring	0.354723
ARHGAP29	NM_004815	948	T	S	rs181149109	1.59375e-05	0	0	0	0	0	0	0.000217652	0	0	0	0.000277585	0	0	0	0	0	0.000217652	0	ARHGAP29:948:T:S	949	S	phosphorylation;phosphorylation (SARS-CoV-2)		18669648;32645325	NM_004815	Q52LW3	KIFERATsFEESERK	PhosphoSitePlus|HPRD|Vero E6 (Bouhaddou et al.; 2020)	1	NA	NA	FALSE	proximal	0.354723
ARHGAP29	NM_004815	955	R	H	rs113546321	0.000502324	8.70777e-05	0.000374813	0.00221648	0	0.000291451	0.000608837	0.000108861	0	2.37948e-05	0	0.00013885	0	0.000105798	0	0.00526734	0.000326797	0.00221648	0	ARHGAP29:955:R:H	949	S	phosphorylation;phosphorylation (SARS-CoV-2)		18669648;32645325	NM_004815	Q52LW3	KIFERATsFEESERK	PhosphoSitePlus|HPRD|Vero E6 (Bouhaddou et al.; 2020)	6	NA	NA	FALSE	distal	0.354723
ARHGAP39	NM_001308207	287	P	A	rs556492721	0.000108648	0	0	0.00160793	0	0	2.95998e-05	0	0	0	0	0	0	0	0	0	0.00017307	0.00160793	0	ARHGAP39:287:P:A	286	S	phosphorylation;phosphorylation (SARS-CoV-2)		32645325	NM_001308207	Q9C0H5	AELPGSSsPLLAQPR	PhosphoSitePlus|Vero E6 (Bouhaddou et al.; 2020)	1	0.949727	loss	FALSE	rewiring	0.386577
ARHGAP39	NM_001308207	287	P	L	rs758810665	3.34885e-05	0	0	0	0	0	0.000207223	5.59409e-05	0	0	0.000266525	0	0	0	0	0	0	0.000207223	0	ARHGAP39:287:P:L	286	S	phosphorylation;phosphorylation (SARS-CoV-2)		32645325	NM_001308207	Q9C0H5	AELPGSSsPLLAQPR	PhosphoSitePlus|Vero E6 (Bouhaddou et al.; 2020)	1	0.987244	gain:loss	FALSE	rewiring	0.386577
ARHGAP39	NM_001308207	598	P	L	rs775945113	2.8897e-05	0	0	0	0.000197329	0	0	0	0	0	0	0	0	0	4.77418e-05	0	0	0.000197329	0	ARHGAP39:598:P:L	604	S	phosphorylation;phosphorylation (SARS-CoV-2)		18669648;32645325;20068231;18691976	NM_001308207	Q9C0H5	GPVVRAFsEDEALAQ	PhosphoSitePlus|HPRD|Vero E6 (Bouhaddou et al.; 2020)	6	NA	NA	FALSE	distal	0.225732
ARHGAP5	NM_001030055	1170	R	G	rs141066701	0.000188217	8.72753e-05	0.000375657	0.00012475	0	0.000552666	2.91375e-05	0	0.00011496	0.000525135	0	0	0	0.000389002	0	0	0	0.000389002	0	ARHGAP5:1170:R:G	1173	S	phosphorylation;phosphorylation (SARS-CoV-2)		18669648;32645325;19651622;20068231	NM_001030055	Q13017	SYYRRTHsDASDDEA	PhosphoSitePlus|HPRD|Vero E6 (Bouhaddou et al.; 2020)	3	0.980742	loss	TRUE	rewiring	0.42386
ARHGEF28	NM_001177693	475	R	G	rs756740207	2.14215e-05	0	0	0	0	0	0.000152933	0	0	0	0	0	0	0	0	0	0	0.000152933	0	ARHGEF28:475:R:G	478	S	phosphorylation;phosphorylation (SARS-CoV-2)		32645325	NM_001177693	Q8N1W1	HLKKRSSsLDALDAD	PhosphoSitePlus|Vero E6 (Bouhaddou et al.; 2020)	3	0.988944	loss	FALSE	rewiring	0.240165
ARHGEF28	NM_001177693	486	S	N	rs747271912	2.4107e-05	0	0	0	0.000196143	0	0	0	0	0	0	0	0	0	0	0	0	0.000196143	0	ARHGEF28:486:S:N	486	S	phosphorylation;phosphorylation (SARS-CoV-2)		32645325	NM_001177693	Q8N1W1	LDALDADsEGEGHSE	PhosphoSitePlus|Vero E6 (Bouhaddou et al.; 2020)	0	0.995981	loss	FALSE	direct	0.273876
ARHGEF2	NM_001162383	783	R	Q	rs776739832	4.81173e-05	0	0	0.000225124	6.79486e-05	0	0.000149683	0	0	0	0	0	0	0	5.23231e-05	0	0	0.000225124	0	ARHGEF2:783:R:Q	782	S	phosphorylation;phosphorylation (SARS-CoV-2)		19413330;32645325	NM_001162383	Q92974	EKLCRANsRDGEAGR	PhosphoSitePlus|HPRD|Vero E6 (Bouhaddou et al.; 2020)	1	0.867117	gain	FALSE	rewiring	0.292669
ARL6IP6	NM_152522	75	P	S	rs139323229	2.45397e-05	0	0	0.000384517	0	0	0	0	0	0	0	0	0	0	0	0	0	0.000384517	0	ARL6IP6:75:P:S	80	S	phosphorylation;phosphorylation (SARS-CoV-2)		18691976;32645325	NM_152522	Q8N6S5	LPPDGNGsPVLPDKR	PhosphoSitePlus|HPRD|Vero E6 (Bouhaddou et al.; 2020)	5	NA	NA	FALSE	distal	0.397166
ARL6IP6	NM_152522	79	G	A	rs756811007	8.11906e-06	0	0	0.000126326	0	0	0	0	0	0	0	0	0	0	0	0	0	0.000126326	0	ARL6IP6:79:G:A	80	S	phosphorylation;phosphorylation (SARS-CoV-2)		18691976;32645325	NM_152522	Q8N6S5	LPPDGNGsPVLPDKR	PhosphoSitePlus|HPRD|Vero E6 (Bouhaddou et al.; 2020)	1	NA	NA	FALSE	proximal	0.397166
ARMCX5-GPRASP2	NM_001199818	518	E	K	rs771310734	8.18107e-05	0.000142005	0	0	0.000262055	8.82651e-05	0	0	0.000104411	0.000162174	0	0	0	0.000122187	0	0	0	0.000262055	0	ARMCX5-GPRASP2:518:E:K	512	S	phosphorylation;phosphorylation (SARS-CoV-2)		32645325	NM_001199818	Q96D09	GVGFRSTsPFGIPEE	PhosphoSitePlus|Vero E6 (Bouhaddou et al.; 2020)	6	NA	NA	FALSE	distal	0.387681
ARRB1	NM_004041	411	G	S	rs78052828	0.000191258	0	0	0.00073828	6.53253e-05	3.23102e-05	8.67253e-05	0.00146803	0	0	0	0.00187214	0	8.8294e-06	0	0	0.000488759	0.00146803	0	ARRB1:411:G:S	412	S	phosphorylation;phosphorylation (SARS-CoV-2)	MAPK3;MAPK1	17322306;18767875;19661922;19651622;20068231;10347142;32645325;19413330;9388255	NM_004041	P49407	EEEDGTGsPQLNNR-	Vero E6 (Bouhaddou et al.; 2020)|HPRD|Phospho.ELM|PhosphoSitePlus|UniProt	1	NA	NA	FALSE	proximal	0.638065
ARRB1	NM_004041	418	R	G	rs781671154	1.19421e-05	0	0	0	0	0	0	0.000163114	0	0	0	0.000208016	0	0	0	0	0	0.000163114	0	ARRB1:418:R:G	412	S	phosphorylation;phosphorylation (SARS-CoV-2)	MAPK3;MAPK1	17322306;18767875;19661922;19651622;20068231;10347142;32645325;19413330;9388255	NM_004041	P49407	EEEDGTGsPQLNNR-	Vero E6 (Bouhaddou et al.; 2020)|HPRD|Phospho.ELM|PhosphoSitePlus|UniProt	6	NA	NA	FALSE	distal	0.638065
ASAP1	NM_018482	1032	S	A	rs749945680	2.38599e-05	0	0	0	0	0	0	0.000326193	0	0	0	0.000415973	0	0	0	0	0	0.000326193	0	ASAP1:1032:S:A	1027	S	phosphorylation;phosphorylation (SARS-CoV-2)		18669648;18220336;32645325;20068231	NM_018482	Q9ULH1	KSHPLDLsPNVQSRD	PhosphoSitePlus|Phospho.ELM|HPRD|Vero E6 (Bouhaddou et al.; 2020)	5	NA	NA	FALSE	distal	0.445029	HIV,HSV1
ATG9A	NM_024085	653	R	C	rs762480185	2.42514e-05	0	0	0	6.54322e-05	0	2.90141e-05	0.000167355	0	0	0	0.000214562	0	0	0	0	0	0.000167355	0	ATG9A:653:R:C	656	S	phosphorylation;phosphorylation (SARS-CoV-2)		18669648;18220336;32645325;20068231	NM_024085	Q7Z3C6	ASALRSFsPLQPGQA	PhosphoSitePlus|Phospho.ELM|HPRD|Vero E6 (Bouhaddou et al.; 2020)	3	0.984511	loss	FALSE	rewiring	0.533192
ATG9A	NM_024085	653	R	H	rs752441032	6.87402e-05	0	0	0	0.000196386	3.31192e-05	0	0	0	0.000241546	0	0	0	9.84693e-05	0	0	0	0.000196386	0	ATG9A:653:R:H	656	S	phosphorylation;phosphorylation (SARS-CoV-2)		18669648;18220336;32645325;20068231	NM_024085	Q7Z3C6	ASALRSFsPLQPGQA	PhosphoSitePlus|Phospho.ELM|HPRD|Vero E6 (Bouhaddou et al.; 2020)	3	0.984511	loss	FALSE	rewiring	0.533192
ATG9A	NM_024085	659	Q	H	rs2276634	0.000145615	0	0	0	0	0	0	0.0020087	0	0	0.00235726	0.00171723	0	0	0	0	0	0.0020087	0.0234375	ATG9A:659:Q:H	656	S	phosphorylation;phosphorylation (SARS-CoV-2)		18669648;18220336;32645325;20068231	NM_024085	Q7Z3C6	ASALRSFsPLQPGQA	PhosphoSitePlus|Phospho.ELM|HPRD|Vero E6 (Bouhaddou et al.; 2020)	3	NA	NA	FALSE	distal	0.533192
ATG9A	NM_024085	663	A	V	rs35171882	0.000157891	0.000176585	0	6.69434e-05	0.000719377	0.00013282	0	0	0	0.000241744	0	0	0	0.000143423	0	0	0	0.000719377	0	ATG9A:663:A:V	656	S	phosphorylation;phosphorylation (SARS-CoV-2)		18669648;18220336;32645325;20068231	NM_024085	Q7Z3C6	ASALRSFsPLQPGQA	PhosphoSitePlus|Phospho.ELM|HPRD|Vero E6 (Bouhaddou et al.; 2020)	7	NA	NA	FALSE	distal	0.533192
ATN1	NM_001940	638	P	S	rs782620300	2.8324e-05	8.74432e-05	0	0.000382214	0	0	0	0	0	0	0	0	0	8.89696e-06	0	0	0	0.000382214	0	ATN1:638:P:S	645	S	phosphorylation;phosphorylation (SARS-CoV-2)		15302935;32645325;19651622;20068231	NM_001940	P54259	PYGKRAPsPGAYKTA	PhosphoSitePlus|Phospho.ELM|HPRD|Vero E6 (Bouhaddou et al.; 2020)	7	NA	NA	FALSE	distal	0.34993
ATN1	NM_001940	644	P	L	rs781978577	2.44525e-05	0	0	0	0.000163666	0	0	0	0	2.41943e-05	0	0	0	8.98779e-06	0	0	0	0.000163666	0	ATN1:644:P:L	645	S	phosphorylation;phosphorylation (SARS-CoV-2)		15302935;32645325;19651622;20068231	NM_001940	P54259	PYGKRAPsPGAYKTA	PhosphoSitePlus|Phospho.ELM|HPRD|Vero E6 (Bouhaddou et al.; 2020)	1	NA	NA	FALSE	proximal	0.34993
ATN1	NM_001940	648	A	T	rs781939581	2.86465e-05	0	0	0	3.27504e-05	0	0.000145054	0	0	2.42683e-05	0	0	0	9.03947e-06	0	0	0	0.000145054	0	ATN1:648:A:T	645	S	phosphorylation;phosphorylation (SARS-CoV-2)		15302935;32645325;19651622;20068231	NM_001940	P54259	PYGKRAPsPGAYKTA	PhosphoSitePlus|Phospho.ELM|HPRD|Vero E6 (Bouhaddou et al.; 2020)	3	NA	NA	FALSE	distal	0.34993
ATN1	NM_001940	649	Y	C	rs781963846	1.22787e-05	0	0	0.000134807	0	0	0	5.48186e-05	0	0	0.000262055	0	0	0	0	0	0	0.000134807	0	ATN1:649:Y:C	645	S	phosphorylation;phosphorylation (SARS-CoV-2)		15302935;32645325;19651622;20068231	NM_001940	P54259	PYGKRAPsPGAYKTA	PhosphoSitePlus|Phospho.ELM|HPRD|Vero E6 (Bouhaddou et al.; 2020)	4	NA	NA	FALSE	distal	0.34993
ATP13A1	NM_020410	894	R	W	rs769187041	5.05336e-05	0	0	0	3.32513e-05	0	0.000206222	0	0	0	0	0	0	0	0	0	0.000685166	0.000206222	0	ATP13A1:894:R:W	899	S	phosphorylation;phosphorylation (SARS-CoV-2)		20068230;19651622;20068231;32645325;18669648;19007248;19691289;17081983	NM_020410	Q9HD20	RRRRPRDsPTLSNSG	PhosphoSitePlus|Phospho.ELM|HPRD|Vero E6 (Bouhaddou et al.; 2020)	5	0.945633	loss	FALSE	rewiring	0.405902
ATP13A1	NM_020410	895	R	Q	rs770808635	3.34818e-05	0	0	0	0	3.47996e-05	0.000146852	0	0	2.52806e-05	0	0	0	1.87143e-05	5.27927e-05	0	0	0.000146852	0	ATP13A1:895:R:Q	899	S	phosphorylation;phosphorylation (SARS-CoV-2)		20068230;19651622;20068231;32645325;18669648;19007248;19691289;17081983	NM_020410	Q9HD20	RRRRPRDsPTLSNSG	PhosphoSitePlus|Phospho.ELM|HPRD|Vero E6 (Bouhaddou et al.; 2020)	4	NA	NA	FALSE	distal	0.405902
ATP13A3	NM_024524	815	H	R	rs370130512	0.000120348	0	0	0	3.27033e-05	0	0	0	0.000766049	9.53607e-05	0	0	0	0.000212164	9.28764e-05	9.93641e-05	0.000330469	0.000212164	0	ATP13A3:815:H:R	817	S	phosphorylation;phosphorylation (SARS-CoV-2)		20068231;18691976;32645325;18707149;18669648;18578522;20166139;17081983	NM_024524	Q9H7F0	PVKLVHDsLEDLQMT	PhosphoSitePlus|Phospho.ELM|HPRD|Vero E6 (Bouhaddou et al.; 2020)	2	0.948981	gain	FALSE	rewiring	0.304721	HIV
ATRIP	NM_130384	222	H	R	rs759812593	2.38975e-05	0	0	0	0	0	0.000173621	0	0	0	0	0	0	0	0	0	0	0.000173621	0	ATRIP:222:H:R	224	S	phosphorylation;phosphorylation (SARS-CoV-2)	CDK2	18669648;19664995;19651622;20068231;32645325;17638878	NM_130384	Q8WXE1	APSVSHVsPRKNPSV	PhosphoSitePlus|Phospho.ELM|HPRD|Vero E6 (Bouhaddou et al.; 2020)	2	0.95294	gain	FALSE	rewiring	0.548511
ATRIP	NM_130384	456	V	M	rs112638898	0.000616404	0	0	0.00732308	3.2962e-05	0	0.000814048	0.000163132	0	0	0	0.000208016	0	0	4.6408e-05	0	0.000329707	0.00732308	0	ATRIP:456:V:M	449	S	phosphorylation (SARS-CoV-2)		32645325	NM_130384	Q8WXE1	RSGAPGDsPTHSSCV	Vero E6 (Bouhaddou et al.; 2020)	7	NA	NA	FALSE	distal	NA
ATRX	NM_000489	667	P	L	rs61752457	0.00138072	0	0	0	0.0129482	8.88297e-05	7.29288e-05	0	0	3.26477e-05	0	0	0	3.68202e-05	0	0	0	0.0129482	0	ATRX:667:P:L	674	T	phosphorylation;phosphorylation (SARS-CoV-2)		18669648;32645325	NM_000489	P46100	PTETNPVtSNSDEEC	PhosphoSitePlus|Phospho.ELM|HPRD|Vero E6 (Bouhaddou et al.; 2020)	7	NA	NA	FALSE	distal	0.179631
ATRX	NM_000489	670	T	I	rs781797239	2.73943e-05	0	0	0	0	0	0.000182322	0	0	0	0	0	0	0	0	0	0	0.000182322	0	ATRX:670:T:I	677	S	phosphorylation;phosphorylation (SARS-CoV-2)		18669648;18452278;20068231;32645325;17081983	NM_000489	P46100	TNPVTSNsDEECNET	PhosphoSitePlus|Phospho.ELM|HPRD|Vero E6 (Bouhaddou et al.; 2020)	7	NA	NA	TRUE	distal	0.305397
ATXN2L	NM_007245	310	R	H	rs201137100	0.00023869	0.000173883	0	0	0	0.000129191	0.000346941	0	7.6558e-05	7.11541e-05	0	0	0	9.67782e-05	0	0.00367063	0	0.000346941	0	ATXN2L:310:R:H	306	S	phosphorylation;phosphorylation (SARS-CoV-2)		18669648;17322306;19664994;20068231;32645325	NM_007245	Q8WWM7	LAREIESsPQYRLRI	PhosphoSitePlus|Phospho.ELM|HPRD|Vero E6 (Bouhaddou et al.; 2020)	4	NA	NA	FALSE	distal	0.477163	HSV1
AUTS2	NM_015570	851	H	Q	rs201055436	0.000211678	0	0	0	0	0	0	0.00288169	0	0	0.00576218	0.0021492	0	0	0	0	0	0.00288169	0	AUTS2:851:H:Q	856	S	phosphorylation;phosphorylation (SARS-CoV-2)		32645325	NM_015570	Q8WXX7	KRHSSHPsPAPVLPV	PhosphoSitePlus|Vero E6 (Bouhaddou et al.; 2020)	5	NA	NA	FALSE	distal	0.352983
AUTS2	NM_015570	860	V	A	rs371248372	8.3676e-05	0.000348979	0	0	0.000392054	9.70811e-05	2.89352e-05	0	0	2.38515e-05	0	0	0	7.05916e-05	0	0	0	0.000392054	0	AUTS2:860:V:A	856	S	phosphorylation;phosphorylation (SARS-CoV-2)		32645325	NM_015570	Q8WXX7	KRHSSHPsPAPVLPV	PhosphoSitePlus|Vero E6 (Bouhaddou et al.; 2020)	4	NA	NA	FALSE	distal	0.352983
BABAM1	NM_014173	11	E	K	rs750117724	0.000178698	0.000183117	0	0	0	3.44899e-05	0.00105696	0	0	0	0	0	0	2.77809e-05	0	0	0.000684463	0.00105696	0	BABAM1:11:E:K	8	S	phosphorylation;phosphorylation (SARS-CoV-2)		19413330;19651622;18691976;32645325;17081983	NM_014173	Q9NWV8	MEVAEPSsPTEEEEE	PhosphoSitePlus|HPRD|Vero E6 (Bouhaddou et al.; 2020)	3	0.954149	loss	FALSE	rewiring	0.381059
BAG4	NM_004874	173	Y	S	rs780697101	2.38589e-05	0	0	0	0	0	0	0.000326193	0	0	0.0015715	0	0	0	0	0	0	0.000326193	0	BAG4:173:Y:S	179	S	phosphorylation;phosphorylation (SARS-CoV-2)		19664995;32645325	NM_004874	O95429	TYRSSGNsPTPVSRW	PhosphoSitePlus|HPRD|Vero E6 (Bouhaddou et al.; 2020)	6	NA	NA	FALSE	distal	0.526997
BAG4	NM_004874	182	P	S	rs367677262	7.55515e-05	0	0	0	0	0	0.00054926	0	0	0	0	0	0	0	0	0	0	0.00054926	0	BAG4:182:P:S	179	S	phosphorylation;phosphorylation (SARS-CoV-2)		19664995;32645325	NM_004874	O95429	TYRSSGNsPTPVSRW	PhosphoSitePlus|HPRD|Vero E6 (Bouhaddou et al.; 2020)	3	0.868778	gain	FALSE	rewiring	0.526997
BAG4	NM_004874	185	R	H	rs61754115	9.94083e-05	0	0	0.000553642	6.53253e-05	0	0.000346901	5.43656e-05	0	2.36866e-05	0	6.93289e-05	0	8.79028e-06	0	0	0	0.000553642	0	BAG4:185:R:H	179	S	phosphorylation;phosphorylation (SARS-CoV-2)		19664995;32645325	NM_004874	O95429	TYRSSGNsPTPVSRW	PhosphoSitePlus|HPRD|Vero E6 (Bouhaddou et al.; 2020)	6	NA	NA	FALSE	distal	0.526997
BAZ1A	NM_013448	1366	N	K	rs1044140	0.0740121	0.119652	0.108989	0.0168553	0.0925127	0.0986443	0.0535962	0.00048929	0.0967088	0.0986159	0	0.00062396	0.0785124	0.100514	0.0435144	0.0700536	0.0915906	0.100514	0	BAZ1A:1366:N:K	1371	S	phosphorylation;phosphorylation (SARS-CoV-2)		18669648;32645325	NM_013448	Q9NRL2	ANNTPENsPNFPNFR	PhosphoSitePlus|Phospho.ELM|Vero E6 (Bouhaddou et al.; 2020)	5	NA	NA	FALSE	distal	0.274558
BAZ1A	NM_013448	1372	P	S	rs759984179	0.000127254	0	0	0	0	0	0	0.0017397	0	0	0.000261917	0.0021492	0	0	0	0	0	0.0017397	0	BAZ1A:1372:P:S	1371	S	phosphorylation;phosphorylation (SARS-CoV-2)		18669648;32645325	NM_013448	Q9NRL2	ANNTPENsPNFPNFR	PhosphoSitePlus|Phospho.ELM|Vero E6 (Bouhaddou et al.; 2020)	1	0.914381	loss	FALSE	rewiring	0.274558
BAZ1A	NM_013448	1409	R	K	rs45620534	0.0737277	0.119472	0.108647	0.0168477	0.0918112	0.0981737	0.0534023	0.000490677	0.0965652	0.0983919	0	0.000626218	0.0785124	0.100242	0.0434441	0.0696304	0.0915377	0.100242	0	BAZ1A:1409:R:K	1413	S	phosphorylation;phosphorylation (SARS-CoV-2)		18669648;18220336;32645325	NM_013448	Q9NRL2	RRCRKRQsPEPSPVT	PhosphoSitePlus|Phospho.ELM|Vero E6 (Bouhaddou et al.; 2020)	4	NA	NA	FALSE	distal	0.299525
BAZ1B	NM_032408	1337	S	N	rs781892292	3.18378e-05	0.000260824	0	0	0	0	0.000115828	0	3.82702e-05	0	0	0	0	3.51927e-05	0	0	0	0.000115828	0	BAZ1B:1337:S:N	1342	S	phosphorylation;phosphorylation (SARS-CoV-2)		18669648;32645325;17081983	NM_032408	Q9UIG0	KRSSRRQsLELQKCE	PhosphoSitePlus|Phospho.ELM|Vero E6 (Bouhaddou et al.; 2020)	5	NA	NA	FALSE	distal	0.497326	HSV1
BAZ1B	NM_032408	1339	R	Q	rs138650548	0.000477494	0.000695531	0.000374532	0.000430663	0.000130676	0.00080765	0.000376353	0	0.000153057	0.000782287	0	0	0	0.000624527	0	0.00148869	0.00163132	0.000624527	0	BAZ1B:1339:R:Q	1342	S	phosphorylation;phosphorylation (SARS-CoV-2)		18669648;32645325;17081983	NM_032408	Q9UIG0	KRSSRRQsLELQKCE	PhosphoSitePlus|Phospho.ELM|Vero E6 (Bouhaddou et al.; 2020)	3	0.98954	loss	FALSE	rewiring	0.497326	HSV1
BAZ1B	NM_032408	1340	R	K	rs150115317	0.00295204	0.0046087	0.00411985	0.000615233	6.53296e-05	0.00584437	0.00167873	0	0.00413255	0.00580706	0	0	0	0.00525918	0.00027729	0.00506053	0.00277325	0.00525918	0	BAZ1B:1340:R:K	1342	S	phosphorylation;phosphorylation (SARS-CoV-2)		18669648;32645325;17081983	NM_032408	Q9UIG0	KRSSRRQsLELQKCE	PhosphoSitePlus|Phospho.ELM|Vero E6 (Bouhaddou et al.; 2020)	2	NA	NA	FALSE	proximal	0.497326	HSV1
BCAS3	NM_001099432	844	G	R	rs572881067	6.01772e-05	0	0	0	0	0	0.000405632	0	0	0	0	0	0	0	0	0	0.000165235	0.000405632	0	BCAS3:844:G:R	850	S	phosphorylation;phosphorylation (SARS-CoV-2)		32645325	NM_001099432	Q9H6U6	FGLRHMSsMEHTEEG	PhosphoSitePlus|Vero E6 (Bouhaddou et al.; 2020)	6	NA	NA	FALSE	distal	0.156772
BCAS3	NM_001099432	848	M	V	rs766464477	0.000192508	0	0	0	0.00143819	0	8.69162e-05	0	0	0	0	0	0	0	0	0	0.00016518	0.00143819	0	BCAS3:848:M:V	850	S	phosphorylation;phosphorylation (SARS-CoV-2)		32645325	NM_001099432	Q9H6U6	FGLRHMSsMEHTEEG	PhosphoSitePlus|Vero E6 (Bouhaddou et al.; 2020)	2	NA	NA	FALSE	proximal	0.156772
BCAS3	NM_001099432	854	T	M	rs545072054	1.60505e-05	0	0	0.000129282	6.53808e-05	0	0	0	0	0	0	0	0	0	0	0	0	0.000129282	0	BCAS3:854:T:M	850	S	phosphorylation;phosphorylation (SARS-CoV-2)		32645325	NM_001099432	Q9H6U6	FGLRHMSsMEHTEEG	PhosphoSitePlus|Vero E6 (Bouhaddou et al.; 2020)	4	0.640906	loss	FALSE	rewiring	0.156772
BCKDK	NM_005881	24	A	T	rs372044087	6.50567e-05	9.43574e-05	0	0.000509239	0.00010166	0	6.02591e-05	0	0	0	0	0	0	9.74298e-06	0	0.00010609	0.000176991	0.000509239	0	BCKDK:24:A:T	31	S	phosphorylation;phosphorylation (SARS-CoV-2)		19651622;20068231;18691976;32645325;18220336;18452278;20166139;17081983	NM_005881	O14874	ALALRARsTSATDTH	PhosphoSitePlus|Phospho.ELM|HPRD|Vero E6 (Bouhaddou et al.; 2020)	7	NA	NA	FALSE	distal	0.454314
BCKDK	NM_005881	30	R	H	rs765998546	2.09732e-05	0	0	0	0.000165848	0	0	0	0	0	0	0	0	0	0	0	0	0.000165848	0	BCKDK:30:R:H	31	S	phosphorylation;phosphorylation (SARS-CoV-2)		19651622;20068231;18691976;32645325;18220336;18452278;20166139;17081983	NM_005881	O14874	ALALRARsTSATDTH	PhosphoSitePlus|Phospho.ELM|HPRD|Vero E6 (Bouhaddou et al.; 2020)	1	NA	NA	FALSE	proximal	0.454314
BCL2L12	NM_138639	240	R	S	rs779584010	1.66117e-05	0	0	0	0.000131311	0	0	0	0	0	0	0	0	0	0	0	0	0.000131311	0	BCL2L12:240:R:S	242	S	phosphorylation;phosphorylation (SARS-CoV-2)		18669648;19651622;20068231;18578522;20166139;32645325;17081983	NM_138639	Q9HB09	RSKLVRLsSDSFARL	PhosphoSitePlus|Phospho.ELM|HPRD|Vero E6 (Bouhaddou et al.; 2020)	2	0.967117	loss	FALSE	rewiring	0.508439	HIV
BCL2L13	NM_015367	445	P	R	rs770347827	7.95684e-06	0	0	0.000123457	0	0	0	0	0	0	0	0	0	0	0	0	0	0.000123457	0	BCL2L13:445:P:R	444	S	phosphorylation;phosphorylation (SARS-CoV-2)		20166139;32645325	NM_015367	Q9BXK5	SEGKSRLsPAGEMKP	PhosphoSitePlus|HPRD|Vero E6 (Bouhaddou et al.; 2020)	1	0.939719	loss	FALSE	rewiring	0.496972
BCL9L	NM_182557	115	R	Q	rs781770513	3.22935e-05	0	0	0	3.34806e-05	3.29359e-05	0.000175182	0	0	0	0	0	0	8.93352e-06	0	0	0	0.000175182	0	BCL9L:115:R:Q	121	S	phosphorylation;phosphorylation (SARS-CoV-2)		32645325	NM_182557	Q86UU0	DRSVSVDsGEQREAG	PhosphoSitePlus|Vero E6 (Bouhaddou et al.; 2020)	6	NA	NA	TRUE	distal	0.230981
BCL9L	NM_182557	125	R	Q	rs557438958	1.32433e-05	0	0	0.000187453	0	0	0	0	0	0	0	0	0	0	0	0	0	0.000187453	0	BCL9L:125:R:Q	121	S	phosphorylation;phosphorylation (SARS-CoV-2)		32645325	NM_182557	Q86UU0	DRSVSVDsGEQREAG	PhosphoSitePlus|Vero E6 (Bouhaddou et al.; 2020)	4	NA	NA	FALSE	distal	0.230981
BCLAF1	NM_014739	177	S	N	rs141168149	0.000103594	0	0	6.1546e-05	0	0.000129525	0.000231736	0	3.82731e-05	0.000285252	0	0	0	0.000149848	0	0	0	0.000231736	0	BCLAF1:177:S:N	177	S	phosphorylation;phosphorylation (SARS-CoV-2)		18767875;22067460;20068231;17924679;18707149;32645325;19007248;18669648;19413330;15302935;19691289;19664995;19651622;15659558;19415658;17287340;18452278;18212344;20166139;17081983	NM_014739	Q9NYF8	EGEPQEEsPLKSKSQ	Vero E6 (Bouhaddou et al.; 2020)|HPRD|Phospho.ELM|PhosphoSitePlus|UniProt	0	0.997845	loss	FALSE	direct	0.566114
BCLAF1	NM_014739	178	P	L	rs761434446	0.000334792	8.72448e-05	0	0	9.80072e-05	6.47543e-05	0.0018869	0.0003263	3.82731e-05	0.00014266	0.000524384	0.000277354	0	8.81492e-05	0	0	0	0.0018869	0	BCLAF1:178:P:L	177	S	phosphorylation;phosphorylation (SARS-CoV-2)		18767875;22067460;20068231;17924679;18707149;32645325;19007248;18669648;19413330;15302935;19691289;19664995;19651622;15659558;19415658;17287340;18452278;18212344;20166139;17081983	NM_014739	Q9NYF8	EGEPQEEsPLKSKSQ	Vero E6 (Bouhaddou et al.; 2020)|HPRD|Phospho.ELM|PhosphoSitePlus|UniProt	1	0.990202	gain:loss	FALSE	rewiring	0.566114
BCLAF1	NM_014739	178	P	T	rs764889870	1.19525e-05	0	0	0.000123077	3.26712e-05	0	0	0	0	0	0	0	0	0	0	0	0	0.000123077	0	BCLAF1:178:P:T	177	S	phosphorylation;phosphorylation (SARS-CoV-2)		18767875;22067460;20068231;17924679;18707149;32645325;19007248;18669648;19413330;15302935;19691289;19664995;19651622;15659558;19415658;17287340;18452278;18212344;20166139;17081983	NM_014739	Q9NYF8	EGEPQEEsPLKSKSQ	Vero E6 (Bouhaddou et al.; 2020)|HPRD|Phospho.ELM|PhosphoSitePlus|UniProt	1	0.953788	loss	FALSE	rewiring	0.566114
BCLAF1	NM_014739	267	H	Y	rs781221044	7.96052e-06	0	0	0	0	0	0	0.000108743	0	0	0	0.000138658	0	0	0	0	0	0.000108743	0	BCLAF1:267:H:Y	268	S	phosphorylation;phosphorylation (SARS-CoV-2)		18767875;22067460;19651622;20068231;19415658;17287340;32645325;18669648;19562805;18452278;17081983	NM_014739	Q9NYF8	HSHSIQHsPERSGSG	Vero E6 (Bouhaddou et al.; 2020)|HPRD|Phospho.ELM|PhosphoSitePlus|UniProt	1	NA	NA	FALSE	proximal	0.421268
BCLAF1	NM_014739	271	R	S	rs779302959	3.5824e-05	0	0	0	0.00029406	0	0	0	0	0	0	0	0	0	0	0	0	0.00029406	0	BCLAF1:271:R:S	268	S	phosphorylation;phosphorylation (SARS-CoV-2)		18767875;22067460;19651622;20068231;19415658;17287340;32645325;18669648;19562805;18452278;17081983	NM_014739	Q9NYF8	HSHSIQHsPERSGSG	Vero E6 (Bouhaddou et al.; 2020)|HPRD|Phospho.ELM|PhosphoSitePlus|UniProt	3	0.890366	gain	FALSE	rewiring	0.421268
BCLAF1	NM_014739	273	G	A	rs764663508	1.19407e-05	0	0	0	0	0	0	0.000163185	0	0	0.000262192	0.000138715	0	0	0	0	0	0.000163185	0	BCLAF1:273:G:A	268	S	phosphorylation;phosphorylation (SARS-CoV-2)		18767875;22067460;19651622;20068231;19415658;17287340;32645325;18669648;19562805;18452278;17081983	NM_014739	Q9NYF8	HSHSIQHsPERSGSG	Vero E6 (Bouhaddou et al.; 2020)|HPRD|Phospho.ELM|PhosphoSitePlus|UniProt	5	NA	NA	FALSE	distal	0.421268
BCLAF1	NM_014739	273	G	R	rs548958086	0.000673307	0	0	0	0.00549921	0	0	0	0	0	0	0	0	0	0	0	0.000326158	0.00549921	0	BCLAF1:273:G:R	268	S	phosphorylation;phosphorylation (SARS-CoV-2)		18767875;22067460;19651622;20068231;19415658;17287340;32645325;18669648;19562805;18452278;17081983	NM_014739	Q9NYF8	HSHSIQHsPERSGSG	Vero E6 (Bouhaddou et al.; 2020)|HPRD|Phospho.ELM|PhosphoSitePlus|UniProt	5	NA	NA	FALSE	distal	0.421268
BCLAF1	NM_014739	393	K	T	rs780258209	7.95425e-06	0	0	0	0	0	0	0.000108743	0	0	0	0.000138658	0	0	0	0	0	0.000108743	0	BCLAF1:393:K:T	397	S	phosphorylation;phosphorylation (SARS-CoV-2)		18767875;22067460;20068231;32645325;18707149;19007248;18669648;19413330;15302935;19691289;19664994;19664995;19651622;16055720;19415658;17287340;18491316;18452278;18212344;20166139;17081983	NM_014739	Q9NYF8	GKQKFNDsEGDDTEE	PhosphoSitePlus|Phospho.ELM|HPRD|Vero E6 (Bouhaddou et al.; 2020)	4	NA	NA	FALSE	distal	0.461913
BCLAF1	NM_014739	398	E	G	rs764650853	2.78419e-05	0	0	0	6.53253e-05	0	0	0.000271887	0	0	0	0.000346693	0	0	0	0	0	0.000271887	0	BCLAF1:398:E:G	397	S	phosphorylation;phosphorylation (SARS-CoV-2)		18767875;22067460;20068231;32645325;18707149;19007248;18669648;19413330;15302935;19691289;19664994;19664995;19651622;16055720;19415658;17287340;18491316;18452278;18212344;20166139;17081983	NM_014739	Q9NYF8	GKQKFNDsEGDDTEE	PhosphoSitePlus|Phospho.ELM|HPRD|Vero E6 (Bouhaddou et al.; 2020)	1	NA	NA	FALSE	proximal	0.461913
BCLAF1	NM_014739	399	G	E	rs754569515	0.000194943	0	0.000751315	6.1546e-05	0	0.00064612	0	0	3.83024e-05	0.0005215	0	0	0.00413223	0.000404751	4.62022e-05	0	0.000162973	0.000404751	0	BCLAF1:399:G:E	397	S	phosphorylation;phosphorylation (SARS-CoV-2)		18767875;22067460;20068231;32645325;18707149;19007248;18669648;19413330;15302935;19691289;19664994;19664995;19651622;16055720;19415658;17287340;18491316;18452278;18212344;20166139;17081983	NM_014739	Q9NYF8	GKQKFNDsEGDDTEE	PhosphoSitePlus|Phospho.ELM|HPRD|Vero E6 (Bouhaddou et al.; 2020)	2	NA	NA	FALSE	proximal	0.461913
BCLAF1	NM_014739	489	T	R	rs772174420	1.19513e-05	0	0	0	0	0	0	0.000163114	0	0	0	0.000207987	0	0	0	0	0	0.000163114	0	BCLAF1:489:T:R	496	S	phosphorylation;phosphorylation (SARS-CoV-2)		16565220;19651622;20068231;17287340;18707149;32645325;19007248;18212344;20166139;17081983	NM_014739	Q9NYF8	TVKKETQsPEQVKSE	PhosphoSitePlus|Phospho.ELM|HPRD|Vero E6 (Bouhaddou et al.; 2020)	7	NA	NA	FALSE	distal	0.468564
BCLAF1	NM_014739	497	P	S	rs77469096	0.0087962	0.00745876	0.00646388	0.095149	0.00364892	0.00276117	0.00537666	0	0.000497817	0.0011182	0	0	0	0.00218202	4.62022e-05	0.0179083	0.00747757	0.095149	0	BCLAF1:497:P:S	496	S	phosphorylation;phosphorylation (SARS-CoV-2)		16565220;19651622;20068231;17287340;18707149;32645325;19007248;18212344;20166139;17081983	NM_014739	Q9NYF8	TVKKETQsPEQVKSE	PhosphoSitePlus|Phospho.ELM|HPRD|Vero E6 (Bouhaddou et al.; 2020)	1	0.94023	loss	FALSE	rewiring	0.468564
BCLAF1	NM_014739	525	S	C	rs747438373	1.19343e-05	0	0	0.000123077	0	0	2.89536e-05	0	0	0	0	0	0	0	0	0	0	0.000123077	0	BCLAF1:525:S:C	531	S	phosphorylation;phosphorylation (SARS-CoV-2)	GSK3B	17322306;18767875;22067460;20068231;17924679;32645325;19007248;18669648;19413330;16083285;19691289;19664995;19651622;15659558;19415658;17287340;17570479;18220336;18452278;18212344;20166139;17081983	NM_014739	Q9NYF8	KSTFREEsPLRIKMI	Vero E6 (Bouhaddou et al.; 2020)|HPRD|Phospho.ELM|PhosphoSitePlus|UniProt	6	NA	NA	FALSE	distal	0.339362
BCLAF1	NM_014739	526	T	I	rs368098574	1.19348e-05	0	0	0.000123077	3.26627e-05	0	0	0	0	0	0	0	0	0	0	0	0	0.000123077	0	BCLAF1:526:T:I	531	S	phosphorylation;phosphorylation (SARS-CoV-2)	GSK3B	17322306;18767875;22067460;20068231;17924679;32645325;19007248;18669648;19413330;16083285;19691289;19664995;19651622;15659558;19415658;17287340;17570479;18220336;18452278;18212344;20166139;17081983	NM_014739	Q9NYF8	KSTFREEsPLRIKMI	Vero E6 (Bouhaddou et al.; 2020)|HPRD|Phospho.ELM|PhosphoSitePlus|UniProt	5	NA	NA	FALSE	distal	0.339362
BCLAF1	NM_014739	529	E	D	rs759260169	1.19343e-05	0	0	0	0	0	0	0.000163132	0	0	0	0.000208016	0	0	0	0	0	0.000163132	0	BCLAF1:529:E:D	531	S	phosphorylation;phosphorylation (SARS-CoV-2)	GSK3B	17322306;18767875;22067460;20068231;17924679;32645325;19007248;18669648;19413330;16083285;19691289;19664995;19651622;15659558;19415658;17287340;17570479;18220336;18452278;18212344;20166139;17081983	NM_014739	Q9NYF8	KSTFREEsPLRIKMI	Vero E6 (Bouhaddou et al.; 2020)|HPRD|Phospho.ELM|PhosphoSitePlus|UniProt	2	NA	NA	FALSE	proximal	0.339362
BCLAF1	NM_014739	537	M	V	rs776685518	9.94494e-05	0	0	0	0.000555374	9.68679e-05	0	0	0	0.000118467	0	0	0	7.03507e-05	0	0	0	0.000555374	0	BCLAF1:537:M:V	531	S	phosphorylation;phosphorylation (SARS-CoV-2)	GSK3B	17322306;18767875;22067460;20068231;17924679;32645325;19007248;18669648;19413330;16083285;19691289;19664995;19651622;15659558;19415658;17287340;17570479;18220336;18452278;18212344;20166139;17081983	NM_014739	Q9NYF8	KSTFREEsPLRIKMI	Vero E6 (Bouhaddou et al.; 2020)|HPRD|Phospho.ELM|PhosphoSitePlus|UniProt	6	NA	NA	FALSE	distal	0.339362
BCLAF1	NM_014739	685	K	N	rs529620498	4.86634e-05	0	0	0.000579897	0	0	5.96019e-05	0	0	0	0	0	0	0	0	0	0.000168011	0.000579897	0	BCLAF1:685:K:N	690	S	phosphorylation;phosphorylation (SARS-CoV-2)		17081983;18767875;32645325;20068231	NM_014739	Q9NYF8	DKKLRCDsADLRHDI	PhosphoSitePlus|Phospho.ELM|HPRD|Vero E6 (Bouhaddou et al.; 2020)	5	NA	NA	FALSE	distal	0.390844
BCLAF1	NM_014739	694	R	W	rs777824627	3.59215e-05	8.73057e-05	0	0	0	6.48508e-05	0.000116387	0.000108897	0	0	0.000263019	6.93866e-05	0	2.64779e-05	0	0	0	0.000116387	0	BCLAF1:694:R:W	690	S	phosphorylation;phosphorylation (SARS-CoV-2)		17081983;18767875;32645325;20068231	NM_014739	Q9NYF8	DKKLRCDsADLRHDI	PhosphoSitePlus|Phospho.ELM|HPRD|Vero E6 (Bouhaddou et al.; 2020)	4	NA	NA	FALSE	distal	0.390844
BMPR2	NM_001204	983	R	Q	rs148099152	0.000262563	0.000348129	0.000374813	0	0	0.000193711	5.78336e-05	0	7.6558e-05	7.11271e-05	0	0	0	0.000140751	0	0.0045644	0.000325945	0.000140751	0	BMPR2:983:R:Q	977	T	phosphorylation;phosphorylation (SARS-CoV-2)		32645325	NM_001204	Q13873	KIKKRVKtPYSLKRW	PhosphoSitePlus|Vero E6 (Bouhaddou et al.; 2020)	6	NA	NA	FALSE	distal	NA
BOD1L1	NM_148894	1533	V	A	rs750512286	1.59667e-05	0	0	0	0	0	0.000115875	0	0	0	0	0	0	0	0	0	0	0.000115875	0	BOD1L1:1533:V:A	1531	S	phosphorylation;phosphorylation (SARS-CoV-2)		18669648;18767875;19664995;19651622;20068231;18452278;32645325	NM_148894	Q8NFC6	KDKDVTLsPVKAGPA	PhosphoSitePlus|HPRD|Vero E6 (Bouhaddou et al.; 2020)	2	NA	NA	FALSE	proximal	0.27897
BOD1L1	NM_148894	1535	A	T	rs763986375	1.19787e-05	0	0	0	0	0	0	0.00016331	0	0	0.000262467	0.000138793	0	0	0	0	0	0.00016331	0	BOD1L1:1535:A:T	1531	S	phosphorylation;phosphorylation (SARS-CoV-2)		18669648;18767875;19664995;19651622;20068231;18452278;32645325	NM_148894	Q8NFC6	KDKDVTLsPVKAGPA	PhosphoSitePlus|HPRD|Vero E6 (Bouhaddou et al.; 2020)	4	0.725482	gain	FALSE	rewiring	0.27897
BOD1L1	NM_148894	1536	G	R	rs138644252	9.9798e-05	0.000348675	0	0	0.000228998	0.000129836	0.000202734	0	0	4.74969e-05	0	0	0	8.8372e-05	0	0	0.000163827	0.000228998	0	BOD1L1:1536:G:R	1531	S	phosphorylation;phosphorylation (SARS-CoV-2)		18669648;18767875;19664995;19651622;20068231;18452278;32645325	NM_148894	Q8NFC6	KDKDVTLsPVKAGPA	PhosphoSitePlus|HPRD|Vero E6 (Bouhaddou et al.; 2020)	5	NA	NA	FALSE	distal	0.27897
BOD1L1	NM_148894	2953	R	C	rs773572444	2.79303e-05	0	0	0	0	0	0.000202734	0	0	0	0	0	0	0	0	0	0	0.000202734	0	BOD1L1:2953:R:C	2956	T	phosphorylation;phosphorylation (SARS-CoV-2)		32645325	NM_148894	Q8NFC6	RKPKRSLtVSDDAES	PhosphoSitePlus|Vero E6 (Bouhaddou et al.; 2020)	3	0.998458	loss	FALSE	rewiring	0.275635
BOD1L1	NM_148894	2953	R	S	rs773572444	1.99502e-05	0	0	0	0	0	2.8962e-05	0.00021777	0	0	0	0.000277585	0	0	0	0	0	0.00021777	0	BOD1L1:2953:R:S	2956	T	phosphorylation;phosphorylation (SARS-CoV-2)		32645325	NM_148894	Q8NFC6	RKPKRSLtVSDDAES	PhosphoSitePlus|Vero E6 (Bouhaddou et al.; 2020)	3	0.999827	gain:loss	FALSE	rewiring	0.275635
BOD1L1	NM_148894	2962	E	K	rs768942173	1.20422e-05	0	0	0	0.0001	0	0	0	0	0	0	0	0	0	0	0	0	0.0001	0	BOD1L1:2962:E:K	2956	T	phosphorylation;phosphorylation (SARS-CoV-2)		32645325	NM_148894	Q8NFC6	RKPKRSLtVSDDAES	PhosphoSitePlus|Vero E6 (Bouhaddou et al.; 2020)	6	0.937109	loss	TRUE	rewiring	0.275635
BOD1L1	NM_148894	2970	R	H	rs140335847	3.62634e-05	0	0	0	3.26797e-05	6.54151e-05	0.000144768	0	0	2.50777e-05	0	0	0	2.71096e-05	0	0	0	0.000144768	0	BOD1L1:2970:R:H	2964	S	phosphorylation;phosphorylation (SARS-CoV-2)		19413330;32645325;18452278;17081983	NM_148894	Q8NFC6	VSDDAESsEPERKRQ	PhosphoSitePlus|HPRD|Vero E6 (Bouhaddou et al.; 2020)	6	NA	NA	FALSE	distal	0.24433
BOD1L1	NM_148894	901	K	E	rs773502775	7.98225e-06	0	0	0	0	0	0	0.000108909	0	0	0	0.000138947	0	0	0	0	0	0.000108909	0	BOD1L1:901:K:E	902	S	phosphorylation;phosphorylation (SARS-CoV-2)		32645325	NM_148894	Q8NFC6	KEKRRTKsLLEEKLV	PhosphoSitePlus|Vero E6 (Bouhaddou et al.; 2020)	1	NA	NA	FALSE	proximal	0.123329
BOP1	NM_015201	112	E	G	8:145500267_T/C	0.000212224	NA	NA	0.00191571	0	0	0	0	NA	0	0	0	0	0	0	0	0	0.00191571	NA	BOP1:112:E:G	106	T	phosphorylation;phosphorylation (SARS-CoV-2)		18669648;19007248;19413330;16964243;17287340;32645325	NM_015201	Q14137	EEQVQAStPCPRTEM	PhosphoSitePlus|Phospho.ELM|HPRD|Vero E6 (Bouhaddou et al.; 2020)	6	NA	NA	FALSE	distal	0.278043
BOP1	NM_015201	99	E	D	8:145512788_C/G	7.95494e-06	0	0	0	0	0	0	0.000108731	0	0	0	0.000138658	0	0	0	0	0	0.000108731	0	BOP1:99:E:D	106	T	phosphorylation;phosphorylation (SARS-CoV-2)		18669648;19007248;19413330;16964243;17287340;32645325	NM_015201	Q14137	EEQVQAStPCPRTEM	PhosphoSitePlus|Phospho.ELM|HPRD|Vero E6 (Bouhaddou et al.; 2020)	7	NA	NA	FALSE	distal	0.278043
BRAF	NM_004333	146	R	Q	rs557241012	3.18167e-05	0	0	0	3.26712e-05	0	0.000202359	0	0	0	0	0	0	0	0	0	0	0.000202359	0	BRAF:146:R:Q	151	S	phosphorylation;phosphorylation (SARS-CoV-2)	BRAF	17192257;32645325;20068231	NM_004333	P15056	VARSNPKsPQKPIVR	PhosphoSitePlus|Phospho.ELM|HPRD|Vero E6 (Bouhaddou et al.; 2020)	5	NA	NA	FALSE	distal	0.84748
BRD1	NM_001304809	847	R	Q	rs375422499	4.31574e-05	9.62649e-05	0	0.000139626	0	7.3185e-05	0	0	0	0.000102145	0	0	0	6.79598e-05	0	0	0.000175439	0.000139626	0	BRD1:847:R:Q	852	S	phosphorylation;phosphorylation (SARS-CoV-2)		32645325	NM_001304809	O95696	TPRRRCAsESSISSS	PhosphoSitePlus|Vero E6 (Bouhaddou et al.; 2020)	5	NA	NA	FALSE	distal	0.568728
BRD1	NM_001304809	848	R	L	rs372097126	2.58382e-05	0	0	0.000417653	0	0	0	0	0	0	0	0	0	0	0	0	0	0.000417653	0	BRD1:848:R:L	852	S	phosphorylation;phosphorylation (SARS-CoV-2)		32645325	NM_001304809	O95696	TPRRRCAsESSISSS	PhosphoSitePlus|Vero E6 (Bouhaddou et al.; 2020)	4	NA	NA	FALSE	distal	0.568728
BRPF1	NM_004634	454	R	C	rs765130214	0.000115511	8.71232e-05	0	0	6.53723e-05	3.23729e-05	0.000347323	5.43774e-05	0	0	0.000261917	0	0	1.76255e-05	0	0.00119166	0	0.000347323	0	BRPF1:454:R:C	460	S	phosphorylation;phosphorylation (SARS-CoV-2)		17081983;32645325;19651622;20068231	NM_004634	P55201	ARRLPALsHSEGEED	PhosphoSitePlus|Phospho.ELM|HPRD|Vero E6 (Bouhaddou et al.; 2020)	6	NA	NA	FALSE	distal	0.298691
BRPF1	NM_004634	461	H	R	rs781638484	0.000123797	0.000436376	0.000377644	0	0.000131019	6.49942e-05	0.000376921	0	0	0.000118872	0	0	0	0.000114884	0	0	0.000163666	0.000376921	0	BRPF1:461:H:R	460	S	phosphorylation;phosphorylation (SARS-CoV-2)		17081983;32645325;19651622;20068231	NM_004634	P55201	ARRLPALsHSEGEED	PhosphoSitePlus|Phospho.ELM|HPRD|Vero E6 (Bouhaddou et al.; 2020)	1	NA	NA	TRUE	proximal	0.298691
BRPF1	NM_004634	464	G	S	rs771712227	8.42433e-05	0	0	0	0.000657895	0	0	0	0	0	0	0	0	0	0	0	0.000164582	0.000657895	0	BRPF1:464:G:S	460	S	phosphorylation;phosphorylation (SARS-CoV-2)		17081983;32645325;19651622;20068231	NM_004634	P55201	ARRLPALsHSEGEED	PhosphoSitePlus|Phospho.ELM|HPRD|Vero E6 (Bouhaddou et al.; 2020)	4	0.730533	gain	TRUE	rewiring	0.298691
BRWD1	NM_018963	1468	I	V	rs144295288	0.00395334	0.00226363	0.0029985	0.000615233	0	0.00498027	0.000839169	0	0.00995253	0.00548329	0	0	0.00416667	0.0059876	0.00633614	0.0116256	0.00327118	0.0059876	0	BRWD1:1468:I:V	1475	S	phosphorylation;phosphorylation (SARS-CoV-2)		18669648;19664995;32645325;20068231	NM_018963	Q9NSI6	IIPELVGsPTQSTSS	PhosphoSitePlus|HPRD|Vero E6 (Bouhaddou et al.; 2020)	7	NA	NA	FALSE	distal	0.217863
BRWD1	NM_018963	1473	V	A	rs150002584	2.38791e-05	0	0	0	0	6.4658e-05	0.000115714	0	0	0	0	0	0	1.76044e-05	0	0	0	0.000115714	0	BRWD1:1473:V:A	1475	S	phosphorylation;phosphorylation (SARS-CoV-2)		18669648;19664995;32645325;20068231	NM_018963	Q9NSI6	IIPELVGsPTQSTSS	PhosphoSitePlus|HPRD|Vero E6 (Bouhaddou et al.; 2020)	2	NA	NA	FALSE	proximal	0.217863
BRWD1	NM_018963	689	R	W	rs780434731	2.10505e-05	0	0	0	0.000107852	0	0	5.76037e-05	0	2.55558e-05	0	7.414e-05	0	9.15265e-06	0	0	0	0.000107852	0	BRWD1:689:R:W	696	S	phosphorylation;phosphorylation (SARS-CoV-2)		18669648;32645325;20068231	NM_018963	Q9NSI6	RRGFRRLsLDIQSPP	PhosphoSitePlus|HPRD|Vero E6 (Bouhaddou et al.; 2020)	7	NA	NA	FALSE	distal	0.29605
BUB1	NM_004336	645	M	L	rs761124129	1.19458e-05	0	0	0	0	0	0	0.000163168	0	0	0.000524934	6.93289e-05	0	0	0	0	0	0.000163168	0	BUB1:645:M:L	649	S	phosphorylation (SARS-CoV-2)		32645325	NM_004336	O43683	EENMVVPsRDGKFSP	Vero E6 (Bouhaddou et al.; 2020)	4	NA	NA	FALSE	distal	0.106439
BUB1	NM_004336	648	P	R	rs376649190	6.76983e-05	0	0	0.000676923	0	0	0.000173883	0	0	0	0	0	0	0	0	0	0	0.000676923	0	BUB1:648:P:R	649	S	phosphorylation (SARS-CoV-2)		32645325	NM_004336	O43683	EENMVVPsRDGKFSP	Vero E6 (Bouhaddou et al.; 2020)	1	NA	NA	FALSE	proximal	0.106439
BUB1	NM_004336	651	D	N	rs375128586	1.19477e-05	0	0	0.000123077	0	0	0	0	0	2.37462e-05	0	0	0	8.80638e-06	0	0	0	0.000123077	0	BUB1:651:D:N	649	S	phosphorylation (SARS-CoV-2)		32645325	NM_004336	O43683	EENMVVPsRDGKFSP	Vero E6 (Bouhaddou et al.; 2020)	2	0.696762	loss	FALSE	rewiring	0.106439
BUD13	NM_032725	155	A	V	rs752058181	4.82354e-05	0	0	0	0	0	0.000349	0	0	0	0	0	0	0	0	0	0	0.000349	0	BUD13:155:A:V	159	T	phosphorylation;phosphorylation (SARS-CoV-2)		18767875;19651622;20068231;32645325;18669648;16964243;20166139;17081983	NM_032725	Q9BRD0	PRRARHDtPDPSPLR	PhosphoSitePlus|Phospho.ELM|HPRD|Vero E6 (Bouhaddou et al.; 2020)	4	NA	NA	FALSE	distal	0.524994
BUD13	NM_032725	156	R	H	rs370368913	1.60561e-05	0	0	0	0	0	2.90444e-05	0.000108767	0	0	0	0.000138696	0	0	4.66853e-05	0	0	0.000108767	0	BUD13:156:R:H	159	T	phosphorylation;phosphorylation (SARS-CoV-2)		18767875;19651622;20068231;32645325;18669648;16964243;20166139;17081983	NM_032725	Q9BRD0	PRRARHDtPDPSPLR	PhosphoSitePlus|Phospho.ELM|HPRD|Vero E6 (Bouhaddou et al.; 2020)	3	0.999999	loss	TRUE	rewiring	0.524994
BUD13	NM_032725	157	H	R	rs527676432	1.6029e-05	0	0	0.000246245	0	0	0	0	0	0	0	0	0	0	0	0	0	0.000246245	0	BUD13:157:H:R	159	T	phosphorylation;phosphorylation (SARS-CoV-2)		18767875;19651622;20068231;32645325;18669648;16964243;20166139;17081983	NM_032725	Q9BRD0	PRRARHDtPDPSPLR	PhosphoSitePlus|Phospho.ELM|HPRD|Vero E6 (Bouhaddou et al.; 2020)	2	0.828634	gain	TRUE	rewiring	0.524994
BUD13	NM_032725	164	P	S	rs760208744	1.59803e-05	0	0	0	0	0	5.79609e-05	0.000108731	0	0	0	0.000138658	0	0	0	0	0	0.000108731	0	BUD13:164:P:S	159	T	phosphorylation;phosphorylation (SARS-CoV-2)		18767875;19651622;20068231;32645325;18669648;16964243;20166139;17081983	NM_032725	Q9BRD0	PRRARHDtPDPSPLR	PhosphoSitePlus|Phospho.ELM|HPRD|Vero E6 (Bouhaddou et al.; 2020)	5	0.993558	loss	TRUE	rewiring	0.524994
BUD13	NM_032725	170	H	R	rs374265613	7.58223e-05	0	0	6.16523e-05	0	6.48719e-05	0	0	0.000153092	0.00023872	0	0	0	0.000141308	9.27902e-05	0	0	0.000141308	0	BUD13:170:H:R	163	S	phosphorylation;phosphorylation (SARS-CoV-2)		18767875;19651622;20068231;32645325;18669648;16964243;18452278;19691289;20166139;17081983	NM_032725	Q9BRD0	RHDTPDPsPLRGARH	PhosphoSitePlus|Phospho.ELM|HPRD|Vero E6 (Bouhaddou et al.; 2020)	7	NA	NA	FALSE	distal	0.511023
BUD13	NM_032725	232	R	C	rs200542348	0.000119303	0	0	0	0	6.45369e-05	0	0.0014135	0	2.36933e-05	0.0015715	0.00138658	0	2.63759e-05	0	0	0.00016292	0.0014135	0	BUD13:232:R:C	235	S	phosphorylation;phosphorylation (SARS-CoV-2)		32645325;18452278;20068231	NM_032725	Q9BRD0	PRRARHGsSDISSPR	PhosphoSitePlus|HPRD|Vero E6 (Bouhaddou et al.; 2020)	3	1	loss	FALSE	rewiring	0.635705
BUD13	NM_032725	237	D	G	rs200604848	3.18132e-05	0	0	0	0	0	0	0.000434924	0	0	0.000261917	0.000415973	0	0	0	0	0	0.000434924	0.00657895	BUD13:237:D:G	235	S	phosphorylation;phosphorylation (SARS-CoV-2)		32645325;18452278;20068231	NM_032725	Q9BRD0	PRRARHGsSDISSPR	PhosphoSitePlus|HPRD|Vero E6 (Bouhaddou et al.; 2020)	2	NA	NA	FALSE	proximal	0.635705
BUD13	NM_032725	238	I	V	rs139217795	0.000664074	8.69414e-05	0	0.00910433	0	0	0.000404718	0	0	0	0	0	0	8.7909e-06	0	0	0.000651678	0.00910433	0	BUD13:238:I:V	235	S	phosphorylation;phosphorylation (SARS-CoV-2)		32645325;18452278;20068231	NM_032725	Q9BRD0	PRRARHGsSDISSPR	PhosphoSitePlus|HPRD|Vero E6 (Bouhaddou et al.; 2020)	3	NA	NA	FALSE	distal	0.635705
BUD13	NM_032725	242	R	I	rs11216131	0.00109355	0.000956522	0.00112444	0.000123031	3.26627e-05	0.00190347	0.00014455	0	0.0018751	0.0027479	0	0	0	0.00209227	0.000692905	0.00128968	0.00016292	0.00209227	0	BUD13:242:R:I	235	S	phosphorylation;phosphorylation (SARS-CoV-2)		32645325;18452278;20068231	NM_032725	Q9BRD0	PRRARHGsSDISSPR	PhosphoSitePlus|HPRD|Vero E6 (Bouhaddou et al.; 2020)	7	NA	NA	FALSE	distal	0.635705
BUD13	NM_032725	268	R	C	rs759787078	2.78385e-05	0	0	6.15157e-05	9.80008e-05	0	0	0.000108731	0	2.36866e-05	0	0.000138658	0	8.7909e-06	0	0	0	0.000108731	0	BUD13:268:R:C	271	S	phosphorylation;phosphorylation (SARS-CoV-2)		18669648;18220336;19651622;20068231;18452278;32645325;17081983	NM_032725	Q9BRD0	LRRARHDsPDLAPNV	PhosphoSitePlus|Phospho.ELM|HPRD|Vero E6 (Bouhaddou et al.; 2020)	3	1	loss	FALSE	rewiring	0.535269	HIV
BUD13	NM_032725	274	L	V	rs773840463	7.55738e-05	0.000434783	0	0	0	6.45453e-05	0.000318066	0	0	0	0	0	0	6.15504e-05	0	0	0.000163026	0.000318066	0	BUD13:274:L:V	271	S	phosphorylation;phosphorylation (SARS-CoV-2)		18669648;18220336;19651622;20068231;18452278;32645325;17081983	NM_032725	Q9BRD0	LRRARHDsPDLAPNV	PhosphoSitePlus|Phospho.ELM|HPRD|Vero E6 (Bouhaddou et al.; 2020)	3	NA	NA	FALSE	distal	0.535269	HIV
BYSL	NM_004053	103	E	K	rs2296916	0.104761	0.109187	0.13221	0.0140871	0.110668	0.107094	0.0510812	0.16538	0.136614	0.0935574	0.188842	0.15911	0.123967	0.109693	0.163987	0.119964	0.111147	0.16538	0.171053	BYSL:103:E:K	98	S	phosphorylation;phosphorylation (SARS-CoV-2)		17322306;18767875;20068231;18691976;32645325;18669648;19007248;19413330;19691289;19664995;19651622;19415658;18452278;20166139;20058876;17081983	NM_004053	Q13895	PRMPQDGsDDEDEEW	PhosphoSitePlus|Phospho.ELM|HPRD|Vero E6 (Bouhaddou et al.; 2020)	5	NA	NA	FALSE	distal	0.491856
BYSL	NM_004053	105	W	C	rs1426271058	7.95412e-06	0	0	0	0	0	0	0.000108731	0	0	0	0.000138658	0	0	0	0	0	0.000108731	0	BYSL:105:W:C	98	S	phosphorylation;phosphorylation (SARS-CoV-2)		17322306;18767875;20068231;18691976;32645325;18669648;19007248;19413330;19691289;19664995;19651622;19415658;18452278;20166139;20058876;17081983	NM_004053	Q13895	PRMPQDGsDDEDEEW	PhosphoSitePlus|Phospho.ELM|HPRD|Vero E6 (Bouhaddou et al.; 2020)	7	NA	NA	FALSE	distal	0.491856
C12orf45	NM_152318	175	V	I	rs202087919	0.0003696	0.000350877	0.000375094	0	0	0.000195224	0	0	0	2.38311e-05	0	0	0	0.000106108	0	0.00795229	0	0.000106108	0	C12orf45:175:V:I	178	S	phosphorylation;phosphorylation (SARS-CoV-2)		19664994;19664995;19651622;20068231;32645325;18669648;19413330;18452278	NM_152318	Q8N5I9	GKIEVLDsPASKKKK	PhosphoSitePlus|HPRD|Vero E6 (Bouhaddou et al.; 2020)	3	NA	NA	FALSE	distal	0.636682	HIV
C12orf45	NM_152318	182	K	E	rs377159683	7.13926e-05	0	0	6.60764e-05	0	0.000267684	3.20451e-05	0	7.77786e-05	9.83526e-05	0	0	0	0.000126768	4.705e-05	0	0	0.000126768	0	C12orf45:182:K:E	178	S	phosphorylation;phosphorylation (SARS-CoV-2)		19664994;19664995;19651622;20068231;32645325;18669648;19413330;18452278	NM_152318	Q8N5I9	GKIEVLDsPASKKKK	PhosphoSitePlus|HPRD|Vero E6 (Bouhaddou et al.; 2020)	4	NA	NA	FALSE	distal	0.636682	HIV
C1orf52	NM_198077	159	D	N	rs560263282	1.20876e-05	0	0	0.000184752	0	0	0	0	0	0	0	0	0	0	0	0	0	0.000184752	0	C1orf52:159:D:N	158	S	phosphorylation;phosphorylation (SARS-CoV-2)		18767875;19651622;20068231;17287340;18707149;32645325;18669648;19413330;17081983	NM_198077	Q8N6N3	EGEETLEsDDEKDEH	PhosphoSitePlus|Phospho.ELM|HPRD|Vero E6 (Bouhaddou et al.; 2020)	1	NA	NA	FALSE	proximal	0.544103
C2CD2L	NM_001290474	626	A	V	rs376567125	1.98886e-05	0	0	0	0	0	0.000144584	0	0	0	0	0	0	0	0	0	0	0.000144584	0	C2CD2L:626:A:V	631	S	phosphorylation;phosphorylation (SARS-CoV-2)		32645325	NM_001290474	O14523	TGALETRsLKDHKVS	PhosphoSitePlus|Vero E6 (Bouhaddou et al.; 2020)	5	NA	NA	FALSE	distal	NA
C2CD2L	NM_001290474	633	K	R	rs760779823	7.95868e-06	0	0	0	0	0	0	0.000108743	0	0	0	0.000138677	0	0	0	0	0	0.000108743	0	C2CD2L:633:K:R	631	S	phosphorylation;phosphorylation (SARS-CoV-2)		32645325	NM_001290474	O14523	TGALETRsLKDHKVS	PhosphoSitePlus|Vero E6 (Bouhaddou et al.; 2020)	2	NA	NA	FALSE	proximal	NA
C2CD5	NM_014802	328	G	V	rs147669786	0.00040609	0.000261324	0	0	0.0021563	0.00012945	0.00011564	0	0.000114802	0.00023762	0	0	0	0.000176199	0.00046215	0	0.000326264	0.0021563	0	C2CD5:328:G:V	323	S	phosphorylation;phosphorylation (SARS-CoV-2)		32645325	NM_014802	Q86YS7	KTGMGSGsAGKEGGP	PhosphoSitePlus|Vero E6 (Bouhaddou et al.; 2020)	5	NA	NA	FALSE	distal	0.300476
C2CD5	NM_014802	328	G	W	rs142327845	0.000410051	0.000261324	0	0	0.0021563	0.000129441	0.000144542	0	0.000114802	0.000237597	0	0	0	0.00017619	0.00046215	0	0.000326264	0.0021563	0	C2CD5:328:G:W	323	S	phosphorylation;phosphorylation (SARS-CoV-2)		32645325	NM_014802	Q86YS7	KTGMGSGsAGKEGGP	PhosphoSitePlus|Vero E6 (Bouhaddou et al.; 2020)	5	NA	NA	FALSE	distal	0.300476
C9orf78	NM_016520	11	R	C	rs761344335	5.26704e-05	0	0	0	0	0	0	0.000735877	0	0	0	0.000946694	0	0	0	0	0	0.000735877	0	C9orf78:11:R:C	17	S	phosphorylation;phosphorylation (SARS-CoV-2)		19651622;20068231;32645325;18669648;18491316;16083285;18452278;15302935;17081983	NM_016520	Q9NZ63	RRRGDSEsEEDEQDS	PhosphoSitePlus|Phospho.ELM|HPRD|Vero E6 (Bouhaddou et al.; 2020)	6	NA	NA	TRUE	distal	0.406893
C9orf78	NM_016520	18	E	G	rs201516060	1.61186e-05	0	0	0.000190646	0	0	2.918e-05	0	0	0	0	0	0	0	0	0	0	0.000190646	0	C9orf78:18:E:G	15	S	phosphorylation;phosphorylation (SARS-CoV-2)		19651622;20068231;32645325;18669648;18491316;16083285;18452278;17081983	NM_016520	Q9NZ63	FRRRRGDsESEEDEQ	PhosphoSitePlus|Phospho.ELM|HPRD|Vero E6 (Bouhaddou et al.; 2020)	3	0.97765	loss	TRUE	rewiring	0.670539
C9orf78	NM_016520	21	E	Q	rs761183374	8.05958e-06	0	0	0	0	0	0	0.0001126	0	0	0	0.000144676	0	0	0	0	0	0.0001126	0	C9orf78:21:E:Q	15	S	phosphorylation;phosphorylation (SARS-CoV-2)		19651622;20068231;32645325;18669648;18491316;16083285;18452278;17081983	NM_016520	Q9NZ63	FRRRRGDsESEEDEQ	PhosphoSitePlus|Phospho.ELM|HPRD|Vero E6 (Bouhaddou et al.; 2020)	6	NA	NA	TRUE	distal	0.670539
C9orf78	NM_016520	260	R	W	rs140049867	3.59376e-05	0	0	6.16219e-05	0.000130959	3.24992e-05	0	0	0	7.12996e-05	0	0	0	3.53863e-05	0	0	0	0.000130959	0	C9orf78:260:R:W	261	S	phosphorylation;phosphorylation (SARS-CoV-2)		17322306;18767875;19664995;19651622;17924679;20068231;17287340;18707149;32645325;18669648;18220336;18452278;20166139;17081983	NM_016520	Q9NZ63	EKPEPERsPPNRKRP	PhosphoSitePlus|Phospho.ELM|HPRD|Vero E6 (Bouhaddou et al.; 2020)	1	NA	NA	FALSE	proximal	0.541184
CAMSAP1	NM_015447	557	P	L	rs138818284	8.75873e-05	0	0	6.15233e-05	0	3.23164e-05	5.78168e-05	0	0.000115669	0.000331738	0	0	0	0.000158601	0	0	0.000163132	0.000158601	0	CAMSAP1:557:P:L	563	S	phosphorylation;phosphorylation (SARS-CoV-2)		18669648;19651622;20068231;32645325;17081983	NM_015447	Q5T5Y3	DPEFPRAsPRALGLT	PhosphoSitePlus|HPRD|Vero E6 (Bouhaddou et al.; 2020)	6	NA	NA	FALSE	distal	0.250514
CAMSAP1	NM_015447	564	P	S	rs993427703	1.5925e-05	0	0	0	0	0	0.000115634	0	0	0	0	0	0	0	0	0	0	0.000115634	0	CAMSAP1:564:P:S	563	S	phosphorylation;phosphorylation (SARS-CoV-2)		18669648;19651622;20068231;32645325;17081983	NM_015447	Q5T5Y3	DPEFPRAsPRALGLT	PhosphoSitePlus|HPRD|Vero E6 (Bouhaddou et al.; 2020)	1	0.948577	loss	FALSE	rewiring	0.250514
CAMSAP1	NM_015447	565	R	W	rs201405180	0.000103516	8.69565e-05	0	0.000246124	0	0.000193936	2.89084e-05	0	3.85594e-05	0.000308042	0	0	0	0.000185048	0	0	0	0.000246124	0	CAMSAP1:565:R:W	563	S	phosphorylation;phosphorylation (SARS-CoV-2)		18669648;19651622;20068231;32645325;17081983	NM_015447	Q5T5Y3	DPEFPRAsPRALGLT	PhosphoSitePlus|HPRD|Vero E6 (Bouhaddou et al.; 2020)	2	0.967075	loss	FALSE	rewiring	0.250514
CAMSAP1	NM_015447	569	L	F	rs138200991	0.00412068	0.00321795	0.00187406	0.00110756	0.00186177	0.00539719	0.00144542	0.000108743	0.00940777	0.00708464	0	0.000138677	0	0.00662613	0.00406805	0.00337637	0.0055483	0.00662613	0	CAMSAP1:569:L:F	563	S	phosphorylation;phosphorylation (SARS-CoV-2)		18669648;19651622;20068231;32645325;17081983	NM_015447	Q5T5Y3	DPEFPRAsPRALGLT	PhosphoSitePlus|HPRD|Vero E6 (Bouhaddou et al.; 2020)	6	NA	NA	FALSE	distal	0.250514
CAMSAP1	NM_015447	570	T	I	rs55897943	0.000103513	0	0	0	0	6.46329e-05	0	0.000108743	0.000347008	0.000284333	0	0.000138677	0	0.000202657	0	0	0.000163132	0.000202657	0	CAMSAP1:570:T:I	563	S	phosphorylation;phosphorylation (SARS-CoV-2)		18669648;19651622;20068231;32645325;17081983	NM_015447	Q5T5Y3	DPEFPRAsPRALGLT	PhosphoSitePlus|HPRD|Vero E6 (Bouhaddou et al.; 2020)	7	NA	NA	FALSE	distal	0.250514
CAMSAP2	NM_001297707	848	I	R	rs145940629	0.00104439	0.00255282	0.00225564	0.000194805	0.00114619	0.000728815	0.00205833	0	0.000421714	0.000779385	0	0	0	0.000896234	0	0.00441678	0.000995025	0.00205833	0	CAMSAP2:848:I:R	844	S	phosphorylation;phosphorylation (SARS-CoV-2)		32645325	NM_001297707	Q08AD1	TDGQRSKsLADIKES	PhosphoSitePlus|Vero E6 (Bouhaddou et al.; 2020)	4	NA	NA	FALSE	distal	0.333918	HSV1
CAMSAP2	NM_001297707	851	S	G	rs772378714	2.82169e-05	0	0	0	0	0	0	0.000381555	0	0	0	0.000486787	0	0	0	0	0	0.000381555	0	CAMSAP2:851:S:G	844	S	phosphorylation;phosphorylation (SARS-CoV-2)		32645325	NM_001297707	Q08AD1	TDGQRSKsLADIKES	PhosphoSitePlus|Vero E6 (Bouhaddou et al.; 2020)	7	NA	NA	FALSE	distal	0.333918	HSV1
CAMSAP2	NM_001297707	851	S	I	rs773144387	8.06166e-06	0	0	0.000129904	0	0	0	0	0	0	0	0	0	0	0	0	0	0.000129904	0	CAMSAP2:851:S:I	844	S	phosphorylation;phosphorylation (SARS-CoV-2)		32645325	NM_001297707	Q08AD1	TDGQRSKsLADIKES	PhosphoSitePlus|Vero E6 (Bouhaddou et al.; 2020)	7	NA	NA	FALSE	distal	0.333918	HSV1
CARHSP1	NM_014316	34	L	P	rs770159265	2.02986e-05	0	0	0.000189633	6.57462e-05	0	0	0	0	0	0	0	0	0	0	0	0	0.000189633	0	CARHSP1:34:L:P	41	S	phosphorylation;phosphorylation (SARS-CoV-2)	DYRK2	17322306;18767875;20068231;18691976;15910284;32645325;18669648;19413330;16964243;18088087;19664994;19664995;19651622;17287340;18220336;18212344;20058876;17081983	NM_014316	Q9Y2V2	LRGNVVPsPLPTRRT	Vero E6 (Bouhaddou et al.; 2020)|HPRD|Phospho.ELM|PhosphoSitePlus|UniProt	7	NA	NA	FALSE	distal	0.961277	HIV,HSV1
CARHSP1	NM_014316	35	R	W	rs776294517	2.84581e-05	8.82768e-05	0	0.000126711	0	6.68137e-05	0	0	0	4.93389e-05	0	0	0	4.53284e-05	0	0	0	0.000126711	0	CARHSP1:35:R:W	41	S	phosphorylation;phosphorylation (SARS-CoV-2)	DYRK2	17322306;18767875;20068231;18691976;15910284;32645325;18669648;19413330;16964243;18088087;19664994;19664995;19651622;17287340;18220336;18212344;20058876;17081983	NM_014316	Q9Y2V2	LRGNVVPsPLPTRRT	Vero E6 (Bouhaddou et al.; 2020)|HPRD|Phospho.ELM|PhosphoSitePlus|UniProt	6	NA	NA	FALSE	distal	0.961277	HIV,HSV1
CARHSP1	NM_014316	36	G	S	rs2231705	1.62603e-05	0	0	0	3.29186e-05	0	0	0.000109505	0	2.46682e-05	0	0.000139548	0	9.06372e-06	0	0	0	0.000109505	0	CARHSP1:36:G:S	41	S	phosphorylation;phosphorylation (SARS-CoV-2)	DYRK2	17322306;18767875;20068231;18691976;15910284;32645325;18669648;19413330;16964243;18088087;19664994;19664995;19651622;17287340;18220336;18212344;20058876;17081983	NM_014316	Q9Y2V2	LRGNVVPsPLPTRRT	Vero E6 (Bouhaddou et al.; 2020)|HPRD|Phospho.ELM|PhosphoSitePlus|UniProt	5	NA	NA	FALSE	distal	0.961277	HIV,HSV1
CARHSP1	NM_014316	38	V	M	rs374838618	1.22153e-05	0	0	0.0001905	0	0	0	0	0	0	0	0	0	0	0	0	0	0.0001905	0	CARHSP1:38:V:M	41	S	phosphorylation;phosphorylation (SARS-CoV-2)	DYRK2	17322306;18767875;20068231;18691976;15910284;32645325;18669648;19413330;16964243;18088087;19664994;19664995;19651622;17287340;18220336;18212344;20058876;17081983	NM_014316	Q9Y2V2	LRGNVVPsPLPTRRT	Vero E6 (Bouhaddou et al.; 2020)|HPRD|Phospho.ELM|PhosphoSitePlus|UniProt	3	NA	NA	FALSE	distal	0.961277	HIV,HSV1
CARHSP1	NM_014316	44	P	A	rs200892360	2.85591e-05	0	0	0	0	0	0	0.000383604	0	0	0.000263158	0.000418994	0	0	0	0	0	0.000383604	0	CARHSP1:44:P:A	41	S	phosphorylation;phosphorylation (SARS-CoV-2)	DYRK2	17322306;18767875;20068231;18691976;15910284;32645325;18669648;19413330;16964243;18088087;19664994;19664995;19651622;17287340;18220336;18212344;20058876;17081983	NM_014316	Q9Y2V2	LRGNVVPsPLPTRRT	Vero E6 (Bouhaddou et al.; 2020)|HPRD|Phospho.ELM|PhosphoSitePlus|UniProt	3	NA	NA	FALSE	distal	0.961277	HIV,HSV1
CARHSP1	NM_014316	47	R	Q	rs558506791	4.51653e-05	0.000268097	0	0	0.000132864	0	2.93358e-05	5.49995e-05	0	4.99675e-05	0	7.01066e-05	0	4.58766e-05	0	0	0	0.000132864	0	CARHSP1:47:R:Q	41	S	phosphorylation;phosphorylation (SARS-CoV-2)	DYRK2	17322306;18767875;20068231;18691976;15910284;32645325;18669648;19413330;16964243;18088087;19664994;19664995;19651622;17287340;18220336;18212344;20058876;17081983	NM_014316	Q9Y2V2	LRGNVVPsPLPTRRT	Vero E6 (Bouhaddou et al.; 2020)|HPRD|Phospho.ELM|PhosphoSitePlus|UniProt	6	NA	NA	FALSE	distal	0.961277	HIV,HSV1
CARHSP1	NM_014316	48	T	M	rs368082559	0.000135546	0	0	0	0.00063102	0.000101434	2.9341e-05	0	0.000234889	2.50363e-05	0	0	0	9.18105e-05	9.6043e-05	0	0.000167785	0.00063102	0	CARHSP1:48:T:M	41	S	phosphorylation;phosphorylation (SARS-CoV-2)	DYRK2	17322306;18767875;20068231;18691976;15910284;32645325;18669648;19413330;16964243;18088087;19664994;19664995;19651622;17287340;18220336;18212344;20058876;17081983	NM_014316	Q9Y2V2	LRGNVVPsPLPTRRT	Vero E6 (Bouhaddou et al.; 2020)|HPRD|Phospho.ELM|PhosphoSitePlus|UniProt	7	NA	NA	FALSE	distal	0.961277	HIV,HSV1
CBX8	NM_020649	109	R	C	rs199859945	0.000153308	0	0	0	0.000115438	0.00011519	9.77262e-05	0	0.000238949	5.46986e-05	0	0	0.0047619	0.000118826	0.00083516	0	0	0.000118826	0	CBX8:109:R:C	110	S	phosphorylation;phosphorylation (SARS-CoV-2)		19007248;18669648;19651622;20068231;18691976;19691289;32645325	NM_020649	Q9HC52	RIPYPGRsPQDLAST	PhosphoSitePlus|Phospho.ELM|HPRD|Vero E6 (Bouhaddou et al.; 2020)	1	NA	NA	FALSE	proximal	0.341522
CBX8	NM_020649	110	S	L	rs759741194	4.92148e-05	0	0	0	3.75206e-05	0	0	0.000572344	0	0	0.00236097	7.3888e-05	0	0	0	0	0	0.000572344	0	CBX8:110:S:L	110	S	phosphorylation;phosphorylation (SARS-CoV-2)		19007248;18669648;19651622;20068231;18691976;19691289;32645325	NM_020649	Q9HC52	RIPYPGRsPQDLAST	PhosphoSitePlus|Phospho.ELM|HPRD|Vero E6 (Bouhaddou et al.; 2020)	0	0.950301	loss	FALSE	direct	0.341522
CBX8	NM_020649	117	T	S	rs375799501	0.00215087	0	0	0.00020562	0	7.07264e-05	0.0147601	0	0	2.52003e-05	0	0	0	2.82199e-05	0	0	0.00104932	0.0147601	0	CBX8:117:T:S	110	S	phosphorylation;phosphorylation (SARS-CoV-2)		19007248;18669648;19651622;20068231;18691976;19691289;32645325	NM_020649	Q9HC52	RIPYPGRsPQDLAST	PhosphoSitePlus|Phospho.ELM|HPRD|Vero E6 (Bouhaddou et al.; 2020)	7	NA	NA	FALSE	distal	0.341522
CBX8	NM_020649	196	S	L	rs758300215	2.0146e-05	0	0	0	3.3117e-05	0	0.000116557	0	0	0	0	0	0	0	0	0	0	0.000116557	0	CBX8:196:S:L	191	S	phosphorylation;phosphorylation (SARS-CoV-2)		17081983;32645325;19651622;20068231	NM_020649	Q9HC52	RVDDKPSsPGDSSKK	PhosphoSitePlus|Phospho.ELM|HPRD|Vero E6 (Bouhaddou et al.; 2020)	5	NA	NA	FALSE	distal	0.301607	HSV1
CBX8	NM_020649	198	K	T	rs978886942	2.81838e-05	0	0	0	0	0	0.000174723	0	0	0	0	0	0	0	0	0	0.000165017	0.000174723	0	CBX8:198:K:T	191	S	phosphorylation;phosphorylation (SARS-CoV-2)		17081983;32645325;19651622;20068231	NM_020649	Q9HC52	RVDDKPSsPGDSSKK	PhosphoSitePlus|Phospho.ELM|HPRD|Vero E6 (Bouhaddou et al.; 2020)	7	NA	NA	FALSE	distal	0.301607	HSV1
CBX8	NM_020649	317	G	V	rs4889891	0.543988	0.46553	0.486364	0.79229	0.56777	0.489236	0.705238	0.428668	0.502089	0.495014	0.380977	0.443043	0.441964	0.491709	0.489836	0.462294	0.505146	0.79229	0.309859	CBX8:317:G:V	311	S	phosphorylation;phosphorylation (SARS-CoV-2)		32645325;19651622	NM_020649	Q9HC52	GTRVRHGsGPPSSGG	PhosphoSitePlus|HPRD|Vero E6 (Bouhaddou et al.; 2020)	6	NA	NA	FALSE	distal	0.497614
CBX8	NM_020649	318	G	R	rs746425734	2.08695e-05	0	0	0	0	0	0	0.000279799	0	0	0	0.000359299	0	0	0	0	0	0.000279799	0	CBX8:318:G:R	311	S	phosphorylation;phosphorylation (SARS-CoV-2)		32645325;19651622	NM_020649	Q9HC52	GTRVRHGsGPPSSGG	PhosphoSitePlus|HPRD|Vero E6 (Bouhaddou et al.; 2020)	7	NA	NA	FALSE	distal	0.497614
CCAR2	NM_021174	916	K	E	rs202120717	0.000126932	0.000728597	0	0.000268001	0.000121075	8.71156e-05	3.4992e-05	0.000276091	0.000367918	2.59943e-05	0.000653595	0.000176554	0	0.000138536	0.000119976	0	0	0.000276091	0	CCAR2:916:K:E	922	S	phosphorylation;phosphorylation (SARS-CoV-2)		32645325	NM_021174	Q8N163	EKEEPAPsN------	PhosphoSitePlus|Vero E6 (Bouhaddou et al.; 2020)	6	NA	NA	FALSE	distal	0.247
CCAR2	NM_021174	919	P	L	rs144622807	6.41444e-05	0	0	0.000994036	0	0	0	0	0	2.60078e-05	0	0	0	1.27789e-05	0	0	0	0.000994036	0	CCAR2:919:P:L	922	S	phosphorylation;phosphorylation (SARS-CoV-2)		32645325	NM_021174	Q8N163	EKEEPAPsN------	PhosphoSitePlus|Vero E6 (Bouhaddou et al.; 2020)	3	0.710358	gain	FALSE	rewiring	0.247
CCDC61	NM_001267723	370	R	H	rs760544095	7.89004e-05	9.18611e-05	0	0	0	0	0	0.00101787	0	0	0	0.00130662	0	9.21523e-06	0	0	0	0.00101787	0	CCDC61:370:R:H	376	S	phosphorylation;phosphorylation (SARS-CoV-2)		32645325	NM_001267723	Q9Y6R9	NRLGSGGsGDGPSVS	PhosphoSitePlus|Vero E6 (Bouhaddou et al.; 2020)	6	NA	NA	FALSE	distal	0.414777
CCDC61	NM_001267723	383	S	P	rs769958653	5.03257e-05	0	0	0	0.000397888	0	0	0	0	0	0	0	0	0	0	0	0	0.000397888	0	CCDC61:383:S:P	376	S	phosphorylation;phosphorylation (SARS-CoV-2)		32645325	NM_001267723	Q9Y6R9	NRLGSGGsGDGPSVS	PhosphoSitePlus|Vero E6 (Bouhaddou et al.; 2020)	7	NA	NA	FALSE	distal	0.414777
CCDC6	NM_005436	239	V	A	rs141265324	0.000258117	0.000261963	0	0.00012387	6.73355e-05	0.000455759	5.97479e-05	0	0.000690025	0.000288642	0	0	0	0.000416896	0.000462706	0	0.000165618	0.000416896	0	CCDC6:239:V:A	244	S	phosphorylation;phosphorylation (SARS-CoV-2)	CHEK1;MAPK3;CDK2	20068231;18691976;32645325;18669648;19413330;16964243;15302935;14712216;18088087;19664994;19664995;19651622;19415658;17287340;18220336;18212344;15144186;20166139;17081983	NM_005436	Q16204	QPVSAPPsPRDISME	PhosphoSitePlus|Phospho.ELM|HPRD|Vero E6 (Bouhaddou et al.; 2020)	5	NA	NA	FALSE	distal	0.579381	HIV
CCDC6	NM_005436	239	V	I	rs775541001	5.26627e-05	0.000262513	0	0.000186058	0	9.80136e-05	0	5.49995e-05	0	4.82998e-05	0	7.01164e-05	0.00413223	8.00569e-05	0	0	0	0.000186058	0	CCDC6:239:V:I	244	S	phosphorylation;phosphorylation (SARS-CoV-2)	CHEK1;MAPK3;CDK2	20068231;18691976;32645325;18669648;19413330;16964243;15302935;14712216;18088087;19664994;19664995;19651622;19415658;17287340;18220336;18212344;15144186;20166139;17081983	NM_005436	Q16204	QPVSAPPsPRDISME	PhosphoSitePlus|Phospho.ELM|HPRD|Vero E6 (Bouhaddou et al.; 2020)	5	NA	NA	FALSE	distal	0.579381	HIV
CCDC6	NM_005436	243	P	S	rs749668592	4.00272e-05	0	0	0	0	3.24254e-05	0.00023517	0	0	0	0	0	0	8.83439e-06	0	9.95421e-05	0	0.00023517	0	CCDC6:243:P:S	244	S	phosphorylation;phosphorylation (SARS-CoV-2)	CHEK1;MAPK3;CDK2	20068231;18691976;32645325;18669648;19413330;16964243;15302935;14712216;18088087;19664994;19664995;19651622;19415658;17287340;18220336;18212344;15144186;20166139;17081983	NM_005436	Q16204	QPVSAPPsPRDISME	PhosphoSitePlus|Phospho.ELM|HPRD|Vero E6 (Bouhaddou et al.; 2020)	1	NA	NA	FALSE	proximal	0.579381	HIV
CCDC86	NM_024098	10	R	G	rs772266334	1.70467e-05	0	0	0	0.000135492	0	0	0	0	0	0	0	0	0	0	0	0	0.000135492	0	CCDC86:10:R:G	3	T	phosphorylation;phosphorylation (SARS-CoV-2)		32645325;20068231	NM_024098	Q9H6F5	#NAME?	PhosphoSitePlus|HPRD|Vero E6 (Bouhaddou et al.; 2020)	7	NA	NA	FALSE	distal	NA
CCDC86	NM_024098	182	T	I	rs771405042	4.0179e-05	0	0	0	0	0	0.000260658	0	0	2.399e-05	0	0	0	8.92252e-06	0	0	0	0.000260658	0	CCDC86:182:T:I	188	S	phosphorylation;phosphorylation (SARS-CoV-2)		32645325;17081983	NM_024098	Q9H6F5	LTPRAPGsPRGQHEP	PhosphoSitePlus|Phospho.ELM|HPRD|Vero E6 (Bouhaddou et al.; 2020)	6	NA	NA	FALSE	distal	0.529268
CCDC86	NM_024098	189	P	S	rs775733321	2.81595e-05	0	0	0.000255526	3.2684e-05	0	5.79912e-05	0	0	0	0	0	0	0	0	0	0	0.000255526	0	CCDC86:189:P:S	188	S	phosphorylation;phosphorylation (SARS-CoV-2)		32645325;17081983	NM_024098	Q9H6F5	LTPRAPGsPRGQHEP	PhosphoSitePlus|Phospho.ELM|HPRD|Vero E6 (Bouhaddou et al.; 2020)	1	0.98566	loss	FALSE	rewiring	0.529268
CCDC86	NM_024098	195	P	L	rs202048462	2.81332e-05	8.76271e-05	0	6.35163e-05	0	0	0.000145087	0	0	0	0	0	0	8.9179e-06	0	0	0	0.000145087	0	CCDC86:195:P:L	188	S	phosphorylation;phosphorylation (SARS-CoV-2)		32645325;17081983	NM_024098	Q9H6F5	LTPRAPGsPRGQHEP	PhosphoSitePlus|Phospho.ELM|HPRD|Vero E6 (Bouhaddou et al.; 2020)	7	NA	NA	FALSE	distal	0.529268
CCDC86	NM_024098	89	A	S	11:60609862_G/T	8.01417e-06	0	0	0	0	0	0	0.000108861	0	0	0	0.00013887	0	0	0	0	0	0.000108861	0	CCDC86:89:A:S	91	S	phosphorylation;phosphorylation (SARS-CoV-2)		20068231;32645325;18669648;19007248;19413330;16964243;15302935;19691289;19664994;19664995;19651622;19415658;18220336;18491316;18452278;20058876;17081983	NM_024098	Q9H6F5	QPEPGAAsPQRQQDL	PhosphoSitePlus|Phospho.ELM|HPRD|Vero E6 (Bouhaddou et al.; 2020)	2	NA	NA	FALSE	proximal	0.303101	HIV
CCNH	NM_001239	309	H	R	rs751218019	0.000123465	0	0	0	0	6.46789e-05	0	0	0.000841944	4.74992e-05	0	0	0	0.000228966	0.000231889	0	0	0.000228966	0	CCNH:309:H:R	315	T	phosphorylation;phosphorylation (SARS-CoV-2)	CSNK2A2;CSNK2A1	17322306;18767875;19664994;19651622;20068231;18691976;32645325;18669648;12140753;18452278;17081983	NM_001239	P51946	KHEEEEWtDDDLVES	PhosphoSitePlus|Phospho.ELM|HPRD|Vero E6 (Bouhaddou et al.; 2020)	6	NA	NA	FALSE	distal	0.512989
CCNH	NM_001239	318	D	N	rs148031256	9.96079e-05	8.70928e-05	0	6.16067e-05	0.000294349	6.47585e-05	0	5.44188e-05	0.000114811	0.000190295	0	6.9377e-05	0	0.000123411	0	0	0	0.000294349	0	CCNH:318:D:N	315	T	phosphorylation;phosphorylation (SARS-CoV-2)	CSNK2A2;CSNK2A1	17322306;18767875;19664994;19651622;20068231;18691976;32645325;18669648;12140753;18452278;17081983	NM_001239	P51946	KHEEEEWtDDDLVES	PhosphoSitePlus|Phospho.ELM|HPRD|Vero E6 (Bouhaddou et al.; 2020)	3	0.902627	loss	TRUE	rewiring	0.512989
CCNL1	NM_020307	348	A	T	rs144463229	9.97486e-05	0.000174398	0	6.15991e-05	6.5445e-05	0.000162317	8.71181e-05	5.44307e-05	0.000153151	0.000166889	0	6.94252e-05	0	0.000158949	0	0	0	0.000158949	0	CCNL1:348:A:T	352	S	phosphorylation;phosphorylation (SARS-CoV-2)		17322306;18767875;19664995;19651622;20068231;19415658;32645325;18669648;19007248;18452278;18578522;20058876	NM_020307	Q9UK58	EVKAEEKsPISINVK	PhosphoSitePlus|Phospho.ELM|HPRD|Vero E6 (Bouhaddou et al.; 2020)	4	NA	NA	FALSE	distal	0.471348
CCNL1	NM_020307	356	I	V	rs753890704	1.59491e-05	0	0	0	0	3.24465e-05	0	0.000163168	0	0	0.000786164	0	0	8.82924e-06	0	0	0	0.000163168	0	CCNL1:356:I:V	352	S	phosphorylation;phosphorylation (SARS-CoV-2)		17322306;18767875;19664995;19651622;20068231;19415658;32645325;18669648;19007248;18452278;18578522;20058876	NM_020307	Q9UK58	EVKAEEKsPISINVK	PhosphoSitePlus|Phospho.ELM|HPRD|Vero E6 (Bouhaddou et al.; 2020)	4	NA	NA	FALSE	distal	0.471348
CCT4	NM_006430	15	A	T	rs765189069	3.29324e-05	0	0	0	0	0	0.000234261	0	0	0	0	0	0	0	0	0	0	0.000234261	0	CCT4:15:A:T	9	S	phosphorylation;phosphorylation (SARS-CoV-2)		32645325	NM_006430	P50991	PENVAPRsGATAGAA	PhosphoSitePlus|Vero E6 (Bouhaddou et al.; 2020)	6	NA	NA	FALSE	distal	0.302342
CCT4	NM_006430	9	S	G	rs756874495	6.13728e-05	0	0	0	0.000494039	0	0	0	0	0	0	0	0	0	0	0	0	0.000494039	0	CCT4:9:S:G	9	S	phosphorylation;phosphorylation (SARS-CoV-2)		32645325	NM_006430	P50991	PENVAPRsGATAGAA	PhosphoSitePlus|Vero E6 (Bouhaddou et al.; 2020)	0	0.663903	loss	FALSE	direct	0.302342
CCZ1B	NM_198097	266	S	F	rs1331275593	1.29739e-05	0	0	0	0	0	0.000102013	0	0	0	0	0	0	0	0	0	0	0.000102013	0	CCZ1B:266:S:F	266	S	phosphorylation;phosphorylation (SARS-CoV-2)		32645325	NM_198097	P86790	PELAGRDsPIRAEMP	PhosphoSitePlus|Vero E6 (Bouhaddou et al.; 2020)	0	0.998767	loss	FALSE	direct	0.471684
CD2AP	NM_012120	220	F	L	rs139926926	5.57209e-05	0.000261188	0	0	0	3.2329e-05	0.000202371	0	3.82673e-05	4.74969e-05	0	0	0	6.1636e-05	0	0	0	0.000202371	0	CD2AP:220:F:L	224	S	phosphorylation;phosphorylation (SARS-CoV-2)		18669648;20166139;32645325	NM_012120	Q9Y5K6	GDIFKEGsVKLRTRT	PhosphoSitePlus|Phospho.ELM|HPRD|Vero E6 (Bouhaddou et al.; 2020)	4	NA	NA	FALSE	distal	0.481816
CD2AP	NM_012120	228	R	Q	rs756790635	1.59198e-05	0	0	0	3.26648e-05	0	2.89151e-05	0.000108767	0	0	0	0.000138658	0	0	0	0	0	0.000108767	0	CD2AP:228:R:Q	224	S	phosphorylation;phosphorylation (SARS-CoV-2)		18669648;20166139;32645325	NM_012120	Q9Y5K6	GDIFKEGsVKLRTRT	PhosphoSitePlus|Phospho.ELM|HPRD|Vero E6 (Bouhaddou et al.; 2020)	4	NA	NA	FALSE	distal	0.481816
CD2AP	NM_012120	228	R	W	rs150851309	0.000210947	0.000348189	0.000374532	0.00030792	3.26627e-05	0.000323206	0.000607182	0	0	0.000213716	0	0	0	0.000211294	4.62065e-05	0	0.000163292	0.000607182	0	CD2AP:228:R:W	224	S	phosphorylation;phosphorylation (SARS-CoV-2)		18669648;20166139;32645325	NM_012120	Q9Y5K6	GDIFKEGsVKLRTRT	PhosphoSitePlus|Phospho.ELM|HPRD|Vero E6 (Bouhaddou et al.; 2020)	4	NA	NA	FALSE	distal	0.481816
CD2BP2	NM_006110	201	R	W	rs199947984	0.000203632	0	0.00115296	6.222e-05	0	9.76181e-05	0	0.000163559	0.00130649	0.000166564	0	0.000208594	0	0.00041562	0	0	0	0.00041562	0	CD2BP2:201:R:W	195	S	phosphorylation;phosphorylation (SARS-CoV-2)		17322306;18767875;19664995;19651622;20068231;17924679;32645325;18669648;17081983	NM_006110	O95400	KGPGQPSsPQRLDRL	PhosphoSitePlus|Phospho.ELM|HPRD|Vero E6 (Bouhaddou et al.; 2020)	6	NA	NA	FALSE	distal	0.542104
CD2BP2	NM_006110	49	S	R	rs138094776	0.000178949	0.000608696	0.000749064	0.00018457	0	0.000193598	0.000289084	0	0	0.000379021	0	0	0	0.000272527	0	0	0.000162866	0.000289084	0	CD2BP2:49:S:R	49	S	phosphorylation;phosphorylation (SARS-CoV-2)		19651622;20068231;17287340;32645325;18669648;17693683;18452278;17081983	NM_006110	O95400	KGKHSLDsDEEEDDD	PhosphoSitePlus|Phospho.ELM|HPRD|Vero E6 (Bouhaddou et al.; 2020)	0	0.999429	loss	FALSE	direct	0.737707
CD2BP2	NM_006110	54	D	E	rs183836873	0.000178939	0.000173853	0	0	0.000130651	0.000161311	0.000346941	0.000706752	0	0.000165814	0	0.000901276	0	0.000123064	4.61936e-05	0	0.00016292	0.000706752	0	CD2BP2:54:D:E	49	S	phosphorylation;phosphorylation (SARS-CoV-2)		19651622;20068231;17287340;32645325;18669648;17693683;18452278;17081983	NM_006110	O95400	KGKHSLDsDEEEDDD	PhosphoSitePlus|Phospho.ELM|HPRD|Vero E6 (Bouhaddou et al.; 2020)	5	NA	NA	FALSE	distal	0.737707
CD2BP2	NM_006110	55	D	H	rs556862431	3.18107e-05	0	0	0.000307579	0	0	8.67303e-05	0	0	0	0	0	0	0	0	0	0	0.000307579	0	CD2BP2:55:D:H	49	S	phosphorylation;phosphorylation (SARS-CoV-2)		19651622;20068231;17287340;32645325;18669648;17693683;18452278;17081983	NM_006110	O95400	KGKHSLDsDEEEDDD	PhosphoSitePlus|Phospho.ELM|HPRD|Vero E6 (Bouhaddou et al.; 2020)	6	NA	NA	FALSE	distal	0.737707
CDC23	NM_004661	581	N	S	rs527671242	0.00011141	0.000174004	0	0	0	3.22956e-05	0.000607463	0	0	7.11609e-05	0	0	0	5.27918e-05	0	0	0.000163079	0.000607463	0	CDC23:581:N:S	588	S	phosphorylation;phosphorylation (SARS-CoV-2)		19664994;18767875;19664995;16565220;19651622;20068231;18691976;22067460;32645325;18669648;19413330;16964243;15302935;18212344;17081983	NM_004661	Q9UJX2	NTPTRRVsPLNLSSV	PhosphoSitePlus|Phospho.ELM|HPRD|Vero E6 (Bouhaddou et al.; 2020)	7	NA	NA	FALSE	distal	0.596495
CDC23	NM_004661	584	T	I	rs773911549	2.38732e-05	8.70171e-05	0	0	0	0	0.000144642	0	0	0	0	0	0	8.7974e-06	0	0	0	0.000144642	0	CDC23:584:T:I	588	S	phosphorylation;phosphorylation (SARS-CoV-2)		19664994;18767875;19664995;16565220;19651622;20068231;18691976;22067460;32645325;18669648;19413330;16964243;15302935;18212344;17081983	NM_004661	Q9UJX2	NTPTRRVsPLNLSSV	PhosphoSitePlus|Phospho.ELM|HPRD|Vero E6 (Bouhaddou et al.; 2020)	4	NA	NA	FALSE	distal	0.596495
CDC23	NM_004661	591	N	S	rs566654900	3.98254e-05	0	0	0	9.8052e-05	6.46454e-05	0	0.000217557	3.82819e-05	0	0	0.000277354	0	2.64247e-05	0	0	0	0.000217557	0	CDC23:591:N:S	588	S	phosphorylation;phosphorylation (SARS-CoV-2)		19664994;18767875;19664995;16565220;19651622;20068231;18691976;22067460;32645325;18669648;19413330;16964243;15302935;18212344;17081983	NM_004661	Q9UJX2	NTPTRRVsPLNLSSV	PhosphoSitePlus|Phospho.ELM|HPRD|Vero E6 (Bouhaddou et al.; 2020)	3	0.893046	gain	FALSE	rewiring	0.596495
CDC42SE1	NM_020239	69	R	Q	rs766898988	3.18269e-05	0	0	0	0	0	0.000202406	0	0	2.36877e-05	0	0	0	8.79044e-06	0	0	0	0.000202406	0	CDC42SE1:69:R:Q	74	S	phosphorylation;phosphorylation (SARS-CoV-2)		32645325	NM_020239	Q9NRR8	GNRDRPWsNSRGL--	PhosphoSitePlus|Vero E6 (Bouhaddou et al.; 2020)	5	NA	NA	FALSE	distal	0.607936
CDC42SE1	NM_020239	74	S	N	rs759108923	5.56966e-05	0	0	0	0.000457277	0	0	0	0	0	0	0	0	0	0	0	0	0.000457277	0	CDC42SE1:74:S:N	74	S	phosphorylation;phosphorylation (SARS-CoV-2)		32645325	NM_020239	Q9NRR8	GNRDRPWsNSRGL--	PhosphoSitePlus|Vero E6 (Bouhaddou et al.; 2020)	0	1	loss	FALSE	direct	0.607936
CDC6	NM_001254	47	R	H	rs1215372904	7.95349e-06	0	0	0	0	0	0	0.000108731	0	0	0.000261917	6.93289e-05	0	0	0	0	0	0.000108731	0	CDC6:47:R:H	54	S	phosphorylation;phosphorylation (SARS-CoV-2)	CDK2	10339564;20068231;18691976;9889196;32645325	NM_001254	Q99741	RVKALPLsPRKRLGD	PhosphoSitePlus|Phospho.ELM|HPRD|Vero E6 (Bouhaddou et al.; 2020)	7	NA	NA	FALSE	distal	0.890859
CDK11A	NM_001313896	705	G	D	rs1231651131	2.44224e-05	0	0	0	0	0	0	0.000175932	NA	0	0	0.000254323	0	0	0	0	0	0.000175932	NA	CDK11A:705:G:D	701	S	phosphorylation;phosphorylation (SARS-CoV-2)		32645325	NM_001313896	Q9UQ88	YFPGRRIsAEDGLKH	PhosphoSitePlus|Vero E6 (Bouhaddou et al.; 2020)	4	NA	NA	FALSE	distal	NA
CDK11A	NM_001313896	705	G	S	rs1275179941	9.75229e-05	0	0	0	0	0	0	0	NA	0.0002145	0	0	0	0.000174683	0	0	0.000670241	0.000174683	NA	CDK11A:705:G:S	701	S	phosphorylation;phosphorylation (SARS-CoV-2)		32645325	NM_001313896	Q9UQ88	YFPGRRIsAEDGLKH	PhosphoSitePlus|Vero E6 (Bouhaddou et al.; 2020)	4	NA	NA	FALSE	distal	NA
CDK12	NM_016507	378	R	H	rs375280392	2.38806e-05	8.70928e-05	0	0.000123107	0	0	0	0	3.82702e-05	0	0	0	0	1.7609e-05	0	0	0.000326052	0.000123107	0	CDK12:378:R:H	385	S	phosphorylation;phosphorylation (SARS-CoV-2)	CDK12	17192257;19651622;20068231;18691976;20230923;32645325;18669648;17081983	NM_016507	Q9NYV4	RSRHSSIsPVRLPLN	PhosphoSitePlus|Phospho.ELM|HPRD|Vero E6 (Bouhaddou et al.; 2020)	7	NA	NA	FALSE	distal	0.411206	HSV1
CDK12	NM_016507	380	R	H	rs200075664	1.19378e-05	0	0	0.000123122	0	0	0	0	3.82702e-05	0	0	0	0	8.80034e-06	0	0	0	0.000123122	0	CDK12:380:R:H	385	S	phosphorylation;phosphorylation (SARS-CoV-2)	CDK12	17192257;19651622;20068231;18691976;20230923;32645325;18669648;17081983	NM_016507	Q9NYV4	RSRHSSIsPVRLPLN	PhosphoSitePlus|Phospho.ELM|HPRD|Vero E6 (Bouhaddou et al.; 2020)	5	0.948525	loss	FALSE	rewiring	0.411206	HSV1
CDK12	NM_016507	383	S	G	rs758987935	1.98931e-05	0	0	0	0.000163324	0	0	0	0	0	0	0	0	0	0	0	0	0.000163324	0	CDK12:383:S:G	385	S	phosphorylation;phosphorylation (SARS-CoV-2)	CDK12	17192257;19651622;20068231;18691976;20230923;32645325;18669648;17081983	NM_016507	Q9NYV4	RSRHSSIsPVRLPLN	PhosphoSitePlus|Phospho.ELM|HPRD|Vero E6 (Bouhaddou et al.; 2020)	2	NA	NA	FALSE	proximal	0.411206	HSV1
CDK13	NM_003718	352	S	F	rs776701426	1.89912e-05	0	0	0	0	0	7.08818e-05	0.000127845	0	0	0	0.000176803	0	0	0	0	0	0.000127845	0	CDK13:352:S:F	348	S	phosphorylation;phosphorylation (SARS-CoV-2)		18669648;19651622;20068231;18691976;32645325	NM_003718	Q14004	PSPAGGGsSPYSRRL	PhosphoSitePlus|Phospho.ELM|HPRD|Vero E6 (Bouhaddou et al.; 2020)	4	0.919935	loss	TRUE	rewiring	0.230639
CDK13	NM_003718	356	P	A	rs17537669	0.00245712	0.0036157	0.0041876	0.000296824	9.03342e-05	0.00274094	0.00133769	0	0.00580292	0.00326153	0	0	0	0.00410426	0.0014997	0	0.00310284	0.00410426	0	CDK13:356:P:A	358	S	phosphorylation;phosphorylation (SARS-CoV-2)		18691976;32645325	NM_003718	Q14004	YSRRLPRsPSPYSRR	PhosphoSitePlus|HPRD|Vero E6 (Bouhaddou et al.; 2020)	2	NA	NA	FALSE	proximal	0.36878
CDK13	NM_003718	362	Y	C	rs748758733	2.41344e-05	0	0	0.000116198	0	0	6.19809e-05	0	0	6.54536e-05	0	0	0	1.59271e-05	0	0	0	0.000116198	0	CDK13:362:Y:C	358	S	phosphorylation;phosphorylation (SARS-CoV-2)		18691976;32645325	NM_003718	Q14004	YSRRLPRsPSPYSRR	PhosphoSitePlus|HPRD|Vero E6 (Bouhaddou et al.; 2020)	4	NA	NA	FALSE	distal	0.36878
CDK13	NM_003718	363	S	C	rs778216415	7.97486e-06	0	0	0	0	0	0	0.000102987	0	0	0	0.000143021	0	0	0	0	0	0.000102987	0	CDK13:363:S:C	358	S	phosphorylation;phosphorylation (SARS-CoV-2)		18691976;32645325	NM_003718	Q14004	YSRRLPRsPSPYSRR	PhosphoSitePlus|HPRD|Vero E6 (Bouhaddou et al.; 2020)	5	NA	NA	FALSE	distal	0.36878
CDK13	NM_003718	403	L	F	rs3735137	0.00397905	0	0	0.000336022	0.000560287	0	0.000182315	0.0518135	0	0	0.0217597	0.0629868	0	0	0	0	0.00139405	0.0518135	0.0232558	CDK13:403:L:F	397	S	phosphorylation;phosphorylation (SARS-CoV-2)		18669648;19651622;18691976;32645325;17081983	NM_003718	Q14004	SSWRRSRsPYSPVLR	PhosphoSitePlus|Phospho.ELM|HPRD|Vero E6 (Bouhaddou et al.; 2020)	6	NA	NA	TRUE	distal	0.488213
CDK13	NM_003718	405	R	W	rs748152920	8.05975e-05	0	0	0	0.000201126	0.000142066	0	0.000353732	3.9482e-05	5.24576e-05	0.00105097	0.000153728	0	6.64313e-05	0	0	0	0.000353732	0	CDK13:405:R:W	400	S	phosphorylation;phosphorylation (SARS-CoV-2)		18669648;19651622;18691976;32645325;17081983	NM_003718	Q14004	RRSRSPYsPVLRRSG	PhosphoSitePlus|Phospho.ELM|HPRD|Vero E6 (Bouhaddou et al.; 2020)	5	NA	NA	FALSE	distal	0.517884
CDK5RAP2	NM_018249	1883	P	S	rs1211671769	4.01632e-05	0	0	0	0	0	0.00029107	0	0	0	0	0	0	0	0	0	0	0.00029107	0	CDK5RAP2:1883:P:S	1887	S	phosphorylation;phosphorylation (SARS-CoV-2)		18669648;32645325	NM_018249	Q96SN8	GAHPGTCsPSRPGS-	PhosphoSitePlus|Phospho.ELM|HPRD|Vero E6 (Bouhaddou et al.; 2020)	4	NA	NA	FALSE	distal	0.357845
CDK5RAP2	NM_018249	1890	R	T	rs767248166	2.40875e-05	0	0	0	0.000198715	0	0	0	0	0	0	0	0	0	0	0	0	0.000198715	0	CDK5RAP2:1890:R:T	1887	S	phosphorylation;phosphorylation (SARS-CoV-2)		18669648;32645325	NM_018249	Q96SN8	GAHPGTCsPSRPGS-	PhosphoSitePlus|Phospho.ELM|HPRD|Vero E6 (Bouhaddou et al.; 2020)	3	NA	NA	FALSE	distal	0.357845
CDK5RAP2	NM_018249	1893	S	A	rs1399473861	8.04111e-06	0	0	0.000126422	0	0	0	0	0	0	0	0	0	0	0	0	0	0.000126422	0	CDK5RAP2:1893:S:A	1887	S	phosphorylation;phosphorylation (SARS-CoV-2)		18669648;32645325	NM_018249	Q96SN8	GAHPGTCsPSRPGS-	PhosphoSitePlus|Phospho.ELM|HPRD|Vero E6 (Bouhaddou et al.; 2020)	6	NA	NA	FALSE	distal	0.357845
CDK7	NM_001799	166	N	S	rs201535403	9.15088e-05	0	0	0.000123213	0.000130659	0	0.000115667	0.000326229	0.000153081	4.74091e-05	0	0.000415973	0	5.27769e-05	4.62321e-05	0	0	0.000326229	0	CDK7:166:N:S	164	S	phosphorylation;phosphorylation (SARS-CoV-2)	CDK1;CDK7;CDK2	11113184;17192257;19651622;20068231;18691976;32645325;18669648;9725911;9832506	NM_001799	P50613	GLAKSFGsPNRAYTH	Vero E6 (Bouhaddou et al.; 2020)|HPRD|Phospho.ELM|PhosphoSitePlus|UniProt	2	NA	NA	FALSE	proximal	0.863485
CEBPZ	NM_005760	636	I	T	rs759740313	4.03251e-05	0	0	0	0	0	0	0.000548379	0	0	0.00132485	0.000320256	0	0	0	0	0	0.000548379	0	CEBPZ:636:I:T	629	S	phosphorylation;phosphorylation (SARS-CoV-2)		16565220;19651622;20068231;18691976;32645325;18669648;18452278;19691289;17081983	NM_005760	Q03701	QLDDHPEsDDEENFI	PhosphoSitePlus|Phospho.ELM|HPRD|Vero E6 (Bouhaddou et al.; 2020)	7	NA	NA	FALSE	distal	0.427045
CENPF	NM_016343	3049	K	R	rs563854885	8.75657e-05	0	0	0	0.00062128	3.23123e-05	0	0	7.65697e-05	0	0	0	0	2.64024e-05	0	0	0	0.00062128	0	CENPF:3049:K:R	3054	S	phosphorylation;phosphorylation (SARS-CoV-2)		18767875;19651622;20068231;17924679;32645325;18669648;19007248;18220336;19691289;17081983	NM_016343	P49454	KVKVAQRsPVDSGTI	PhosphoSitePlus|Phospho.ELM|HPRD|Vero E6 (Bouhaddou et al.; 2020)	5	0.693397	gain	FALSE	rewiring	NA
CENPF	NM_016343	3053	R	Q	rs143976001	0.000135286	8.70019e-05	0	0.00172244	6.53766e-05	3.22935e-05	5.78503e-05	0	0	0	0	0	0	1.75951e-05	0	0	0	0.00172244	0	CENPF:3053:R:Q	3054	S	phosphorylation;phosphorylation (SARS-CoV-2)		18767875;19651622;20068231;17924679;32645325;18669648;19007248;18220336;19691289;17081983	NM_016343	P49454	KVKVAQRsPVDSGTI	PhosphoSitePlus|Phospho.ELM|HPRD|Vero E6 (Bouhaddou et al.; 2020)	1	NA	NA	FALSE	proximal	NA
CENPF	NM_016343	3053	R	W	rs140950062	5.57161e-05	0.000173974	0	0.000369185	3.2684e-05	3.2306e-05	2.89218e-05	0	0	4.74293e-05	0	0	0	4.39986e-05	0	0	0.000163132	0.000369185	0	CENPF:3053:R:W	3054	S	phosphorylation;phosphorylation (SARS-CoV-2)		18767875;19651622;20068231;17924679;32645325;18669648;19007248;18220336;19691289;17081983	NM_016343	P49454	KVKVAQRsPVDSGTI	PhosphoSitePlus|Phospho.ELM|HPRD|Vero E6 (Bouhaddou et al.; 2020)	1	NA	NA	FALSE	proximal	NA
CEP170	NM_014812	1074	T	M	rs371632564	8.50878e-05	0	0	0.00117111	3.28515e-05	0	5.85343e-05	0	0	0	0	0	0	0	0	0	0	0.00117111	0	CEP170:1074:T:M	1079	S	phosphorylation;phosphorylation (SARS-CoV-2)		19007248;32645325;17924679	NM_014812	Q5SW79	KVTKSKTsPVVSGSS	PhosphoSitePlus|HPRD|Vero E6 (Bouhaddou et al.; 2020)	5	NA	NA	FALSE	distal	0.248747
CEP170	NM_014812	1080	P	L	rs767093525	8.05912e-05	0	0	0.000129467	0.000229208	3.27354e-05	5.82377e-05	5.56793e-05	3.87447e-05	9.58635e-05	0.000262329	0	0	5.34179e-05	0	0	0.000331895	0.000229208	0	CEP170:1080:P:L	1079	S	phosphorylation;phosphorylation (SARS-CoV-2)		19007248;32645325;17924679	NM_014812	Q5SW79	KVTKSKTsPVVSGSS	PhosphoSitePlus|HPRD|Vero E6 (Bouhaddou et al.; 2020)	1	0.988924	gain:loss	FALSE	rewiring	0.248747
CEP170	NM_014812	1082	V	A	rs751154204	4.42677e-05	0.000176056	0	0	3.27075e-05	6.5368e-05	0.000145374	0	0	2.39395e-05	0	0	0	4.44444e-05	0	0	0	0.000145374	0	CEP170:1082:V:A	1079	S	phosphorylation;phosphorylation (SARS-CoV-2)		19007248;32645325;17924679	NM_014812	Q5SW79	KVTKSKTsPVVSGSS	PhosphoSitePlus|HPRD|Vero E6 (Bouhaddou et al.; 2020)	3	NA	NA	FALSE	distal	0.248747
CEP170	NM_014812	965	D	G	rs533826407	3.74139e-05	0	0	0	0	0	0	0.000513699	0	0	0	0.000662252	0	0	0	0	0	0.000513699	0	CEP170:965:D:G	958	S	phosphorylation;phosphorylation (SARS-CoV-2)		18669648;19691289;32645325;20068231	NM_014812	Q5SW79	KSTQKRKsFTSLYKD	PhosphoSitePlus|Phospho.ELM|HPRD|Vero E6 (Bouhaddou et al.; 2020)	7	NA	NA	FALSE	distal	0.41308
CFDP1	NM_006324	245	K	I	rs561499182	1.98832e-05	0	0	0	0	0	0	0.000217486	0	2.36899e-05	0	0.000277316	0	8.7909e-06	0	0	0	0.000217486	0	CFDP1:245:K:I	250	S	phosphorylation;phosphorylation (SARS-CoV-2)		18669648;32645325	NM_006324	Q9UEE9	KSKLDWEsFKEEEGI	PhosphoSitePlus|Phospho.ELM|HPRD|Vero E6 (Bouhaddou et al.; 2020)	5	NA	NA	FALSE	distal	0.502517
CFDP1	NM_006324	252	K	R	rs748272326	1.59063e-05	0	0	0	6.53253e-05	0	0	0.000108731	0	0	0.000523834	0	0	0	0	0	0	0.000108731	0	CFDP1:252:K:R	250	S	phosphorylation;phosphorylation (SARS-CoV-2)		18669648;32645325	NM_006324	Q9UEE9	KSKLDWEsFKEEEGI	PhosphoSitePlus|Phospho.ELM|HPRD|Vero E6 (Bouhaddou et al.; 2020)	2	NA	NA	FALSE	proximal	0.502517
CHAF1A	NM_005483	202	C	R	rs199665572	0.000115355	0	0	0	0	0	0	0.00152224	0	0	0.00471451	0.00062396	0	0	0	0	0.000163079	0.00152224	0.00657895	CHAF1A:202:C:R	206	S	phosphorylation;phosphorylation (SARS-CoV-2)		18669648;19664994;19664995;19413330;17525332;15302935;32645325	NM_005483	Q13111	SQECSPRsCPELTSG	PhosphoSitePlus|Phospho.ELM|HPRD|Vero E6 (Bouhaddou et al.; 2020)	4	NA	NA	TRUE	distal	0.312877
CHAF1A	NM_005483	203	S	L	rs764331314	6.36552e-05	0	0	0	0	3.22914e-05	8.67553e-05	0.000598021	3.8276e-05	0	0.00104767	0.000485302	0	1.75932e-05	0	0	0	0.000598021	0	CHAF1A:203:S:L	203	S	phosphorylation;phosphorylation (SARS-CoV-2)		17525332;32645325;20068231	NM_005483	Q13111	RGDSQECsPRSCPEL	PhosphoSitePlus|Phospho.ELM|HPRD|Vero E6 (Bouhaddou et al.; 2020)	0	0.974226	loss	TRUE	direct	0.303827
CHAF1A	NM_005483	208	P	L	rs754501034	3.18236e-05	0	0	0	0.000196027	0	0	5.43656e-05	0	2.36967e-05	0	6.93289e-05	0	8.79477e-06	0	0	0	0.000196027	0	CHAF1A:208:P:L	203	S	phosphorylation;phosphorylation (SARS-CoV-2)		17525332;32645325;20068231	NM_005483	Q13111	RGDSQECsPRSCPEL	PhosphoSitePlus|Phospho.ELM|HPRD|Vero E6 (Bouhaddou et al.; 2020)	5	NA	NA	TRUE	distal	0.303827
CHAF1B	NM_005441	427	P	L	rs148582638	0.000226905	0	0	6.17132e-05	0	0.000161812	2.89235e-05	0	0.000574581	0.000213442	0	0	0	0.000255331	0.00106304	0	0.000489396	0.000255331	0	CHAF1B:427:P:L	429	S	phosphorylation;phosphorylation (SARS-CoV-2)		19664994;19664995;19651622;20068231;19415658;32645325;18669648;18220336;19413330;15302935	NM_005441	Q13112	SRTQDPSsPGTTPPQ	PhosphoSitePlus|Phospho.ELM|HPRD|Vero E6 (Bouhaddou et al.; 2020)	2	0.89805	gain	TRUE	rewiring	0.499094
CHAMP1	NM_032436	398	R	Q	rs376497995	1.19328e-05	0	0	0.000123031	3.26669e-05	0	0	0	0	0	0	0	0	0	0	0	0	0.000123031	0	CHAMP1:398:R:Q	405	S	phosphorylation;phosphorylation (SARS-CoV-2)		17322306;19664995;19651622;20068231;32645325;18669648;18452278;17081983	NM_032436	Q96JM3	RKTAPTLsPEHWKAV	PhosphoSitePlus|Phospho.ELM|HPRD|Vero E6 (Bouhaddou et al.; 2020)	7	NA	NA	FALSE	distal	0.517149
CHAMP1	NM_032436	405	S	F	rs781985494	7.95387e-06	0	0	0	0	0	0	0.000108743	0	0	0.000523834	0	0	0	0	0	0	0.000108743	0	CHAMP1:405:S:F	405	S	phosphorylation;phosphorylation (SARS-CoV-2)		17322306;19664995;19651622;20068231;32645325;18669648;18452278;17081983	NM_032436	Q96JM3	RKTAPTLsPEHWKAV	PhosphoSitePlus|Phospho.ELM|HPRD|Vero E6 (Bouhaddou et al.; 2020)	0	0.927632	loss	FALSE	direct	0.517149
CHD1	NM_001270	1097	G	E	rs371278722	5.17277e-05	0	0	0	0	6.45953e-05	0	0	0.000191351	0.000142274	0	0	0	0.000114376	0	0	0	0.000114376	0	CHD1:1097:G:E	1102	S	phosphorylation;phosphorylation (SARS-CoV-2)		18691976;32645325;19651622	NM_001270	O14646	YSGSDSDsISEGKRP	PhosphoSitePlus|HPRD|Vero E6 (Bouhaddou et al.; 2020)	5	NA	NA	TRUE	distal	0.265221
CHD1	NM_001270	1105	E	G	rs1443926670	1.9891e-05	0	0	0	0	0	0.000144642	0	0	0	0	0	0	0	0	0	0	0.000144642	0	CHD1:1105:E:G	1100	S	phosphorylation;phosphorylation (SARS-CoV-2)		18669648;32645325;19651622;18691976	NM_001270	O14646	RRYSGSDsDSISEGK	PhosphoSitePlus|Phospho.ELM|HPRD|Vero E6 (Bouhaddou et al.; 2020)	5	0.951292	loss	TRUE	rewiring	0.310493
CHD1	NM_001270	219	D	E	rs371007031	0.000111552	8.71536e-05	0	0.000246184	0.000130796	9.71691e-05	0.000260824	0.000271828	0	4.75376e-05	0.000261917	0.000277316	0	5.28839e-05	0	0	0	0.000271828	0	CHD1:219:D:E	215	S	phosphorylation;phosphorylation (SARS-CoV-2)		16083285;32645325;19651622	NM_001270	O14646	QKKRQIDsSEEDDDE	PhosphoSitePlus|Phospho.ELM|HPRD|Vero E6 (Bouhaddou et al.; 2020)	4	NA	NA	TRUE	distal	0.33089
CHD1	NM_001270	222	E	D	rs375820530	2.78833e-05	0	0	0.000123077	3.26861e-05	0	0.000115861	0	0	0	0	0	0	0	0	0	0	0.000123077	0	CHD1:222:E:D	215	S	phosphorylation;phosphorylation (SARS-CoV-2)		16083285;32645325;19651622	NM_001270	O14646	QKKRQIDsSEEDDDE	PhosphoSitePlus|Phospho.ELM|HPRD|Vero E6 (Bouhaddou et al.; 2020)	7	NA	NA	TRUE	distal	0.33089
CHD3	NM_001005273	716	N	T	rs760728006	1.19876e-05	0	0	0	0	0	0	0.000163773	0	0	0.000262329	0.000139295	0	0	0	0	0	0.000163773	0	CHD3:716:N:T	713	S	phosphorylation;phosphorylation (SARS-CoV-2)		19651622;20068231;18691976;32645325;18669648;19413330;18452278;15302935;17081983	NM_001005273	Q12873	QGDGPPSsPTNDPTV	PhosphoSitePlus|Phospho.ELM|HPRD|Vero E6 (Bouhaddou et al.; 2020)	3	NA	NA	FALSE	distal	0.403714
CIT	NM_007174	1990	R	K	rs533080285	1.00144e-05	0	0	0.000156006	0	0	0	0	0	0	0	0	0	0	0	0	0	0.000156006	0	CIT:1990:R:K	1993	S	phosphorylation;phosphorylation (SARS-CoV-2)		17081983;32645325;18452278;20068231	NM_007174	O14578	LSTRRERsPGRLFED	PhosphoSitePlus|Phospho.ELM|HPRD|Vero E6 (Bouhaddou et al.; 2020)	3	0.98719	loss	FALSE	rewiring	0.327163
CLASP2	NM_001207044	498	R	P	rs1429946321	1.60524e-05	0	0	0	0	0	0	0.000222593	0	0	0	0.000285307	0	0	0	0	0	0.000222593	0	CLASP2:498:R:P	503	S	phosphorylation;phosphorylation (SARS-CoV-2)	GSK3B	32645325	NM_001207044	O75122	IPRSQGCsREASPSR	PhosphoSitePlus|Vero E6 (Bouhaddou et al.; 2020)	5	0.855545	loss	FALSE	rewiring	0.328735
CLIP2	NM_003388	920	N	S	rs139932932	1.99127e-05	0	0	0.000184661	0	0	0	5.43715e-05	0	2.37439e-05	0	6.93385e-05	0	8.81446e-06	0	0	0	0.000184661	0	CLIP2:920:N:S	923	S	phosphorylation;phosphorylation (SARS-CoV-2)		32645325;17081983	NM_003388	Q9UDT6	LLEANRHsPGPERDL	PhosphoSitePlus|Phospho.ELM|HPRD|Vero E6 (Bouhaddou et al.; 2020)	3	NA	NA	FALSE	distal	0.391758
CLIP2	NM_003388	921	R	H	rs368779286	3.18624e-05	0	0	6.15536e-05	0	0	0.000173541	5.43715e-05	0	0	0.000261917	0	0	0	0	0	0	0.000173541	0	CLIP2:921:R:H	923	S	phosphorylation;phosphorylation (SARS-CoV-2)		32645325;17081983	NM_003388	Q9UDT6	LLEANRHsPGPERDL	PhosphoSitePlus|Phospho.ELM|HPRD|Vero E6 (Bouhaddou et al.; 2020)	2	0.879892	loss	FALSE	rewiring	0.391758
CLTC	NM_004859	387	A	T	rs1357839484	2.78647e-05	0	0	0	0.000228668	0	0	0	0	0	0	0	0	0	0	0	0	0.000228668	0	CLTC:387:A:T	394	T	phosphorylation;phosphorylation (SARS-CoV-2)		18669648;18452278;15302935;18691976;20166139;32645325	NM_004859	Q00610	APKGILRtPDTIRRF	PhosphoSitePlus|Phospho.ELM|HPRD|Vero E6 (Bouhaddou et al.; 2020)	7	NA	NA	FALSE	distal	0.466361
COBLL1	NM_001278458	317	R	Q	rs200922948	5.86748e-05	0	0	0.000265534	0.000115234	0	0	0	0	3.20143e-05	0	0	0	1.08781e-05	0	0.000843526	0	0.000265534	0	COBLL1:317:R:Q	322	S	phosphorylation;phosphorylation (SARS-CoV-2)		18669648;16964243;16565220;20068231;18212344;32645325	NM_001278458	Q53SF7	KKRDQTAsAPATPLV	PhosphoSitePlus|Phospho.ELM|HPRD|Vero E6 (Bouhaddou et al.; 2020)	5	0.968484	loss	FALSE	rewiring	0.365421
COBLL1	NM_001278458	329	V	I	rs199918655	0.000457854	8.70322e-05	0.000374813	0	0	0.000323185	0.000115707	5.449e-05	0.000382819	4.75059e-05	0	6.93577e-05	0	0.000211335	0.00184843	0.00427011	0.000490517	0.000211335	0	COBLL1:329:V:I	322	S	phosphorylation;phosphorylation (SARS-CoV-2)		18669648;16964243;16565220;20068231;18212344;32645325	NM_001278458	Q53SF7	KKRDQTAsAPATPLV	PhosphoSitePlus|Phospho.ELM|HPRD|Vero E6 (Bouhaddou et al.; 2020)	7	NA	NA	TRUE	distal	0.365421
COIL	NM_004645	121	E	K	rs116022828	0.00229003	0	0	0.0313505	3.26669e-05	3.23457e-05	0.00161934	0	0	2.37654e-05	0	0	0	1.7618e-05	0	0	0.00147011	0.0313505	0	COIL:121:E:K	122	T	phosphorylation;phosphorylation (SARS-CoV-2)		19664994;18767875;19664995;16565220;19651622;20068231;19415658;17287340;32645325;18669648;19413330;16964243;19691289;17081983	NM_004645	P38432	QLEEGEEtEPDCKYS	PhosphoSitePlus|Phospho.ELM|HPRD|Vero E6 (Bouhaddou et al.; 2020)	1	NA	NA	FALSE	proximal	0.382081
COPA	NM_004371	170	K	R	rs750764548	7.95336e-06	0	0	0.000123031	0	0	0	0	0	0	0	0	0	0	0	0	0	0.000123031	0	COPA:170:K:R	173	S	phosphorylation;phosphorylation (SARS-CoV-2)		17322306;18767875;20068231;18691976;17924679;32645325;19007248;18669648;19413330;16964243;15302935;19691289;18578522;19664994;19664995;19651622;19415658;20058876;17081983	NM_004371	P53621	GLRKKNLsPGAVESD	PhosphoSitePlus|Phospho.ELM|HPRD|Vero E6 (Bouhaddou et al.; 2020)	3	0.969764	gain	FALSE	rewiring	0.706718	HIV,HSV1
CPSF2	NM_017437	424	D	G	rs760233017	2.38739e-05	8.69716e-05	0	0	0	0	0.000144542	0	0	0	0	0	0	8.80096e-06	0	0	0	0.000144542	0	CPSF2:424:D:G	419	S	phosphorylation;phosphorylation (SARS-CoV-2)		18669648;19413330;19651622;18452278;32645325;17081983	NM_017437	Q9P2I0	SKEADIDsSDESDIE	PhosphoSitePlus|Phospho.ELM|HPRD|Vero E6 (Bouhaddou et al.; 2020)	5	NA	NA	TRUE	distal	0.536179
CPSF3	NM_016207	666	R	Q	rs201003554	0.000194938	8.69565e-05	0.0011236	0	0	0.000161457	5.78269e-05	0	0.000344537	0.00011845	0	0	0	0.000202265	9.25497e-05	0.00198413	0.000325839	0.000202265	0	CPSF3:666:R:Q	659	S	phosphorylation;phosphorylation (SARS-CoV-2)		32645325	NM_016207	Q9UKF6	TVECEEGsEDDESLR	PhosphoSitePlus|Vero E6 (Bouhaddou et al.; 2020)	7	NA	NA	FALSE	distal	0.204116
CRTC3	NM_022769	58	Y	C	rs763741461	7.97296e-06	0	0	0.000123092	0	0	0	0	0	0	0	0	0	0	0	0	0	0.000123092	0	CRTC3:58:Y:C	62	S	phosphorylation;phosphorylation (SARS-CoV-2)		18669648;32645325;20068231	NM_022769	Q6UUV7	LTQYHGGsLPNVSQL	PhosphoSitePlus|HPRD|Vero E6 (Bouhaddou et al.; 2020)	4	NA	NA	FALSE	distal	0.543046
CRTC3	NM_022769	59	H	R	rs142274876	5.9812e-05	0	0	0.000123168	3.28558e-05	0	0.000349487	0	0	0	0	0	0	0	0	0	0	0.000349487	0	CRTC3:59:H:R	62	S	phosphorylation;phosphorylation (SARS-CoV-2)		18669648;32645325;20068231	NM_022769	Q6UUV7	LTQYHGGsLPNVSQL	PhosphoSitePlus|HPRD|Vero E6 (Bouhaddou et al.; 2020)	3	0.988822	gain	FALSE	rewiring	0.543046
CTTN	NM_005231	421	Y	C	rs146340003	1.19883e-05	0	0	0	0	0	0	0.000163097	0	0	0	0.000138658	0	0	0	0	0	0.000163097	0.00657895	CTTN:421:Y:C	418	S	phosphorylation;phosphorylation (SARS-CoV-2)	PAK1;MAPK3;MAPK1	18767875;20068231;20230923;32645325;18707149;18669648;19413330;16964243;15302935;18088087;19691289;19664994;19664995;19651622;19415658;10537323;18491316;18452278;18212344;20166139;20058876;17081983	NM_005231	Q14247	TEERLPSsPVYEDAA	PhosphoSitePlus|Phospho.ELM|HPRD|Vero E6 (Bouhaddou et al.; 2020)	3	NA	NA	FALSE	distal	0.597395
CTTN	NM_005231	423	D	G	rs200211341	2.80777e-05	0	0	0	0	0	0	0.000384278	0	0	0	0.000491297	0	0	0	0	0	0.000384278	0	CTTN:423:D:G	418	S	phosphorylation;phosphorylation (SARS-CoV-2)	PAK1;MAPK3;MAPK1	18767875;20068231;20230923;32645325;18707149;18669648;19413330;16964243;15302935;18088087;19691289;19664994;19664995;19651622;19415658;10537323;18491316;18452278;18212344;20166139;20058876;17081983	NM_005231	Q14247	TEERLPSsPVYEDAA	PhosphoSitePlus|Phospho.ELM|HPRD|Vero E6 (Bouhaddou et al.; 2020)	5	NA	NA	FALSE	distal	0.597395
CXADR	NM_001338	305	M	V	rs372541602	6.76859e-05	0	0	6.15157e-05	0	0	0	0.000869849	0	0	0	0.00110926	0	0	0	0	0	0.000869849	0	CXADR:305:M:V	306	S	phosphorylation;phosphorylation (SARS-CoV-2)		18669648;32645325;20068231	NM_001338	P78310	HSSLGSMsPSNMEGY	PhosphoSitePlus|Phospho.ELM|HPRD|Vero E6 (Bouhaddou et al.; 2020)	1	NA	NA	FALSE	proximal	0.610127
CXADR	NM_001338	310	M	V	rs536246226	0.00041806	0	0	0	0.00333159	0	0	5.43656e-05	0	0	0	6.93289e-05	0	0	0	0	0.000326264	0.00333159	0	CXADR:310:M:V	306	S	phosphorylation;phosphorylation (SARS-CoV-2)		18669648;32645325;20068231	NM_001338	P78310	HSSLGSMsPSNMEGY	PhosphoSitePlus|Phospho.ELM|HPRD|Vero E6 (Bouhaddou et al.; 2020)	4	NA	NA	FALSE	distal	0.610127
CYB5B	NM_030579	34	K	N	rs567878565	1.63506e-05	0	0	0	0	0	3.01951e-05	0.000172891	0	0	0	0.000220556	0	0	0	0	0	0.000172891	0	CYB5B:34:K:N	37	S	phosphorylation;phosphorylation (SARS-CoV-2)		18669648;32645325	NM_030579	O43169	EEVAKRNsLKELWLV	PhosphoSitePlus|HPRD|Vero E6 (Bouhaddou et al.; 2020)	3	0.933524	loss	FALSE	rewiring	NA
CYB5B	NM_030579	37	S	C	rs764478641	7.37463e-05	0	0	0	0	0	0.000545355	0	0	0	0	0	0	0	0	0	0	0.000545355	0	CYB5B:37:S:C	37	S	phosphorylation;phosphorylation (SARS-CoV-2)		18669648;32645325	NM_030579	O43169	EEVAKRNsLKELWLV	PhosphoSitePlus|HPRD|Vero E6 (Bouhaddou et al.; 2020)	0	0.969479	loss	FALSE	direct	NA
CYB5B	NM_030579	44	V	L	rs756181887	3.73962e-05	0	0	0	0	0	3.09157e-05	0.000471865	0	0	0	0.0005997	0	0	0	0	0	0.000471865	0	CYB5B:44:V:L	37	S	phosphorylation;phosphorylation (SARS-CoV-2)		18669648;32645325	NM_030579	O43169	EEVAKRNsLKELWLV	PhosphoSitePlus|HPRD|Vero E6 (Bouhaddou et al.; 2020)	7	NA	NA	FALSE	distal	NA
CYFIP1	NM_014608	1056	P	L	rs372985180	0.000115416	8.7321e-05	0	0	0.000645863	0	0	0.000452028	0	0	0	0.000578035	0	9.10797e-06	0	0	0	0.000645863	0	CYFIP1:1056:P:L	1052	S	phosphorylation;phosphorylation (SARS-CoV-2)		32645325	NM_014608	Q7L576	AKMKRLEsKYAPLHL	PhosphoSitePlus|Vero E6 (Bouhaddou et al.; 2020)	4	NA	NA	FALSE	distal	NA
DARS	NM_001349	49	R	G	rs775039025	7.96578e-06	0	0	0	0	0	0	0.000108873	0	0	0	0.000138889	0	0	0	0	0	0.000108873	0	DARS:49:R:G	52	T	phosphorylation;phosphorylation (SARS-CoV-2)		32645325	NM_001349	P14868	LVRVRDLtIQKADEV	PhosphoSitePlus|Vero E6 (Bouhaddou et al.; 2020)	3	1	loss	FALSE	rewiring	0.484524
DARS	NM_001349	53	I	V	rs773931622	0.000139259	0	0	0	0	0	0.0010125	0	0	0	0	0	0	0	0	0	0	0.0010125	0	DARS:53:I:V	52	T	phosphorylation;phosphorylation (SARS-CoV-2)		32645325	NM_001349	P14868	LVRVRDLtIQKADEV	PhosphoSitePlus|Vero E6 (Bouhaddou et al.; 2020)	1	NA	NA	FALSE	proximal	0.484524
DBN1	NM_080881	328	R	W	rs377045843	4.51104e-05	0	0.000377644	0	0.000196207	6.64584e-05	0	0	3.84734e-05	2.5175e-05	0	0	0	4.54141e-05	0	0	0	0.000196207	0	DBN1:328:R:W	333	T	phosphorylation;phosphorylation (SARS-CoV-2)		18669648;32645325	NM_080881	Q16643	SHRRMAPtPIPTRSP	PhosphoSitePlus|HPRD|Vero E6 (Bouhaddou et al.; 2020)	5	0.795821	loss	FALSE	rewiring	NA
DBN1	NM_080881	338	R	Q	rs144418852	1.62124e-05	8.75197e-05	0	0.000123946	3.27761e-05	0	0	0	0	0	0	0	0	8.99264e-06	0	0	0	0.000123946	0	DBN1:338:R:Q	333	T	phosphorylation;phosphorylation (SARS-CoV-2)		18669648;32645325	NM_080881	Q16643	SHRRMAPtPIPTRSP	PhosphoSitePlus|HPRD|Vero E6 (Bouhaddou et al.; 2020)	5	NA	NA	FALSE	distal	NA
DBN1	NM_080881	338	R	W	rs200475259	5.67588e-05	0	0	0	0	0	0.00020517	0	0	4.92635e-05	0	0	0	1.79811e-05	4.84121e-05	0	0.000665115	0.00020517	0	DBN1:338:R:W	333	T	phosphorylation;phosphorylation (SARS-CoV-2)		18669648;32645325	NM_080881	Q16643	SHRRMAPtPIPTRSP	PhosphoSitePlus|HPRD|Vero E6 (Bouhaddou et al.; 2020)	5	NA	NA	FALSE	distal	NA
DBN1	NM_080881	340	P	L	rs113667169	2.03009e-05	0	0	0	0	0	0	0.000221828	0	2.46063e-05	0	0.000284293	0	8.99281e-06	0	0	0	0.000221828	0	DBN1:340:P:L	333	T	phosphorylation;phosphorylation (SARS-CoV-2)		18669648;32645325	NM_080881	Q16643	SHRRMAPtPIPTRSP	PhosphoSitePlus|HPRD|Vero E6 (Bouhaddou et al.; 2020)	7	NA	NA	FALSE	distal	NA
DBN1	NM_080881	346	A	T	rs201033708	6.88376e-05	0	0	0	0.00049274	3.29881e-05	0	5.54877e-05	0	0	0.000262605	0	0	8.96716e-06	0	0	0	0.00049274	0	DBN1:346:A:T	348	T	phosphorylation;phosphorylation (SARS-CoV-2)		18669648;19413330;19664995;15345747;17287340;32645325	NM_080881	Q16643	SDSSTAStPVAEQIE	PhosphoSitePlus|Phospho.ELM|HPRD|Vero E6 (Bouhaddou et al.; 2020)	2	NA	NA	FALSE	proximal	NA
DBN1	NM_080881	351	A	V	rs139683766	0.000274801	0	0	0.0037281	0	0	0.000206721	0	0	2.43558e-05	0	0	0	8.94118e-06	0	0	0	0.0037281	0	DBN1:351:A:V	348	T	phosphorylation;phosphorylation (SARS-CoV-2)		18669648;19413330;19664995;15345747;17287340;32645325	NM_080881	Q16643	SDSSTAStPVAEQIE	PhosphoSitePlus|Phospho.ELM|HPRD|Vero E6 (Bouhaddou et al.; 2020)	3	NA	NA	FALSE	distal	NA
DBN1	NM_080881	354	I	M	rs374027433	1.62611e-05	0	0	0.000125078	0	0	5.95557e-05	0	0	0	0	0	0	0	0	0	0	0.000125078	0	DBN1:354:I:M	348	T	phosphorylation;phosphorylation (SARS-CoV-2)		18669648;19413330;19664995;15345747;17287340;32645325	NM_080881	Q16643	SDSSTAStPVAEQIE	PhosphoSitePlus|Phospho.ELM|HPRD|Vero E6 (Bouhaddou et al.; 2020)	6	NA	NA	FALSE	distal	NA
DBN1	NM_080881	355	E	G	rs537160653	2.4245e-05	0	0	0	0.000197187	0	0	0	0	0	0	0	0	0	0	0	0	0.000197187	0	DBN1:355:E:G	348	T	phosphorylation;phosphorylation (SARS-CoV-2)		18669648;19413330;19664995;15345747;17287340;32645325	NM_080881	Q16643	SDSSTAStPVAEQIE	PhosphoSitePlus|Phospho.ELM|HPRD|Vero E6 (Bouhaddou et al.; 2020)	7	NA	NA	FALSE	distal	NA
DBNL	NM_001014436	234	Q	H	rs764867008	0.000116971	0	0	0	0.000947048	0	0	0	0	0	0	0	0	0	0	0	0	0.000947048	0	DBNL:234:Q:H	232	S	phosphorylation;phosphorylation (SARS-CoV-2)		18669648;16964243;32645325;18088087	NM_001014436	Q9UJU6	QEQGGEAsPQRTWEQ	PhosphoSitePlus|Phospho.ELM|Vero E6 (Bouhaddou et al.; 2020)	2	NA	NA	FALSE	proximal	0.571609	HSV1
DBNL	NM_001014436	236	T	M	rs147233974	0.00242446	0.00784519	0.0075188	0.000555213	0.00147011	0.00390295	0.0037607	0	0.00130408	0.00218746	0	0	0	0.00314354	0.000277958	0.00218818	0.00653808	0.0037607	0	DBNL:236:T:M	232	S	phosphorylation;phosphorylation (SARS-CoV-2)		18669648;16964243;32645325;18088087	NM_001014436	Q9UJU6	QEQGGEAsPQRTWEQ	PhosphoSitePlus|Phospho.ELM|Vero E6 (Bouhaddou et al.; 2020)	4	NA	NA	FALSE	distal	0.571609	HSV1
DCAF15	NM_138353	46	S	N	rs140075487	0.00023148	0.000261597	0	0	0	0.000651721	2.89335e-05	0	0.000115004	0.000285578	0	0	0	0.000335837	0.000697156	0	0.000654236	0.000335837	0	DCAF15:46:S:N	50	S	phosphorylation;phosphorylation (SARS-CoV-2)		32645325	NM_138353	Q66K64	VKISGQLsPRLFRKL	PhosphoSitePlus|Vero E6 (Bouhaddou et al.; 2020)	4	NA	NA	FALSE	distal	0.296227
DCAF15	NM_138353	53	L	F	rs368106866	1.99243e-05	0	0	0.00024664	0	0	0	0	0	2.37485e-05	0	0	0	8.82068e-06	0	0	0	0.00024664	0	DCAF15:53:L:F	50	S	phosphorylation;phosphorylation (SARS-CoV-2)		32645325	NM_138353	Q66K64	VKISGQLsPRLFRKL	PhosphoSitePlus|Vero E6 (Bouhaddou et al.; 2020)	3	NA	NA	FALSE	distal	0.296227
DDA1	NM_024050	88	R	C	rs750336329	2.59854e-05	0	0	0	4.03845e-05	4.25279e-05	0.0001053	0	0	0	0	0	0	1.2128e-05	0	0	0	0.0001053	0	DDA1:88:R:C	95	S	phosphorylation;phosphorylation (SARS-CoV-2)		18669648;32645325;19651622;20068231	NM_024050	Q9BW61	RKVARTDsPDMHEDT	PhosphoSitePlus|HPRD|Vero E6 (Bouhaddou et al.; 2020)	7	NA	NA	FALSE	distal	0.592134
DDA1	NM_024050	98	M	T	rs561040074	1.1033e-05	0	0	0.000188893	0	0	0	0	0	0	0	0	0	0	0	0	0	0.000188893	0	DDA1:98:M:T	95	S	phosphorylation;phosphorylation (SARS-CoV-2)		18669648;32645325;19651622;20068231	NM_024050	Q9BW61	RKVARTDsPDMHEDT	PhosphoSitePlus|HPRD|Vero E6 (Bouhaddou et al.; 2020)	3	NA	NA	FALSE	distal	0.592134
DDX18	NM_006773	130	T	S	rs151029373	0.000147331	0	0	0.00208959	0	0	3.72606e-05	0	0	0	0	0	0	0	0	0	0	0.00208959	0	DDX18:130:T:S	136	S	phosphorylation (SARS-CoV-2)		32645325	NM_006773	Q9NVP1	KTENKGKsEEESAET	Vero E6 (Bouhaddou et al.; 2020)	6	NA	NA	FALSE	distal	0.157749
DDX18	NM_006773	132	N	K	rs540732123	0.00130501	0	0	0	0.0114001	0	0	6.13572e-05	0	5.28067e-05	0	8.00512e-05	0	1.88772e-05	0	0	0.000185185	0.0114001	0	DDX18:132:N:K	136	S	phosphorylation (SARS-CoV-2)		32645325	NM_006773	Q9NVP1	KTENKGKsEEESAET	Vero E6 (Bouhaddou et al.; 2020)	4	NA	NA	FALSE	distal	0.157749
DDX18	NM_006773	142	E	K	rs147371946	0.00151424	0	0	0.0193808	0	0	0.00176078	0	0	7.34682e-05	0	0	0	2.6861e-05	0	0	0.000336814	0.0193808	0	DDX18:142:E:K	136	S	phosphorylation (SARS-CoV-2)		32645325	NM_006773	Q9NVP1	KTENKGKsEEESAET	Vero E6 (Bouhaddou et al.; 2020)	6	NA	NA	FALSE	distal	0.157749
DDX23	NM_004818	103	R	H	rs749217539	5.16919e-05	0	0	0	0	0	0	5.43656e-05	0.000229586	0.000142106	0	6.93289e-05	0	0.000105482	0	0	0	0.000105482	0	DDX23:103:R:H	109	S	phosphorylation;phosphorylation (SARS-CoV-2)		17081983;32645325;19651622;20068231	NM_004818	Q9BUQ8	DRKRSSLsPGRGKDF	PhosphoSitePlus|Phospho.ELM|HPRD|Vero E6 (Bouhaddou et al.; 2020)	6	NA	NA	FALSE	distal	0.528601
DDX24	NM_020414	82	S	L	rs763434985	1.59317e-05	0	0	0	0	0	0.000115674	0	0	0	0	0	0	0	0	0	0	0.000115674	0	DDX24:82:S:L	82	S	phosphorylation;phosphorylation (SARS-CoV-2)	CHEK1	17322306;18767875;19651622;20068231;32645325;18669648;19007248;19413330;16964243;18452278;15302935;19691289;17081983	NM_020414	Q9GZR7	KRKAQAVsEEEEEEE	PhosphoSitePlus|Phospho.ELM|HPRD|Vero E6 (Bouhaddou et al.; 2020)	0	0.999473	loss	FALSE	direct	0.46732
DDX24	NM_020414	86	E	G	rs765781147	2.78918e-05	0	0	0	0	0	0.000202441	0	0	0	0	0	0	0	0	0	0	0.000202441	0	DDX24:86:E:G	82	S	phosphorylation;phosphorylation (SARS-CoV-2)	CHEK1	17322306;18767875;19651622;20068231;32645325;18669648;19007248;19413330;16964243;18452278;15302935;19691289;17081983	NM_020414	Q9GZR7	KRKAQAVsEEEEEEE	PhosphoSitePlus|Phospho.ELM|HPRD|Vero E6 (Bouhaddou et al.; 2020)	4	NA	NA	FALSE	distal	0.46732
DDX39A	NM_005804	164	C	R	rs375109053	8.1182e-06	0	0	0.000123732	0	0	0	0	0	0	0	0	0	0	0	0	0	0.000123732	0	DDX39A:164:C:R	171	T	phosphorylation;phosphorylation (SARS-CoV-2)		18669648;19415658;32645325;20068231	NM_005804	O00148	CPHVVVGtPGRILAL	PhosphoSitePlus|Phospho.ELM|HPRD|Vero E6 (Bouhaddou et al.; 2020)	7	NA	NA	FALSE	distal	0.78383
DDX42	NM_007372	190	I	V	rs753255162	1.98956e-05	8.69868e-05	0	0	0.000130685	0	0	0	0	0	0	0	0	8.79863e-06	0	0	0	0.000130685	0	DDX42:190:I:V	185	S	phosphorylation;phosphorylation (SARS-CoV-2)		19664995;20068231;19415658;32645325;18669648;19413330;15345747;18452278;15302935;20058876	NM_007372	Q86XP3	EDNLEYDsDGNPIAP	PhosphoSitePlus|Phospho.ELM|HPRD|Vero E6 (Bouhaddou et al.; 2020)	5	NA	NA	FALSE	distal	0.468845
DDX42	NM_007372	191	A	T	rs1387540648	7.9602e-06	0	0	0	0	0	0	0.000108778	0	0	0	0.000138677	0	0	0	0	0	0.000108778	0	DDX42:191:A:T	185	S	phosphorylation;phosphorylation (SARS-CoV-2)		19664995;20068231;19415658;32645325;18669648;19413330;15345747;18452278;15302935;20058876	NM_007372	Q86XP3	EDNLEYDsDGNPIAP	PhosphoSitePlus|Phospho.ELM|HPRD|Vero E6 (Bouhaddou et al.; 2020)	6	NA	NA	FALSE	distal	0.468845
DDX54	NM_024072	784	E	K	rs376195121	4.78057e-05	0	0	0	0	3.23144e-05	0.000145054	0	3.82673e-05	9.51203e-05	0	0	0	5.2842e-05	0	0	0.000163613	0.000145054	0	DDX54:784:E:K	782	S	phosphorylation;phosphorylation (SARS-CoV-2)		18669648;32645325;17081983	NM_024072	Q8TDD1	QKIDDRDsDEEGASD	PhosphoSitePlus|Phospho.ELM|Vero E6 (Bouhaddou et al.; 2020)	2	0.878591	gain	FALSE	rewiring	0.467972
DDX54	NM_024072	808	R	Q	rs146124972	8.66361e-05	0.000101051	0	0	0	0.000112706	3.02847e-05	5.74911e-05	0	0.000335397	0	7.33891e-05	0	0.000176554	0	0	0	0.000176554	0	DDX54:808:R:Q	814	T	phosphorylation;phosphorylation (SARS-CoV-2)		32645325	NM_024072	Q8TDD1	SRPHAPGtPAGRVRP	PhosphoSitePlus|Vero E6 (Bouhaddou et al.; 2020)	6	NA	NA	FALSE	distal	0.34894
DDX54	NM_024072	811	A	T	rs201014565	0.000572012	0	0	0	0.000448461	3.62503e-05	0	0.000562936	0.00213973	5.11247e-05	0.00212879	7.18907e-05	0	0.000485995	0.002808	0	0.00176929	0.000562936	0.0104167	DDX54:811:A:T	814	T	phosphorylation;phosphorylation (SARS-CoV-2)		32645325	NM_024072	Q8TDD1	SRPHAPGtPAGRVRP	PhosphoSitePlus|Vero E6 (Bouhaddou et al.; 2020)	3	NA	NA	FALSE	distal	0.34894
DDX54	NM_024072	814	T	S	rs751209984	1.28739e-05	0	0	0	0	0	0	0.000166611	0	0	0.000527148	7.08617e-05	0	0	0	0	0	0.000166611	0	DDX54:814:T:S	814	T	phosphorylation;phosphorylation (SARS-CoV-2)		32645325	NM_024072	Q8TDD1	SRPHAPGtPAGRVRP	PhosphoSitePlus|Vero E6 (Bouhaddou et al.; 2020)	0	NA	NA	FALSE	direct	0.34894
DDX54	NM_024072	816	A	V	rs1046189400	1.28133e-05	0	0	0.000207814	0	0	0	0	0	0	0	0	0	0	0	0	0	0.000207814	0	DDX54:816:A:V	814	T	phosphorylation;phosphorylation (SARS-CoV-2)		32645325	NM_024072	Q8TDD1	SRPHAPGtPAGRVRP	PhosphoSitePlus|Vero E6 (Bouhaddou et al.; 2020)	2	NA	NA	FALSE	proximal	0.34894
DDX54	NM_024072	820	R	H	rs143647024	0.000468339	0.000818479	0.00228728	0.000202566	3.37655e-05	0.000899343	0.000441696	0	0.000875	0.000658795	0	0	0	0.000822415	0.000209183	0	0.000171057	0.000822415	0	DDX54:820:R:H	814	T	phosphorylation;phosphorylation (SARS-CoV-2)		32645325	NM_024072	Q8TDD1	SRPHAPGtPAGRVRP	PhosphoSitePlus|Vero E6 (Bouhaddou et al.; 2020)	6	NA	NA	FALSE	distal	0.34894
DDX54	NM_024072	821	P	L	rs1048889	0.0522519	0.0725205	0.0505925	0.0118168	0.0136057	0.0610563	0.0439531	0.000607533	0.0625313	0.0695113	0	0.000773667	0.0304348	0.0654498	0.12742	0.0621417	0.0566199	0.0654498	0	DDX54:821:P:L	814	T	phosphorylation;phosphorylation (SARS-CoV-2)		32645325	NM_024072	Q8TDD1	SRPHAPGtPAGRVRP	PhosphoSitePlus|Vero E6 (Bouhaddou et al.; 2020)	7	NA	NA	FALSE	distal	0.34894
DDX55	NM_020936	546	I	T	rs768839302	3.5923e-05	8.71384e-05	0	0	0	0	0.000174948	0	0	2.37812e-05	0	0	0	1.76395e-05	0	0	0.000163881	0.000174948	0	DDX55:546:I:T	544	S	phosphorylation;phosphorylation (SARS-CoV-2)		18669648;18220336;19651622;20068231;18452278;32645325	NM_020936	Q8NHQ9	KRKREEGsDIEDEDM	PhosphoSitePlus|Phospho.ELM|HPRD|Vero E6 (Bouhaddou et al.; 2020)	2	NA	NA	FALSE	proximal	0.575247
DENND4C	NM_017925	1083	A	V	rs758423410	1.59161e-05	0	0	0	0	0	0.000115634	0	0	0	0	0	0	0	0	0	0	0.000115634	0	DENND4C:1083:A:V	1090	S	phosphorylation;phosphorylation (SARS-CoV-2)		32645325	NM_017925	Q5VZ89	ALTCPKTsLLHIART	PhosphoSitePlus|Vero E6 (Bouhaddou et al.; 2020)	7	NA	NA	FALSE	distal	NA
DENND4C	NM_017925	1088	K	E	rs562059829	0.000147211	0	0	6.15157e-05	0	0	0.00101179	0	0	0	0	0	0	0	0	0	0.000163132	0.00101179	0	DENND4C:1088:K:E	1090	S	phosphorylation;phosphorylation (SARS-CoV-2)		32645325	NM_017925	Q5VZ89	ALTCPKTsLLHIART	PhosphoSitePlus|Vero E6 (Bouhaddou et al.; 2020)	2	0.999634	gain:loss	FALSE	rewiring	NA
DENND4C	NM_017925	1090	S	Y	rs769365812	3.97874e-05	0	0	0	0	0	0.000289084	0	0	0	0	0	0	0	0	0	0	0.000289084	0	DENND4C:1090:S:Y	1090	S	phosphorylation;phosphorylation (SARS-CoV-2)		32645325	NM_017925	Q5VZ89	ALTCPKTsLLHIART	PhosphoSitePlus|Vero E6 (Bouhaddou et al.; 2020)	0	0.996923	loss	FALSE	direct	NA
DEPDC1B	NM_018369	158	R	C	rs753413337	1.60351e-05	0	0	0	0	3.24654e-05	2.94256e-05	0.000109625	0	0	0.000525762	0	0	8.84251e-06	0	0	0	0.000109625	0	DEPDC1B:158:R:C	160	S	phosphorylation;phosphorylation (SARS-CoV-2)		32645325	NM_018369	Q8WUY9	EMWYKRHsIAIGEVP	PhosphoSitePlus|Vero E6 (Bouhaddou et al.; 2020)	2	0.939382	loss	FALSE	rewiring	0.420841	HIV
DEPDC1B	NM_018369	163	I	V	rs376325230	9.56915e-05	0	0	0.000123107	0	0.000129483	0.000232315	0	0.000153104	0.000119087	0	0	0	0.000114649	4.62107e-05	0	0	0.000232315	0	DEPDC1B:163:I:V	160	S	phosphorylation;phosphorylation (SARS-CoV-2)		32645325	NM_018369	Q8WUY9	EMWYKRHsIAIGEVP	PhosphoSitePlus|Vero E6 (Bouhaddou et al.; 2020)	3	NA	NA	FALSE	distal	0.420841	HIV
DEPDC1B	NM_018369	166	V	L	rs763468831	1.19579e-05	0	0	0	0	0	0	0.000163416	0	0	0.000525762	6.94348e-05	0	0	0	0	0	0.000163416	0	DEPDC1B:166:V:L	160	S	phosphorylation;phosphorylation (SARS-CoV-2)		32645325	NM_018369	Q8WUY9	EMWYKRHsIAIGEVP	PhosphoSitePlus|Vero E6 (Bouhaddou et al.; 2020)	6	NA	NA	FALSE	distal	0.420841	HIV
DFFA	NM_004401	25	R	L	rs202121774	0.000160576	8.71992e-05	0	0.000186498	0	0.000292835	2.9462e-05	0	0.000306513	0.000431945	0	0	0	0.00031894	0	0	0	0.00031894	0	DFFA:25:R:L	28	S	phosphorylation;phosphorylation (SARS-CoV-2)		20230923;32645325;20166139	NM_004401	O00273	CLLRRNYsREQHGVA	PhosphoSitePlus|HPRD|Vero E6 (Bouhaddou et al.; 2020)	3	0.981879	loss	FALSE	rewiring	0.483721
DFFA	NM_004401	27	Y	C	rs149393491	9.63252e-05	0	0	0.0014944	0	0	0	0	0	0	0	0	0	0	0	0	0	0.0014944	0	DFFA:27:Y:C	28	S	phosphorylation;phosphorylation (SARS-CoV-2)		20230923;32645325;20166139	NM_004401	O00273	CLLRRNYsREQHGVA	PhosphoSitePlus|HPRD|Vero E6 (Bouhaddou et al.; 2020)	1	NA	NA	FALSE	proximal	0.483721
DFFA	NM_004401	27	Y	H	rs773934021	1.60555e-05	0	0	0	0	0	0.000117737	0	0	0	0	0	0	0	0	0	0	0.000117737	0	DFFA:27:Y:H	28	S	phosphorylation;phosphorylation (SARS-CoV-2)		20230923;32645325;20166139	NM_004401	O00273	CLLRRNYsREQHGVA	PhosphoSitePlus|HPRD|Vero E6 (Bouhaddou et al.; 2020)	1	NA	NA	FALSE	proximal	0.483721
DFFA	NM_004401	31	Q	P	rs770306498	2.01766e-05	0	0	6.31313e-05	0	0	0.000118673	0	0	0	0	0	0	0	0	0	0	0.000118673	0	DFFA:31:Q:P	28	S	phosphorylation;phosphorylation (SARS-CoV-2)		20230923;32645325;20166139	NM_004401	O00273	CLLRRNYsREQHGVA	PhosphoSitePlus|HPRD|Vero E6 (Bouhaddou et al.; 2020)	3	NA	NA	FALSE	distal	0.483721
DGCR8	NM_022720	266	K	E	rs771066498	2.38669e-05	0.000173853	0.000374532	0	0	0	0	0.000163114	0	0	0	0.000207987	0	2.63769e-05	0	0	0	0.000163114	0	DGCR8:266:K:E	271	S	phosphorylation;phosphorylation (SARS-CoV-2)		18669648;19413330;19651622;20068231;18452278;32645325	NM_022720	Q8WYQ5	EEKYGGDsDHPSDGE	PhosphoSitePlus|Phospho.ELM|HPRD|Vero E6 (Bouhaddou et al.; 2020)	5	NA	NA	FALSE	distal	0.647345
DGCR8	NM_022720	274	P	L	rs765820841	7.96001e-05	0.000173913	0.000374532	6.15536e-05	6.53851e-05	6.45995e-05	0.000318582	0	0	2.37135e-05	0	0	0	5.27816e-05	0	0	0	0.000318582	0	DGCR8:274:P:L	271	S	phosphorylation;phosphorylation (SARS-CoV-2)		18669648;19413330;19651622;20068231;18452278;32645325	NM_022720	Q8WYQ5	EEKYGGDsDHPSDGE	PhosphoSitePlus|Phospho.ELM|HPRD|Vero E6 (Bouhaddou et al.; 2020)	3	NA	NA	TRUE	distal	0.647345
DGCR8	NM_022720	279	T	I	rs778004641	1.99092e-05	0	0	0	0.000163538	0	0	0	0	0	0	0	0	0	0	0	0	0.000163538	0	DGCR8:279:T:I	275	S	phosphorylation;phosphorylation (SARS-CoV-2)		18669648;19651622;20068231;18452278;32645325	NM_022720	Q8WYQ5	GGDSDHPsDGETSVQ	PhosphoSitePlus|Phospho.ELM|HPRD|Vero E6 (Bouhaddou et al.; 2020)	4	NA	NA	FALSE	distal	0.745353
DGKQ	NM_001347	27	P	L	rs17855876	0.19338	NA	NA	0	NA	0.157143	NA	NA	NA	0.158537	NA	NA	NA	0.15812	0.221557	NA	0	0.15812	NA	DGKQ:27:P:L	22	S	phosphorylation;phosphorylation (SARS-CoV-2)		32645325	NM_001347	P52824	GGSPRPGsPACSPVL	PhosphoSitePlus|Vero E6 (Bouhaddou et al.; 2020)	5	0.995754	gain:loss	TRUE	rewiring	0.43262
DKC1	NM_001363	445	A	V	rs782117503	2.73318e-05	0	0	0	0	0	0.000182415	0	0	0	0	0	0	0	0	0	0	0.000182415	0	DKC1:445:A:V	451	S	phosphorylation;phosphorylation (SARS-CoV-2)		19651622;20068231;17287340;32645325;18707149;18669648;19007248;19413330;16083285;18452278;19691289;17081983	NM_001363	O60832	TAKRKREsESESDET	PhosphoSitePlus|Phospho.ELM|HPRD|Vero E6 (Bouhaddou et al.; 2020)	6	NA	NA	FALSE	distal	0.510132	HIV
DKC1	NM_001363	450	E	D	X:154004473_G/C	1.65196e-05	0	0	0	0	0	0.000109377	0	0	0	0	0	0	0	0	0	0	0.000109377	0	DKC1:450:E:D	455	S	phosphorylation;phosphorylation (SARS-CoV-2)		19651622;20068231;19415658;32645325;18707149;18669648;19007248;19413330;16083285;18452278;19691289;17081983	NM_001363	O60832	KRESESEsDETPPAA	PhosphoSitePlus|Phospho.ELM|HPRD|Vero E6 (Bouhaddou et al.; 2020)	5	NA	NA	TRUE	distal	0.353127
DKC1	NM_001363	450	E	V	rs782631659	3.85448e-05	0.000143041	0	0	0	0	0.000182302	0	0	0	0	0	0	1.24889e-05	0	0	0.000221092	0.000182302	0	DKC1:450:E:V	455	S	phosphorylation;phosphorylation (SARS-CoV-2)		19651622;20068231;19415658;32645325;18707149;18669648;19007248;19413330;16083285;18452278;19691289;17081983	NM_001363	O60832	KRESESEsDETPPAA	PhosphoSitePlus|Phospho.ELM|HPRD|Vero E6 (Bouhaddou et al.; 2020)	5	NA	NA	TRUE	distal	0.353127
DKC1	NM_001363	486	G	R	rs150319104	0.000525789	0	0	0.00692581	0	0	4.06207e-05	0	0	0	0	0	0	0	0	0	0.000245519	0.00692581	0	DKC1:486:G:R	485	S	phosphorylation;phosphorylation (SARS-CoV-2)		18669648;19413330;19651622;20068231;32645325;17081983	NM_001363	O60832	KAKAGLEsGAEPGDG	PhosphoSitePlus|Phospho.ELM|HPRD|Vero E6 (Bouhaddou et al.; 2020)	1	NA	NA	FALSE	proximal	0.438781
DKC1	NM_001363	491	D	N	rs782598355	4.25435e-05	0	0	0	0	5.70809e-05	0	0	0.000221902	0.000111198	0	0	0	0.0001039	0	0	0	0.0001039	0	DKC1:491:D:N	485	S	phosphorylation;phosphorylation (SARS-CoV-2)		18669648;19413330;19651622;20068231;32645325;17081983	NM_001363	O60832	KAKAGLEsGAEPGDG	PhosphoSitePlus|Phospho.ELM|HPRD|Vero E6 (Bouhaddou et al.; 2020)	6	NA	NA	TRUE	distal	0.438781
DMTN	NM_001978	292	A	T	rs762523308	9.16159e-05	0	0	0.000124162	0	0.0001295	0.000115634	0	0.000114802	0.000166247	0	0	0	0.000123346	0	0	0.000489077	0.000124162	0	DMTN:292:A:T	289	S	phosphorylation;phosphorylation (SARS-CoV-2)		32645325;18088087	NM_001978	Q08495	QGTSKSSsLPAYGRT	PhosphoSitePlus|Phospho.ELM|HPRD|Vero E6 (Bouhaddou et al.; 2020)	3	NA	NA	FALSE	distal	0.674412
DNAJC17	NM_018163	105	R	W	rs148595451	0.000103494	0	0.000374532	0.00067684	0.000130651	0	0.000115654	0	3.82643e-05	2.37327e-05	0	0	0	2.64005e-05	0	0.000198491	0.000325945	0.00067684	0	DNAJC17:105:R:W	112	S	phosphorylation;phosphorylation (SARS-CoV-2)		18669648;18212344;19651622;20068231;18452278;32645325;17081983	NM_018163	Q9NVM6	RQAQAQEsEEEEESR	PhosphoSitePlus|Phospho.ELM|HPRD|Vero E6 (Bouhaddou et al.; 2020)	7	NA	NA	FALSE	distal	0.328117
DNAJC17	NM_018163	117	E	A	rs79709714	0.0191652	0.0161711	0.0127341	0.00559931	0.00597727	0.025294	0.00725643	0	0.0391947	0.031772	0	0	0.0289256	0.0296815	0.0325562	0.00962493	0.0194001	0.0296815	0	DNAJC17:117:E:A	112	S	phosphorylation;phosphorylation (SARS-CoV-2)		18669648;18212344;19651622;20068231;18452278;32645325;17081983	NM_018163	Q9NVM6	RQAQAQEsEEEEESR	PhosphoSitePlus|Phospho.ELM|HPRD|Vero E6 (Bouhaddou et al.; 2020)	5	NA	NA	FALSE	distal	0.328117
DNAJC19	NM_145261	68	G	S	rs754317673	9.94439e-05	0	0	0	3.26669e-05	0	0.000693882	0	0	0	0	0	0	0	0	0	0	0.000693882	0	DNAJC19:68:G:S	70	S	phosphorylation;phosphorylation (SARS-CoV-2)		32645325;20068231	NM_145261	Q96DA6	AALILGVsPTANKGK	PhosphoSitePlus|HPRD|Vero E6 (Bouhaddou et al.; 2020)	2	NA	NA	FALSE	proximal	0.472932
DNAJC19	NM_145261	73	A	T	rs757569013	1.19558e-05	0	0	0.000184684	0	0	0	0	0	0	0	0	0	0	0	0	0	0.000184684	0	DNAJC19:73:A:T	70	S	phosphorylation;phosphorylation (SARS-CoV-2)		32645325;20068231	NM_145261	Q96DA6	AALILGVsPTANKGK	PhosphoSitePlus|HPRD|Vero E6 (Bouhaddou et al.; 2020)	3	NA	NA	FALSE	distal	0.472932
DNM1L	NM_012062	612	I	F	rs138133550	0.000509027	0.00165217	0	0.000184547	0	0.000774543	0.00054926	0	0.000191322	0.00125569	0	0	0	0.00088799	0	0	0.000814863	0.00088799	0	DNM1L:612:I:F	616	S	phosphorylation;phosphorylation (SARS-CoV-2)	CDK1;PRKCD;CDK5;CDK2;MAPK1;MAPK3	17322306;18767875;19664995;19651622;17924679;20068231;26122121;32645325;18669648;19413330;18088087;18838687	NM_012062	O00429	PIPIMPAsPQKGHAV	Vero E6 (Bouhaddou et al.; 2020)|HPRD|Phospho.ELM|PhosphoSitePlus|UniProt	4	NA	NA	FALSE	distal	0.714774
DNM1L	NM_012062	612	I	V	rs138133550	7.95355e-06	0	0	0.000123031	0	0	0	0	0	0	0	0	0	0	0	0	0	0.000123031	0	DNM1L:612:I:V	616	S	phosphorylation;phosphorylation (SARS-CoV-2)	CDK1;PRKCD;CDK5;CDK2;MAPK1;MAPK3	17322306;18767875;19664995;19651622;17924679;20068231;26122121;32645325;18669648;19413330;18088087;18838687	NM_012062	O00429	PIPIMPAsPQKGHAV	Vero E6 (Bouhaddou et al.; 2020)|HPRD|Phospho.ELM|PhosphoSitePlus|UniProt	4	NA	NA	FALSE	distal	0.714774
DNMT1	NM_001379	136	R	C	rs138841970	0.000250724	0.00113004	0.000374532	0.000184615	3.26627e-05	0.000419517	8.67253e-05	0	0.000306115	0.000402729	0	0	0	0.000457143	4.66157e-05	0	0.000488599	0.000457143	0	DNMT1:136:R:C	143	S	phosphorylation;phosphorylation (SARS-CoV-2)	AKT1	18669648;21151116;32645325	NM_001379	P26358	RTPRRSKsDGEAKPE	PhosphoSitePlus|Phospho.ELM|UniProt|Vero E6 (Bouhaddou et al.; 2020)	7	NA	NA	FALSE	distal	0.43897
DNMT1	NM_001379	136	R	H	rs775139340	2.78603e-05	0	0	0	0	3.22726e-05	0	0.000326193	0	0	0	0.000415973	0	8.79198e-06	0	0	0	0.000326193	0	DNMT1:136:R:H	143	S	phosphorylation;phosphorylation (SARS-CoV-2)	AKT1	18669648;21151116;32645325	NM_001379	P26358	RTPRRSKsDGEAKPE	PhosphoSitePlus|Phospho.ELM|UniProt|Vero E6 (Bouhaddou et al.; 2020)	7	NA	NA	FALSE	distal	0.43897
DNMT1	NM_001379	137	T	R	rs377146699	3.58243e-05	8.69263e-05	0	0	0	6.45369e-05	0	0.000326193	0	0	0.0015715	0	0	2.63732e-05	0	0	0	0.000326193	0	DNMT1:137:T:R	143	S	phosphorylation;phosphorylation (SARS-CoV-2)	AKT1	18669648;21151116;32645325	NM_001379	P26358	RTPRRSKsDGEAKPE	PhosphoSitePlus|Phospho.ELM|UniProt|Vero E6 (Bouhaddou et al.; 2020)	6	NA	NA	FALSE	distal	0.43897
DNMT1	NM_001379	149	P	S	rs764561233	4.40229e-05	8.69716e-05	0	0	0.000294041	0	2.89134e-05	0	0	0	0	0	0	8.79507e-06	0	0	0	0.000294041	0	DNMT1:149:P:S	143	S	phosphorylation;phosphorylation (SARS-CoV-2)	AKT1	18669648;21151116;32645325	NM_001379	P26358	RTPRRSKsDGEAKPE	PhosphoSitePlus|Phospho.ELM|UniProt|Vero E6 (Bouhaddou et al.; 2020)	6	NA	NA	FALSE	distal	0.43897
DNTTIP2	NM_014597	121	S	G	rs575253282	9.22931e-05	0	0	0	0.000686364	3.25224e-05	0	0	0	2.37948e-05	0	0	0	1.77022e-05	0	0	0	0.000686364	0	DNTTIP2:121:S:G	117	S	phosphorylation;phosphorylation (SARS-CoV-2)		18767875;19664995;20068231;19415658;32645325;18669648;19413330;18212344;17081983	NM_014597	Q5QJE6	RQILIACsPVSSVRK	PhosphoSitePlus|HPRD|Vero E6 (Bouhaddou et al.; 2020)	4	NA	NA	FALSE	distal	0.487653	HIV
DOCK9	NM_001130049	926	A	P	rs371771027	1.60751e-05	0	0	0.000258398	0	0	0	0	0	0	0	0	0	0	0	0	0	0.000258398	0	DOCK9:926:A:P	927	S	phosphorylation;phosphorylation (SARS-CoV-2)		32645325	NM_001130049	Q9BZ29	KAEPYVAsEYKTVHE	PhosphoSitePlus|Vero E6 (Bouhaddou et al.; 2020)	1	NA	NA	FALSE	proximal	0.176824
DOCK9	NM_001130049	931	T	A	rs199775507	3.21306e-05	0	0	0.000516729	0	0	0	0	0	0	0	0	0	0	0	0	0	0.000516729	0	DOCK9:931:T:A	927	S	phosphorylation;phosphorylation (SARS-CoV-2)		32645325	NM_001130049	Q9BZ29	KAEPYVAsEYKTVHE	PhosphoSitePlus|Vero E6 (Bouhaddou et al.; 2020)	4	NA	NA	FALSE	distal	0.176824
DOCK9	NM_001130049	934	E	K	rs770905705	1.20496e-05	0	0	0	0	0	0	0.000167373	0	0	0	0.000214133	0	0	0	0	0	0.000167373	0	DOCK9:934:E:K	927	S	phosphorylation;phosphorylation (SARS-CoV-2)		32645325	NM_001130049	Q9BZ29	KAEPYVAsEYKTVHE	PhosphoSitePlus|Vero E6 (Bouhaddou et al.; 2020)	7	NA	NA	FALSE	distal	0.176824
DONSON	NM_017613	28	S	R	rs768071555	0.0017094	0	0	0	0	0.00273224	0	0	0	0.0018797	NA	0	0	0.0019685	0	0.0060241	0.0147059	0.0019685	NA	DONSON:28:S:R	34	S	phosphorylation;phosphorylation (SARS-CoV-2)		18669648;18220336;32645325	NM_017613	Q9NYP3	RSRGAAAsPPRELTE	PhosphoSitePlus|Phospho.ELM|HPRD|Vero E6 (Bouhaddou et al.; 2020)	6	NA	NA	FALSE	distal	0.482197
DPF2	NM_006268	141	D	G	rs761879535	2.78591e-05	0	0	0	0.000195976	0	0	0	0	0	0	0	0	0	0	0	0.000162973	0.000195976	0	DPF2:141:D:G	142	S	phosphorylation;phosphorylation (SARS-CoV-2)		19664995;19651622;20068231;17287340;32645325;18669648;19413330;18452278;15302935;18212344;20166139;20058876;17081983	NM_006268	Q92785	DPRVDDDsLGEFPVT	PhosphoSitePlus|Phospho.ELM|HPRD|Vero E6 (Bouhaddou et al.; 2020)	1	NA	NA	FALSE	proximal	0.389566	HIV
DPYSL3	NM_001387	517	G	D	rs1803521	8.02073e-06	0	0	0	0	0	0	0.000111259	0	0	0	0.000142592	0	0	0	0	0	0.000111259	0	DPYSL3:517:G:D	522	S	phosphorylation;phosphorylation (SARS-CoV-2)	DYRK2;CDK5	17081983;19651622;18578522;32645325;16611631	NM_001387	Q14195	PAGSARGsPTRPNPP	UniProt|PhosphoSitePlus|HPRD|Vero E6 (Bouhaddou et al.; 2020)	5	NA	NA	FALSE	distal	NA
DPYSL3	NM_001387	521	G	V	rs754155618	8.02607e-06	0	0	0	0	0	0	0.000111297	0	0	0.000524384	0	0	0	0	0	0	0.000111297	0	DPYSL3:521:G:V	522	S	phosphorylation;phosphorylation (SARS-CoV-2)	DYRK2;CDK5	17081983;19651622;18578522;32645325;16611631	NM_001387	Q14195	PAGSARGsPTRPNPP	UniProt|PhosphoSitePlus|HPRD|Vero E6 (Bouhaddou et al.; 2020)	1	NA	NA	FALSE	proximal	NA
DSN1	NM_024918	325	M	T	rs763552430	1.20498e-05	0	0	0	0	0	0	0.000163114	0	0	0.000261917	0.000138677	0	0	0	0	0	0.000163114	0	DSN1:325:M:T	331	S	phosphorylation;phosphorylation (SARS-CoV-2)	CDK1	19007248;22067460;20068231;19691289;32645325	NM_024918	Q9H410	SMQQLDPsPARKLLK	PhosphoSitePlus|Phospho.ELM|HPRD|Vero E6 (Bouhaddou et al.; 2020)	6	NA	NA	FALSE	distal	0.665184
DSN1	NM_024918	334	R	L	rs143517734	3.21231e-05	0	0	0	0	0	0	0.000434924	0	0	0.00183342	0	0	0	0	0	0	0.000434924	0.00657895	DSN1:334:R:L	331	S	phosphorylation;phosphorylation (SARS-CoV-2)	CDK1	19007248;22067460;20068231;19691289;32645325	NM_024918	Q9H410	SMQQLDPsPARKLLK	PhosphoSitePlus|Phospho.ELM|HPRD|Vero E6 (Bouhaddou et al.; 2020)	3	NA	NA	FALSE	distal	0.665184
DST	NM_001144769	5609	A	T	rs764508787	2.42041e-05	0	0	0	0	0	0.00017454	0	0	0	0	0	0	0	0	0	0	0.00017454	0	DST:5609:A:T	5615	S	phosphorylation;phosphorylation (SARS-CoV-2)		32645325	NM_001144769	Q03001	RASSRRGsDASDFDI	PhosphoSitePlus|Vero E6 (Bouhaddou et al.; 2020)	6	NA	NA	FALSE	distal	NA
DST	NM_001144769	5612	R	H	rs369312019	2.81835e-05	8.83704e-05	0	0	3.27504e-05	0	0	0.000111545	0	4.76849e-05	0	0.000143041	0	2.66596e-05	4.65246e-05	0	0	0.000111545	0	DST:5612:R:H	5615	S	phosphorylation;phosphorylation (SARS-CoV-2)		32645325	NM_001144769	Q03001	RASSRRGsDASDFDI	PhosphoSitePlus|Vero E6 (Bouhaddou et al.; 2020)	3	0.989659	loss	TRUE	rewiring	NA
DTL	NM_016448	520	S	L	rs146481751	1.99515e-05	0	0	0.000246427	0	0	0	0	0	2.39177e-05	0	0	0	8.84987e-06	0	0	0	0.000246427	0	DTL:520:S:L	526	S	phosphorylation;phosphorylation (SARS-CoV-2)		32645325;20068231	NM_016448	Q9NZJ0	ASETKIMsPRKALIP	PhosphoSitePlus|HPRD|Vero E6 (Bouhaddou et al.; 2020)	6	NA	NA	FALSE	distal	NA
DTL	NM_016448	530	A	V	rs924659636	7.97086e-06	0	0	0.000123153	0	0	0	0	0	0	0	0	0	0	0	0	0	0.000123153	0	DTL:530:A:V	526	S	phosphorylation;phosphorylation (SARS-CoV-2)		32645325;20068231	NM_016448	Q9NZJ0	ASETKIMsPRKALIP	PhosphoSitePlus|HPRD|Vero E6 (Bouhaddou et al.; 2020)	4	NA	NA	FALSE	distal	NA
DYNC1LI2	NM_006141	187	P	L	rs1205272225	2.38722e-05	0	0	0	0	0	0.000173571	0	0	0	0	0	0	0	0	0	0	0.000173571	0	DYNC1LI2:187:P:L	194	S	phosphorylation;phosphorylation (SARS-CoV-2)		17322306;18767875;19664994;19651622;20068231;18691976;19415658;32645325;18669648;19413330;18452278;15302935;17081983	NM_006141	O43237	PEEGCQGsPQRRGPL	PhosphoSitePlus|Phospho.ELM|HPRD|Vero E6 (Bouhaddou et al.; 2020)	7	NA	NA	FALSE	distal	0.707022
EAPP	NM_018453	103	D	N	rs200465224	0.000318622	0	0	0.00402747	3.46789e-05	0	0.000403476	0	0	0	0	0	0	0	0	0	0.000342936	0.00402747	0	EAPP:103:D:N	109	S	phosphorylation;phosphorylation (SARS-CoV-2)		18669648;19651622;20068231;18452278;32645325;17081983	NM_018453	Q56P03	YDDIYFDsDSEDEDR	PhosphoSitePlus|Phospho.ELM|HPRD|Vero E6 (Bouhaddou et al.; 2020)	6	NA	NA	FALSE	distal	0.652363
EAPP	NM_018453	105	I	V	rs182501170	0.000324517	0	0	0	0.00136512	0	0	0.00220065	0	0	0.00263158	0.00210297	0	0	0	0	0	0.00220065	0	EAPP:105:I:V	111	S	phosphorylation;phosphorylation (SARS-CoV-2)		18669648;19651622;20068231;18452278;32645325;17081983	NM_018453	Q56P03	DIYFDSDsEDEDRAV	PhosphoSitePlus|Phospho.ELM|HPRD|Vero E6 (Bouhaddou et al.; 2020)	6	NA	NA	TRUE	distal	0.638634
EAPP	NM_018453	112	E	K	rs770095941	3.24515e-05	0	0.000375657	0	0	0	0	0.000113007	0.000114987	2.41161e-05	0	0.000145201	0	4.44974e-05	4.64727e-05	0	0	0.000113007	0	EAPP:112:E:K	109	S	phosphorylation;phosphorylation (SARS-CoV-2)		18669648;19651622;20068231;18452278;32645325;17081983	NM_018453	Q56P03	YDDIYFDsDSEDEDR	PhosphoSitePlus|Phospho.ELM|HPRD|Vero E6 (Bouhaddou et al.; 2020)	3	0.9699	loss	TRUE	rewiring	0.652363
EDC4	NM_014329	561	A	V	rs529273222	0.000717995	0	0	0	0.00516171	3.2514e-05	0	0	0	0	0	0	0	8.83673e-06	0.000970784	0	0	0.00516171	0	EDC4:561:A:V	565	S	phosphorylation;phosphorylation (SARS-CoV-2)		32645325	NM_014329	Q6P2E9	LGSAAHGsQPDLRRI	PhosphoSitePlus|Vero E6 (Bouhaddou et al.; 2020)	4	NA	NA	FALSE	distal	0.406825
EDC4	NM_014329	572	I	M	rs139500348	0.00041821	0	0	0.00592446	0	0	0.000260326	0	0	0	0	0	0	0	0	0	0	0.00592446	0	EDC4:572:I:M	565	S	phosphorylation;phosphorylation (SARS-CoV-2)		32645325	NM_014329	Q6P2E9	LGSAAHGsQPDLRRI	PhosphoSitePlus|Vero E6 (Bouhaddou et al.; 2020)	7	NA	NA	FALSE	distal	0.406825
EEF2K	NM_013302	361	Q	R	rs4783453	0.999924	0.999739	1	0.999569	0.999967	0.999903	0.999942	1	1	0.999976	1	1	1	0.999938	1	1	0.999674	1	1	EEF2K:361:Q:R	359	S	phosphorylation;phosphorylation (SARS-CoV-2)	MAPK13;CDK1	11500363;32645325;18337751	NM_013302	O00418	GTEEKCGsPQVRTLS	PhosphoSitePlus|UniProt|Vero E6 (Bouhaddou et al.; 2020)	2	0.941553	gain	FALSE	rewiring	NA
EGFR	NM_005228	988	H	P	rs17290699	0.00173766	0.000260779	0.000374532	0.0246678	3.26627e-05	0	0.000809436	0	0	0	0	0	0	3.51611e-05	0	0	0.000488599	0.0246678	0	EGFR:988:H:P	991	S	phosphorylation;phosphorylation (SARS-CoV-2)		15901825;16083266;19651622;20068231;18691976;32645325;18669648;18220336;17389395;16799092;17081983	NM_005228	P00533	DERMHLPsPTDSNFY	Vero E6 (Bouhaddou et al.; 2020)|HPRD|Phospho.ELM|PhosphoSitePlus|UniProt	3	NA	NA	FALSE	distal	0.619244	HSV1
EHD4	NM_139265	130	R	C	rs778108744	1.60983e-05	0	0	0.000123655	0	0	2.98401e-05	5.49813e-05	0	0	0	7.02839e-05	0	0	0	0	0	0.000123655	0	EHD4:130:R:C	129	S	phosphorylation;phosphorylation (SARS-CoV-2)		32645325	NM_139265	Q9H223	KKPFRKLsRFGNAFL	PhosphoSitePlus|Vero E6 (Bouhaddou et al.; 2020)	1	NA	NA	FALSE	proximal	NA
EHD4	NM_139265	135	F	L	rs369664238	0.000103002	0	0	0	0	0	0	0	0.000809561	2.44236e-05	0	0	0	0.000197348	9.29195e-05	0	0.000168464	0.000197348	0	EHD4:135:F:L	129	S	phosphorylation;phosphorylation (SARS-CoV-2)		32645325	NM_139265	Q9H223	KKPFRKLsRFGNAFL	PhosphoSitePlus|Vero E6 (Bouhaddou et al.; 2020)	6	NA	NA	FALSE	distal	NA
EHMT2	NM_006709	357	R	L	rs752343123	1.22653e-05	0	0	0.000134192	0	0	0	0	0	0	0	0	0	0	4.75873e-05	0	0	0.000134192	0	EHMT2:357:R:L	350	S	phosphorylation;phosphorylation (SARS-CoV-2)		19691289;32645325	NM_006709	Q96KQ7	KKKWRKDsPWVKPSR	PhosphoSitePlus|HPRD|Vero E6 (Bouhaddou et al.; 2020)	7	NA	NA	FALSE	distal	NA
EIF2A	NM_032025	503	S	G	rs1249426479	1.27567e-05	0	0	0	0	0	0	0.000183217	0	0	0	0.000223414	0	0	0	0	0	0.000183217	0	EIF2A:503:S:G	506	S	phosphorylation;phosphorylation (SARS-CoV-2)		18767875;19664995;19651622;20068231;19415658;17287340;18707149;32645325;18669648;19413330;18452278;18212344;20166139;20058876;17081983	NM_032025	Q9BY44	QEARSDKsPDLAPTP	PhosphoSitePlus|Phospho.ELM|HPRD|Vero E6 (Bouhaddou et al.; 2020)	3	NA	NA	FALSE	distal	0.366371	HIV
EIF2A	NM_032025	504	D	G	rs143760785	0.000617803	0.000506073	0	0.0074331	0.000219877	0.000268615	0.000853589	0	0	5.44929e-05	0	0	0	0.0001311	0	0	0.000682439	0.0074331	0	EIF2A:504:D:G	506	S	phosphorylation;phosphorylation (SARS-CoV-2)		18767875;19664995;19651622;20068231;19415658;17287340;18707149;32645325;18669648;19413330;18452278;18212344;20166139;20058876;17081983	NM_032025	Q9BY44	QEARSDKsPDLAPTP	PhosphoSitePlus|Phospho.ELM|HPRD|Vero E6 (Bouhaddou et al.; 2020)	2	NA	NA	FALSE	proximal	0.366371	HIV
EIF2AK4	NM_001013703	662	P	L	rs773569725	2.51655e-05	0	0	0	0	0	0	0.00033929	0	0	0.00104987	0.000145012	0	0	0	0	0	0.00033929	0	EIF2AK4:662:P:L	667	T	phosphorylation;phosphorylation (SARS-CoV-2)		17192257;19651622;20068231;18691976;32645325;17081983	NM_001013703	Q9P2K8	ERPAGPGtPPPDSGP	PhosphoSitePlus|Phospho.ELM|HPRD|Vero E6 (Bouhaddou et al.; 2020)	5	NA	NA	FALSE	distal	0.428411
EIF2AK4	NM_001013703	667	T	A	rs774895414	1.28143e-05	0	0	0.000221566	0	0	0	0	0	0	0	0	0	0	0	0	0	0.000221566	0	EIF2AK4:667:T:A	667	T	phosphorylation;phosphorylation (SARS-CoV-2)		17192257;19651622;20068231;18691976;32645325;17081983	NM_001013703	Q9P2K8	ERPAGPGtPPPDSGP	PhosphoSitePlus|Phospho.ELM|HPRD|Vero E6 (Bouhaddou et al.; 2020)	0	0.999111	loss	FALSE	direct	0.428411
EIF2AK4	NM_001013703	670	P	L	rs368876175	2.59569e-05	0	0	0.000379881	3.33979e-05	0	0	0	0	0	0	0	0	0	0	0	0	0.000379881	0	EIF2AK4:670:P:L	667	T	phosphorylation;phosphorylation (SARS-CoV-2)		17192257;19651622;20068231;18691976;32645325;17081983	NM_001013703	Q9P2K8	ERPAGPGtPPPDSGP	PhosphoSitePlus|Phospho.ELM|HPRD|Vero E6 (Bouhaddou et al.; 2020)	3	NA	NA	FALSE	distal	0.428411
EIF2AK4	NM_001013703	674	P	S	rs201342617	0.000698592	0	0	0.0114792	3.34784e-05	3.80778e-05	0.000207962	0	0	0	0	0	0	9.96751e-06	0	0	0.000354108	0.0114792	0	EIF2AK4:674:P:S	667	T	phosphorylation;phosphorylation (SARS-CoV-2)		17192257;19651622;20068231;18691976;32645325;17081983	NM_001013703	Q9P2K8	ERPAGPGtPPPDSGP	PhosphoSitePlus|Phospho.ELM|HPRD|Vero E6 (Bouhaddou et al.; 2020)	7	NA	NA	FALSE	distal	0.428411
EIF4B	NM_001417	419	R	S	rs370915088	1.20367e-05	0	0	0.000193748	0	0	0	0	0	0	0	0	0	0	0	0	0	0.000193748	0	EIF4B:419:R:S	422	S	phosphorylation;phosphorylation (SARS-CoV-2)	RPS6KB1;P70S6K;RPS6KA1;MELK	19664995;19651622;20068231;17924679;15071500;18707149;16763566;32645325;16083285	NM_001417	P23588	RERSRTGsESSQTGT	Vero E6 (Bouhaddou et al.; 2020)|HPRD|Phospho.ELM|PhosphoSitePlus|UniProt	3	0.999482	gain:loss	TRUE	rewiring	0.818941
EIF4B	NM_001417	420	T	A	rs373852454	8.8269e-05	8.76578e-05	0.000375094	0	0	0.000162856	0.000173772	0	3.82995e-05	0.000167344	0	0	0	0.000132793	0	0	0.00016518	0.000173772	0	EIF4B:420:T:A	425	S	phosphorylation;phosphorylation (SARS-CoV-2)		16083285;32645325;19651622	NM_001417	P23588	SRTGSESsQTGTSTT	PhosphoSitePlus|Phospho.ELM|HPRD|Vero E6 (Bouhaddou et al.; 2020)	5	NA	NA	TRUE	distal	0.674712
EIF4B	NM_001417	504	S	C	rs759937924	8.03697e-06	0	0	0	0	0	0	0.000111272	0	0	0	0.000142613	0	0	0	0	0	0.000111272	0	EIF4B:504:S:C	504	S	phosphorylation;phosphorylation (SARS-CoV-2)		19651622;20068231;32645325;18669648;19413330;16083285;18452278;15302935;17081983	NM_001417	P23588	SSDTEQQsPTSGGGK	PhosphoSitePlus|Phospho.ELM|HPRD|Vero E6 (Bouhaddou et al.; 2020)	0	0.96767	loss	TRUE	direct	0.546418
EIF4B	NM_001417	504	S	F	rs759937924	6.83142e-05	8.78117e-05	0	0	0	0.000130634	2.89889e-05	0	0.00011496	0.000191957	0	0	0	0.000141985	0	0	0	0.000141985	0	EIF4B:504:S:F	504	S	phosphorylation;phosphorylation (SARS-CoV-2)		19651622;20068231;32645325;18669648;19413330;16083285;18452278;15302935;17081983	NM_001417	P23588	SSDTEQQsPTSGGGK	PhosphoSitePlus|Phospho.ELM|HPRD|Vero E6 (Bouhaddou et al.; 2020)	0	0.96767	loss	TRUE	direct	0.546418
EIF4B	NM_001417	509	G	W	rs776045213	4.66185e-05	0	0	0	0	0	0.000354633	0	0	0	0	0	0	0	0	0	0	0.000354633	0	EIF4B:509:G:W	504	S	phosphorylation;phosphorylation (SARS-CoV-2)		19651622;20068231;32645325;18669648;19413330;16083285;18452278;15302935;17081983	NM_001417	P23588	SSDTEQQsPTSGGGK	PhosphoSitePlus|Phospho.ELM|HPRD|Vero E6 (Bouhaddou et al.; 2020)	5	NA	NA	FALSE	distal	0.546418
EIF4B	NM_001417	511	K	R	rs544244315	0.000154984	0	0	0	0.0012583	0	0	0	0	0	0	0	0	0	0	0	0.000176243	0.0012583	0	EIF4B:511:K:R	504	S	phosphorylation;phosphorylation (SARS-CoV-2)		19651622;20068231;32645325;18669648;19413330;16083285;18452278;15302935;17081983	NM_001417	P23588	SSDTEQQsPTSGGGK	PhosphoSitePlus|Phospho.ELM|HPRD|Vero E6 (Bouhaddou et al.; 2020)	7	NA	NA	FALSE	distal	0.546418
EIF4ENIF1	NM_019843	504	S	N	rs771724646	3.1837e-05	0.000174125	0	0	0	6.46078e-05	0.000115694	0	0	0	0	0	0	3.52057e-05	0	0	0	0.000115694	0	EIF4ENIF1:504:S:N	499	S	phosphorylation;phosphorylation (SARS-CoV-2)		32645325	NM_019843	Q9NRA8	KASGTLPsQPKVSRN	PhosphoSitePlus|Vero E6 (Bouhaddou et al.; 2020)	5	NA	NA	FALSE	distal	0.329214
EIF4ENIF1	NM_019843	505	R	Q	rs549193244	0.00101535	0	0	0	0.00823422	0	2.89369e-05	5.43774e-05	0	2.37654e-05	0	6.93385e-05	0	8.8098e-06	0	0	0	0.00823422	0	EIF4ENIF1:505:R:Q	499	S	phosphorylation;phosphorylation (SARS-CoV-2)		32645325	NM_019843	Q9NRA8	KASGTLPsQPKVSRN	PhosphoSitePlus|Vero E6 (Bouhaddou et al.; 2020)	6	NA	NA	FALSE	distal	0.329214
EIF4ENIF1	NM_019843	944	R	H	rs752377730	3.19606e-05	0	0	0	6.55437e-05	3.25309e-05	2.89654e-05	0.000108731	3.82731e-05	2.39452e-05	0.000261917	6.93289e-05	0	2.65553e-05	0	0	0	0.000108731	0	EIF4ENIF1:944:R:H	951	S	phosphorylation;phosphorylation (SARS-CoV-2)		18669648;17322306;20068231;19691289;32645325	NM_019843	Q9NRA8	RPSQRSSsPVGLAKW	PhosphoSitePlus|Phospho.ELM|HPRD|Vero E6 (Bouhaddou et al.; 2020)	7	NA	NA	FALSE	distal	0.483904
EIF4ENIF1	NM_019843	944	R	P	rs752377730	1.59803e-05	0	0	0	0	3.25309e-05	0	0.000163097	0	0	0	0.000207987	0	8.85175e-06	0	0	0	0.000163097	0	EIF4ENIF1:944:R:P	951	S	phosphorylation;phosphorylation (SARS-CoV-2)		18669648;17322306;20068231;19691289;32645325	NM_019843	Q9NRA8	RPSQRSSsPVGLAKW	PhosphoSitePlus|Phospho.ELM|HPRD|Vero E6 (Bouhaddou et al.; 2020)	7	NA	NA	FALSE	distal	0.483904
EIF4ENIF1	NM_019843	946	S	G	rs755627422	1.19688e-05	0	0	0	0	0	0	0.000163097	0	0	0	0.000207987	0	0	0	0	0	0.000163097	0	EIF4ENIF1:946:S:G	951	S	phosphorylation;phosphorylation (SARS-CoV-2)		18669648;17322306;20068231;19691289;32645325	NM_019843	Q9NRA8	RPSQRSSsPVGLAKW	PhosphoSitePlus|Phospho.ELM|HPRD|Vero E6 (Bouhaddou et al.; 2020)	5	NA	NA	FALSE	distal	0.483904
EIF4G1	NM_198241	1139	R	C	rs756207906	8.74779e-05	0.000173853	0	0	3.26627e-05	3.22601e-05	5.78168e-05	0	0.00042094	0.000118427	0	0	0	0.000167009	0	0	0	0.000167009	0	EIF4G1:1139:R:C	1145	S	phosphorylation;phosphorylation (SARS-CoV-2)		17081983;16083285;32645325;20068231	NM_198241	Q04637	RRVVQRSsLSRERGE	PhosphoSitePlus|Phospho.ELM|HPRD|Vero E6 (Bouhaddou et al.; 2020)	6	NA	NA	FALSE	distal	0.357238
EIF4G1	NM_198241	1148	R	Q	rs375604272	0.000274773	0	0	6.17513e-05	0.00212307	3.23813e-05	5.78336e-05	0	0	0	0	0	0	8.80964e-06	0	0	0	0.00212307	0	EIF4G1:1148:R:Q	1145	S	phosphorylation;phosphorylation (SARS-CoV-2)		17081983;16083285;32645325;20068231	NM_198241	Q04637	RRVVQRSsLSRERGE	PhosphoSitePlus|Phospho.ELM|HPRD|Vero E6 (Bouhaddou et al.; 2020)	3	0.96743	gain	TRUE	rewiring	0.357238
EIF5	NM_001969	9	V	M	rs768072672	2.78339e-05	0	0	0	0.000195976	0	0	0	0	2.36866e-05	0	0	0	8.78997e-06	0	0	0	0.000195976	0	EIF5:9:V:M	10	S	phosphorylation;phosphorylation (SARS-CoV-2)		18669648;32645325;20068231	NM_001969	P55010	VNVNRSVsDQFYRYK	PhosphoSitePlus|Phospho.ELM|HPRD|Vero E6 (Bouhaddou et al.; 2020)	1	NA	NA	FALSE	proximal	0.536148	HIV
EIF5B	NM_015904	138	D	E	rs559211004	8.34975e-06	0	0	0	0	0	0	0.000114771	0	0	0	0.000148104	0	0	0	0	0	0.000114771	0	EIF5B:138:D:E	137	S	phosphorylation;phosphorylation (SARS-CoV-2)		17322306;18767875;19651622;20068231;19415658;20230923;16097034;32645325;18669648;19413330;16083285;18452278;18088087;20166139	NM_015904	O60841	KVEMYSGsDDDDDFN	PhosphoSitePlus|Phospho.ELM|HPRD|Vero E6 (Bouhaddou et al.; 2020)	1	NA	NA	FALSE	proximal	0.386439
EIF5B	NM_015904	144	N	D	rs1426089983	2.4522e-05	0	0	0	0	0	0.000177925	0	0	0	0	0	0	0	0	0	0	0.000177925	0	EIF5B:144:N:D	137	S	phosphorylation;phosphorylation (SARS-CoV-2)		17322306;18767875;19651622;20068231;19415658;20230923;16097034;32645325;18669648;19413330;16083285;18452278;18088087;20166139	NM_015904	O60841	KVEMYSGsDDDDDFN	PhosphoSitePlus|Phospho.ELM|HPRD|Vero E6 (Bouhaddou et al.; 2020)	7	NA	NA	FALSE	distal	0.386439
EIF5B	NM_015904	177	R	C	rs769559304	2.41208e-05	8.78735e-05	0	0	0.000130856	3.26904e-05	0	0	0	0	0	0	0	1.77428e-05	0	0	0	0.000130856	0	EIF5B:177:R:C	183	S	phosphorylation;phosphorylation (SARS-CoV-2)		17322306;18767875;19651622;20068231;32645325;18669648;16083285;18452278	NM_015904	O60841	ERSRINSsGESGDES	PhosphoSitePlus|Phospho.ELM|HPRD|Vero E6 (Bouhaddou et al.; 2020)	6	NA	NA	FALSE	distal	0.329278
EIF5B	NM_015904	177	R	H	rs779767617	3.61733e-05	0	0	0	0.000196271	0	0	0	0	2.39143e-05	0	0	0.0042735	1.77355e-05	0	9.95421e-05	0	0.000196271	0	EIF5B:177:R:H	183	S	phosphorylation;phosphorylation (SARS-CoV-2)		17322306;18767875;19651622;20068231;32645325;18669648;16083285;18452278	NM_015904	O60841	ERSRINSsGESGDES	PhosphoSitePlus|Phospho.ELM|HPRD|Vero E6 (Bouhaddou et al.; 2020)	6	NA	NA	FALSE	distal	0.329278
ELAC2	NM_018127	211	R	Q	rs148419785	0.000135195	0	0.0011236	0	0	0.000322643	0	0	0.00026785	9.47418e-05	0	0	0	0.000210963	4.61936e-05	0.000892857	0	0.000210963	0	ELAC2:211:R:Q	213	S	phosphorylation;phosphorylation (SARS-CoV-2)		18669648;32645325;19651622;20068231	NM_018127	Q9BQ52	RLSPERSsDSESNEN	PhosphoSitePlus|Phospho.ELM|HPRD|Vero E6 (Bouhaddou et al.; 2020)	2	0.944054	loss	TRUE	rewiring	0.491809
ELAC2	NM_018127	217	S	L	rs4792311	0.273555	0.293289	0.32009	0.236651	0.277128	0.302413	0.256866	0.0348483	0.307645	0.301185	0.041121	0.0334165	0.347107	0.302746	0.31869	0.367163	0.308958	0.302746	0.0131579	ELAC2:217:S:L	213	S	phosphorylation;phosphorylation (SARS-CoV-2)		18669648;32645325;19651622;20068231	NM_018127	Q9BQ52	RLSPERSsDSESNEN	PhosphoSitePlus|Phospho.ELM|HPRD|Vero E6 (Bouhaddou et al.; 2020)	4	NA	NA	TRUE	distal	0.491809
ELF1	NM_172373	188	P	A	rs757378602	1.59243e-05	0	0	0	0.000130727	0	0	0	0	0	0	0	0	0	0	0	0	0.000130727	0	ELF1:188:P:A	187	S	phosphorylation;phosphorylation (SARS-CoV-2)		32645325	NM_172373	P32519	TKPPRPDsPATTPNI	PhosphoSitePlus|Vero E6 (Bouhaddou et al.; 2020)	1	0.9953	loss	FALSE	rewiring	0.803506	HIV
EML4	NM_019063	143	A	P	rs776700523	7.96546e-06	0	0	0	0	0	0	0.000108968	0	0	0	0.000138715	0	0	0	0	0	0.000108968	0	EML4:143:A:P	146	S	phosphorylation;phosphorylation (SARS-CoV-2)		17322306;19651622;20068231;32645325;18669648;18220336;18491316;19691289;20166139;17081983	NM_019063	Q9HC35	PQIRASPsPQPSSQP	PhosphoSitePlus|Phospho.ELM|HPRD|Vero E6 (Bouhaddou et al.; 2020)	3	NA	NA	FALSE	distal	0.408696	HSV1
EML4	NM_019063	143	A	V	rs759599372	1.9903e-05	0	0	0	0	0	0.000144576	0	0	0	0	0	0	0	0	0	0	0.000144576	0	EML4:143:A:V	146	S	phosphorylation;phosphorylation (SARS-CoV-2)		17322306;19651622;20068231;32645325;18669648;18220336;18491316;19691289;20166139;17081983	NM_019063	Q9HC35	PQIRASPsPQPSSQP	PhosphoSitePlus|Phospho.ELM|HPRD|Vero E6 (Bouhaddou et al.; 2020)	3	NA	NA	FALSE	distal	0.408696	HSV1
ENO1	NM_001428	413	I	T	rs201317089	7.95456e-06	0	0	0.000123047	0	0	0	0	0	0	0	0	0	0	0	0	0	0.000123047	0	ENO1:413:I:T	419	S	phosphorylation;phosphorylation (SARS-CoV-2)		20166139;32645325;19651622;20068231	NM_001428	P06733	RIEEELGsKAKFAGR	PhosphoSitePlus|HPRD|Vero E6 (Bouhaddou et al.; 2020)	6	NA	NA	FALSE	distal	0.610578
ENO1	NM_001428	416	E	G	rs776586770	5.17001e-05	0	0	0	0.000326627	0	0	0.000163132	0	0	0.000785752	0	0	0	0	0	0	0.000326627	0	ENO1:416:E:G	419	S	phosphorylation;phosphorylation (SARS-CoV-2)		20166139;32645325;19651622;20068231	NM_001428	P06733	RIEEELGsKAKFAGR	PhosphoSitePlus|HPRD|Vero E6 (Bouhaddou et al.; 2020)	3	NA	NA	FALSE	distal	0.610578
ENO1	NM_001428	424	A	P	rs369746357	2.38618e-05	0	0	0.00036914	0	0	0	0	0	0	0	0	0	0	0	0	0	0.00036914	0	ENO1:424:A:P	419	S	phosphorylation;phosphorylation (SARS-CoV-2)		20166139;32645325;19651622;20068231	NM_001428	P06733	RIEEELGsKAKFAGR	PhosphoSitePlus|HPRD|Vero E6 (Bouhaddou et al.; 2020)	5	NA	NA	FALSE	distal	0.610578
EPB41L1	NM_012156	645	R	Q	rs78442416	0.00106664	0	0	6.15309e-05	0.000522637	3.23729e-05	0.00240009	0.00745051	7.6599e-05	0.000237169	0.00524109	0.00804438	0	0.000114471	0.000739235	0	0.000326158	0.00745051	0.00657895	EPB41L1:645:R:Q	648	S	phosphorylation;phosphorylation (SARS-CoV-2)		17322306;19651622;20068231;32645325;18669648;18220336;18510355;17081983	NM_012156	Q9H4G0	PELDRDKsDSDTEGL	PhosphoSitePlus|Phospho.ELM|HPRD|Vero E6 (Bouhaddou et al.; 2020)	3	0.991751	loss	TRUE	rewiring	0.389369
EPB41L1	NM_012156	649	D	N	rs754163759	1.9901e-05	0	0	0	6.53253e-05	0	2.89235e-05	0.000108743	0	0	0.000261917	6.93385e-05	0	0	0	0	0	0.000108743	0	EPB41L1:649:D:N	648	S	phosphorylation;phosphorylation (SARS-CoV-2)		17322306;19651622;20068231;32645325;18669648;18220336;18510355;17081983	NM_012156	Q9H4G0	PELDRDKsDSDTEGL	PhosphoSitePlus|Phospho.ELM|HPRD|Vero E6 (Bouhaddou et al.; 2020)	1	NA	NA	TRUE	proximal	0.389369
EPB41L1	NM_012156	650	S	L	rs201212477	0.000131363	0	0	0	0.000293964	9.71754e-05	0	0.00097858	0	4.74451e-05	0.00261917	0.000554631	0	4.40381e-05	0	0	0.000163132	0.00097858	0	EPB41L1:650:S:L	650	S	phosphorylation;phosphorylation (SARS-CoV-2)		18669648;18220336;17322306;19651622;20068231;32645325;17081983	NM_012156	Q9H4G0	LDRDKSDsDTEGLLF	PhosphoSitePlus|Phospho.ELM|HPRD|Vero E6 (Bouhaddou et al.; 2020)	0	0.974643	loss	TRUE	direct	0.487343
EPB41L1	NM_012156	652	T	S	rs750977787	5.9721e-05	0	0	0	0	0	0	0.000815572	0	0	0.00392876	0	0	0	0	0	0	0.000815572	0	EPB41L1:652:T:S	648	S	phosphorylation;phosphorylation (SARS-CoV-2)		17322306;19651622;20068231;32645325;18669648;18220336;18510355;17081983	NM_012156	Q9H4G0	PELDRDKsDSDTEGL	PhosphoSitePlus|Phospho.ELM|HPRD|Vero E6 (Bouhaddou et al.; 2020)	4	0.841657	gain:loss	TRUE	rewiring	0.389369
EPB41L2	NM_001431	393	Q	R	rs142296383	0.000298691	0.00139373	0	0.000123047	0	0.000453309	0.000202417	5.43892e-05	0.000459313	0.000499714	0	6.93289e-05	0	0.000555438	0	0	0.000326371	0.000555438	0	EPB41L2:393:Q:R	386	S	phosphorylation;phosphorylation (SARS-CoV-2)		32645325	NM_001431	O43491	HKTHRGLsPAQADSQ	PhosphoSitePlus|Vero E6 (Bouhaddou et al.; 2020)	7	NA	NA	FALSE	distal	0.396951
EPB41L2	NM_001431	592	G	S	rs776824214	7.16561e-05	0	0	0	3.26627e-05	0	0.000491699	0	0	0	0	0	0	0	0	0	0	0.000491699	0	EPB41L2:592:G:S	598	S	phosphorylation;phosphorylation (SARS-CoV-2)		32645325;20068231	NM_001431	O43491	DGRREVRsPTKAPHL	PhosphoSitePlus|HPRD|Vero E6 (Bouhaddou et al.; 2020)	6	NA	NA	FALSE	distal	0.621266
EPB41L2	NM_001431	593	R	G	rs200447334	0.000274649	0.000609544	0	0.000123031	0	0.000452752	0.000289268	0	0.000229621	0.000665083	0	0	0	0.000484385	4.61936e-05	0	0.000163079	0.000484385	0	EPB41L2:593:R:G	598	S	phosphorylation;phosphorylation (SARS-CoV-2)		32645325;20068231	NM_001431	O43491	DGRREVRsPTKAPHL	PhosphoSitePlus|HPRD|Vero E6 (Bouhaddou et al.; 2020)	5	0.838361	loss	FALSE	rewiring	0.621266
EPB41L3	NM_012307	414	A	V	rs765059108	3.18221e-05	8.69565e-05	0	0.000123062	0	9.68367e-05	0	0	0	0	0	0	0	3.51723e-05	4.62065e-05	9.9226e-05	0	0.000123062	0	EPB41L3:414:A:V	420	S	phosphorylation;phosphorylation (SARS-CoV-2)		20166139;32645325	NM_012307	Q9Y2J2	QAQTRRAsALIDRPA	PhosphoSitePlus|HPRD|Vero E6 (Bouhaddou et al.; 2020)	6	NA	NA	FALSE	distal	0.588978
EPS15L1	NM_021235	223	V	I	rs756438586	4.82416e-05	8.78426e-05	0	6.19042e-05	6.56168e-05	3.28364e-05	0.000145104	5.46448e-05	0	2.43025e-05	0	6.96767e-05	0	2.67991e-05	0	0	0	0.000145104	0	EPS15L1:223:V:I	229	S	phosphorylation;phosphorylation (SARS-CoV-2)		17322306;18767875;19664995;19651622;20068231;32645325;18669648;19413330;16964243;18452278;15302935;20058876	NM_021235	Q9UBC2	AVPVLPAsPPPKDSL	PhosphoSitePlus|Phospho.ELM|HPRD|Vero E6 (Bouhaddou et al.; 2020)	6	NA	NA	FALSE	distal	0.725097	HIV,HSV1
EPS15L1	NM_021235	236	L	F	rs1190174740	1.59876e-05	0	0	0	0	0	0	0.000217628	0	0	0	0.000277546	0	0	0	0	0	0.000217628	0	EPS15L1:236:L:F	229	S	phosphorylation;phosphorylation (SARS-CoV-2)		17322306;18767875;19664995;19651622;20068231;32645325;18669648;19413330;16964243;18452278;15302935;20058876	NM_021235	Q9UBC2	AVPVLPAsPPPKDSL	PhosphoSitePlus|Phospho.ELM|HPRD|Vero E6 (Bouhaddou et al.; 2020)	7	NA	NA	FALSE	distal	0.725097	HIV,HSV1
ERC1	NM_178040	16	Q	H	rs61740169	0.00154041	8.69868e-05	0	0.000123077	0.000850007	3.23102e-05	5.78336e-05	0.0190279	0	0	0.0248821	0.0175402	0	1.7601e-05	0	0	0.000815661	0.0190279	0.0131579	ERC1:16:Q:H	21	S	phosphorylation;phosphorylation (SARS-CoV-2)		18669648;16964243;32645325;20068231	NM_178040	Q8IUD2	SSQSPGRsPRLPRSP	PhosphoSitePlus|Phospho.ELM|HPRD|Vero E6 (Bouhaddou et al.; 2020)	5	NA	NA	FALSE	distal	0.566637	HSV1
ERC1	NM_178040	20	R	C	rs377032908	1.59204e-05	0	0	0.000123077	0	3.23185e-05	0	5.43656e-05	0	0	0	6.93289e-05	0	8.80065e-06	0	0	0	0.000123077	0	ERC1:20:R:C	21	S	phosphorylation;phosphorylation (SARS-CoV-2)		18669648;16964243;32645325;20068231	NM_178040	Q8IUD2	SSQSPGRsPRLPRSP	PhosphoSitePlus|Phospho.ELM|HPRD|Vero E6 (Bouhaddou et al.; 2020)	1	NA	NA	FALSE	proximal	0.566637	HSV1
ERC1	NM_178040	20	R	H	rs549963000	2.78574e-05	0	0	0	0.000163388	0	0	0	3.82643e-05	2.37169e-05	0	0	0	1.75982e-05	0	0	0	0.000163388	0	ERC1:20:R:H	21	S	phosphorylation;phosphorylation (SARS-CoV-2)		18669648;16964243;32645325;20068231	NM_178040	Q8IUD2	SSQSPGRsPRLPRSP	PhosphoSitePlus|Phospho.ELM|HPRD|Vero E6 (Bouhaddou et al.; 2020)	1	NA	NA	FALSE	proximal	0.566637	HSV1
ERCC5	NM_000123	386	R	L	rs41557512	1.59403e-05	0	0	0.000184957	0	0	0	0	0	2.38322e-05	0	0	0	8.82457e-06	0	0	0	0.000184957	0	ERCC5:386:R:L	384	S	phosphorylation;phosphorylation (SARS-CoV-2)		17322306;18767875;20068231;18691976;32645325;18669648;19413330;15302935;19664994;19664995;19651622;19415658;18220336;18491316;18452278;20058876;17081983	NM_000123	P28715	AVDEGSIsPRTLSAI	PhosphoSitePlus|Phospho.ELM|HPRD|Vero E6 (Bouhaddou et al.; 2020)	2	0.9296	loss	FALSE	rewiring	0.336596
ERCC5	NM_000123	386	R	W	rs758046666	4.38341e-05	0.000174398	0	0	3.26669e-05	3.24107e-05	0	0.000380683	0	0	0.00104932	0.000207987	0	2.647e-05	0	0	0	0.000380683	0	ERCC5:386:R:W	384	S	phosphorylation;phosphorylation (SARS-CoV-2)		17322306;18767875;20068231;18691976;32645325;18669648;19413330;15302935;19664994;19664995;19651622;19415658;18220336;18491316;18452278;20058876;17081983	NM_000123	P28715	AVDEGSIsPRTLSAI	PhosphoSitePlus|Phospho.ELM|HPRD|Vero E6 (Bouhaddou et al.; 2020)	2	0.9296	loss	FALSE	rewiring	0.336596
ETV3	NM_001145312	146	A	V	rs373438614	7.04667e-05	0	0	0.00125881	0	0	0	0	0	0	0	0	0	0	0	0	0.000227583	0.00125881	0	ETV3:146:A:V	139	S	phosphorylation;phosphorylation (SARS-CoV-2)		32645325	NM_001145312	P41162	SSGVVPQsAPPVPTA	PhosphoSitePlus|Vero E6 (Bouhaddou et al.; 2020)	7	NA	NA	FALSE	distal	0.447956
ETV6	NM_001987	210	R	H	rs201298740	5.5701e-05	0	0.000375094	6.15233e-05	0.000391952	0	0	0	0	0	0	0	0	8.79709e-06	0	0	0	0.000391952	0	ETV6:210:R:H	213	S	phosphorylation;phosphorylation (SARS-CoV-2)	MAPK3	15060146;20068231;18212344;20166139;32645325	NM_001987	P41212	DNMIRRLsPAERAQG	PhosphoSitePlus|Phospho.ELM|HPRD|Vero E6 (Bouhaddou et al.; 2020)	3	0.977818	loss	FALSE	rewiring	0.53985
ETV6	NM_001987	211	R	H	rs111871763	3.58044e-05	8.69414e-05	0	0.000307617	0	3.22914e-05	0	5.43951e-05	0	2.37147e-05	0.000262329	0	0	2.63903e-05	0	0	0	0.000307617	0	ETV6:211:R:H	213	S	phosphorylation;phosphorylation (SARS-CoV-2)	MAPK3	15060146;20068231;18212344;20166139;32645325	NM_001987	P41212	DNMIRRLsPAERAQG	PhosphoSitePlus|Phospho.ELM|HPRD|Vero E6 (Bouhaddou et al.; 2020)	2	0.896251	loss	FALSE	rewiring	0.53985
EZH2	NM_001203247	482	A	T	rs201135441	0.00113399	8.70171e-05	0	6.15157e-05	0.00904756	6.46538e-05	0	0	0	7.11811e-05	0	0	0	5.28095e-05	0	0	0.000163026	0.00904756	0	EZH2:482:A:T	487	T	phosphorylation;phosphorylation (SARS-CoV-2)	CDK1;PRKCI	17322306;19664995;19664994;19651622;20068231;18691976;32645325;18669648;18220336;19413330;16964243;18452278;15302935;17081983	NM_001203247	Q15910	APAEDVDtPPRKKKR	PhosphoSitePlus|Phospho.ELM|HPRD|Vero E6 (Bouhaddou et al.; 2020)	5	NA	NA	FALSE	distal	0.705678
FAM110A	NM_031424	182	P	L	rs200909595	0.00372752	0.00855451	0.00457875	0.000821963	0.000175772	0.00593188	0.00327646	0	0.00760597	0.00555703	0	0	0.005	0.0063737	0.00287977	0.000534759	0.00434783	0.0063737	0	FAM110A:182:P:L	189	S	phosphorylation;phosphorylation (SARS-CoV-2)		32645325	NM_031424	Q9BQ89	PGLQRSKsDLSERFS	PhosphoSitePlus|Vero E6 (Bouhaddou et al.; 2020)	7	NA	NA	FALSE	distal	0.49302
FAM117A	NM_030802	142	R	C	rs143324421	5.17817e-05	0	0	0.000123213	3.27075e-05	6.46705e-05	0	0	0.000114995	9.49217e-05	0	0	0	7.92602e-05	0	0	0.000163292	0.000123213	0	FAM117A:142:R:C	145	S	phosphorylation;phosphorylation (SARS-CoV-2)		32645325;19651622	NM_030802	Q9C073	CAHKRSAsWGSTDHR	PhosphoSitePlus|HPRD|Vero E6 (Bouhaddou et al.; 2020)	3	0.99006	loss	FALSE	rewiring	0.69091
FAM117A	NM_030802	149	T	R	rs1236393125	1.59473e-05	0	0	0	0	0	0.000115915	0	0	0	0	0	0	0	0	0	0	0.000115915	0	FAM117A:149:T:R	145	S	phosphorylation;phosphorylation (SARS-CoV-2)		32645325;19651622	NM_030802	Q9C073	CAHKRSAsWGSTDHR	PhosphoSitePlus|HPRD|Vero E6 (Bouhaddou et al.; 2020)	4	NA	NA	FALSE	distal	0.69091
FAM117A	NM_030802	152	R	Q	rs377014256	1.99716e-05	0	0	0.000247586	0	3.2417e-05	0	0	0	0	0	0	0	8.83205e-06	0	0	0	0.000247586	0	FAM117A:152:R:Q	145	S	phosphorylation;phosphorylation (SARS-CoV-2)		32645325;19651622	NM_030802	Q9C073	CAHKRSAsWGSTDHR	PhosphoSitePlus|HPRD|Vero E6 (Bouhaddou et al.; 2020)	7	NA	NA	FALSE	distal	0.69091
FAM160A2	NM_001098794	580	R	W	rs761564270	3.62631e-05	0	0	6.17894e-05	0.000130762	6.54536e-05	0	5.44307e-05	0	0	0.000261917	0	0	1.80073e-05	4.69792e-05	0	0	0.000130762	0	FAM160A2:580:R:W	582	S	phosphorylation;phosphorylation (SARS-CoV-2)		18669648;32645325	NM_001098794	Q8N612	PYDGERPsPEPSPFG	PhosphoSitePlus|Phospho.ELM|HPRD|Vero E6 (Bouhaddou et al.; 2020)	2	0.879452	loss	FALSE	rewiring	0.370462
FAM53A	NM_001013622	253	R	C	rs374645617	5.29161e-05	0	0	0	0	0	0.00021296	0	0	2.79252e-05	0	0	0.00561798	2.01442e-05	0.000147016	0	0	0.00021296	0	FAM53A:253:R:C	260	S	phosphorylation;phosphorylation (SARS-CoV-2)		32645325	NM_001013622	Q6NSI3	RGLLRCRsQPCVLSG	PhosphoSitePlus|Vero E6 (Bouhaddou et al.; 2020)	7	NA	NA	FALSE	distal	NA
FAM53A	NM_001013622	257	R	Q	rs143343605	0.000133841	0	0	0.00206995	0	0	3.04451e-05	0	0	0	0	0	0	0	0	0	0.000176554	0.00206995	0	FAM53A:257:R:Q	260	S	phosphorylation;phosphorylation (SARS-CoV-2)		32645325	NM_001013622	Q6NSI3	RGLLRCRsQPCVLSG	PhosphoSitePlus|Vero E6 (Bouhaddou et al.; 2020)	3	0.990198	loss	FALSE	rewiring	NA
FAM53A	NM_001013622	259	R	C	rs149604195	0.000154123	9.08595e-05	0	0	0.000278009	3.55215e-05	0.000182482	0.000402901	3.91481e-05	5.45286e-05	0.00134844	0.000147493	0	4.80954e-05	0.000332194	0.000105285	0.000350385	0.000402901	0	FAM53A:259:R:C	260	S	phosphorylation;phosphorylation (SARS-CoV-2)		32645325	NM_001013622	Q6NSI3	RGLLRCRsQPCVLSG	PhosphoSitePlus|Vero E6 (Bouhaddou et al.; 2020)	1	NA	NA	FALSE	proximal	NA
FAM53A	NM_001013622	259	R	H	rs767230701	3.42668e-05	0	0	0	0	7.08918e-05	6.0905e-05	0.0001153	7.818e-05	0	0	0.000147776	0	3.84601e-05	0	0	0	0.0001153	0	FAM53A:259:R:H	260	S	phosphorylation;phosphorylation (SARS-CoV-2)		32645325	NM_001013622	Q6NSI3	RGLLRCRsQPCVLSG	PhosphoSitePlus|Vero E6 (Bouhaddou et al.; 2020)	1	NA	NA	FALSE	proximal	NA
FAM53A	NM_001013622	259	R	S	rs149604195	0.000136998	0	0	0	0	0.000319693	0	0	0.00043063	0.000109057	0	0	0	0.000230858	0	0.000631712	0.000350385	0.000230858	0	FAM53A:259:R:S	260	S	phosphorylation;phosphorylation (SARS-CoV-2)		32645325	NM_001013622	Q6NSI3	RGLLRCRsQPCVLSG	PhosphoSitePlus|Vero E6 (Bouhaddou et al.; 2020)	1	NA	NA	FALSE	proximal	NA
FAM53C	NM_016605	239	P	L	rs187712586	2.79365e-05	8.70777e-05	0	0	0	0	8.67654e-05	0.00010917	0	2.37959e-05	0.000261917	6.96185e-05	0	1.76451e-05	0	0	0	0.00010917	0	FAM53C:239:P:L	232	S	phosphorylation;phosphorylation (SARS-CoV-2)		18669648;19413330;19651622;20068231;32645325;17081983	NM_016605	Q9NYF3	CPPQRRFsLSPSLGP	PhosphoSitePlus|Phospho.ELM|HPRD|Vero E6 (Bouhaddou et al.; 2020)	7	NA	NA	TRUE	distal	0.866793
FAM76B	NM_144664	191	N	S	rs376687379	1.65776e-05	8.85583e-05	0	0.000199336	0	0	0	0	0	0	0	0	0	9.04797e-06	0	0	0	0.000199336	0	FAM76B:191:N:S	193	S	phosphorylation;phosphorylation (SARS-CoV-2)		19664994;18767875;19664995;19651622;20068231;19415658;32645325;18669648;19413330;18452278;15302935;20166139;20058876;17081983	NM_144664	Q5HYJ3	HHKISNLsPEEEQGL	PhosphoSitePlus|Phospho.ELM|HPRD|Vero E6 (Bouhaddou et al.; 2020)	2	NA	NA	FALSE	proximal	0.585822	HIV,HSV1
FAM76B	NM_144664	194	P	L	rs780046684	3.30781e-05	0	0	0	0.000276663	0	0	0	0	0	0	0	0	0	0	0	0	0.000276663	0	FAM76B:194:P:L	193	S	phosphorylation;phosphorylation (SARS-CoV-2)		19664994;18767875;19664995;19651622;20068231;19415658;32645325;18669648;19413330;18452278;15302935;20166139;20058876;17081983	NM_144664	Q5HYJ3	HHKISNLsPEEEQGL	PhosphoSitePlus|Phospho.ELM|HPRD|Vero E6 (Bouhaddou et al.; 2020)	1	0.978894	gain:loss	FALSE	rewiring	0.585822	HIV,HSV1
FAM76B	NM_144664	198	Q	P	rs765164361	3.69801e-05	8.84956e-05	0.000755858	0	0	0	0.000180821	0	0	0	0	0	0	2.69964e-05	0	0	0	0.000180821	0	FAM76B:198:Q:P	193	S	phosphorylation;phosphorylation (SARS-CoV-2)		19664994;18767875;19664995;19651622;20068231;19415658;32645325;18669648;19413330;18452278;15302935;20166139;20058876;17081983	NM_144664	Q5HYJ3	HHKISNLsPEEEQGL	PhosphoSitePlus|Phospho.ELM|HPRD|Vero E6 (Bouhaddou et al.; 2020)	5	NA	NA	FALSE	distal	0.585822	HIV,HSV1
FAM83G	NM_001039999	644	P	S	rs367677167	1.24104e-05	0	0	0.000130873	0	0	0	0	3.85119e-05	0	0	0	0	9.11644e-06	0	0	0	0.000130873	0	FAM83G:644:P:S	650	S	phosphorylation;phosphorylation (SARS-CoV-2)		32645325	NM_001039999	A6ND36	PPPRRQLsAPHITRG	PhosphoSitePlus|Vero E6 (Bouhaddou et al.; 2020)	6	NA	NA	FALSE	distal	0.447464
FAM83G	NM_001039999	645	P	L	rs373827776	5.38441e-05	0	0	0	0.000170056	3.40646e-05	0.000177641	0	0	2.48534e-05	0	0	0	1.82525e-05	0	0	0	0.000177641	0	FAM83G:645:P:L	650	S	phosphorylation;phosphorylation (SARS-CoV-2)		32645325	NM_001039999	A6ND36	PPPRRQLsAPHITRG	PhosphoSitePlus|Vero E6 (Bouhaddou et al.; 2020)	5	NA	NA	FALSE	distal	0.447464
FAM83G	NM_001039999	646	R	C	rs201669881	6.6206e-05	0	0	6.5505e-05	0	3.40136e-05	0.00026613	0.000111894	0	7.45008e-05	0.000262055	7.17875e-05	0	3.64797e-05	0	0	0	0.00026613	0	FAM83G:646:R:C	650	S	phosphorylation;phosphorylation (SARS-CoV-2)		32645325	NM_001039999	A6ND36	PPPRRQLsAPHITRG	PhosphoSitePlus|Vero E6 (Bouhaddou et al.; 2020)	4	NA	NA	FALSE	distal	0.447464
FAM83G	NM_001039999	646	R	H	rs758772623	1.65688e-05	8.95415e-05	0	0	0.000101833	0	0	0	0	0	0	0	0	9.12609e-06	0	0	0	0.000101833	0	FAM83G:646:R:H	650	S	phosphorylation;phosphorylation (SARS-CoV-2)		32645325	NM_001039999	A6ND36	PPPRRQLsAPHITRG	PhosphoSitePlus|Vero E6 (Bouhaddou et al.; 2020)	4	NA	NA	FALSE	distal	0.447464
FAM83G	NM_001039999	647	R	Q	rs200038747	0.00137692	0.00322234	0.00341686	0.00589314	0.000270161	0.00173151	0.00127324	0	0.000731952	0.00136443	0	0	0	0.00154878	0	0.0012613	0.00170358	0.00589314	0	FAM83G:647:R:Q	650	S	phosphorylation;phosphorylation (SARS-CoV-2)		32645325	NM_001039999	A6ND36	PPPRRQLsAPHITRG	PhosphoSitePlus|Vero E6 (Bouhaddou et al.; 2020)	3	0.990128	loss	FALSE	rewiring	0.447464
FAM83G	NM_001039999	651	A	G	rs773363329	2.87741e-05	0	0	0	0	0	0.000206113	0	0	0	0	0	0	0	0	0	0	0.000206113	0	FAM83G:651:A:G	650	S	phosphorylation;phosphorylation (SARS-CoV-2)		32645325	NM_001039999	A6ND36	PPPRRQLsAPHITRG	PhosphoSitePlus|Vero E6 (Bouhaddou et al.; 2020)	1	NA	NA	FALSE	proximal	0.447464
FAM83H	NM_198488	520	R	P	8:144810072_C/G	1.47527e-05	0	0	0	0	0	0	0.000181225	0	0	0	0.000252781	0	0	0	0	0	0.000181225	0	FAM83H:520:R:P	523	S	phosphorylation;phosphorylation (SARS-CoV-2)		19651622;20068231;18691976;32645325;18669648;19691289;20166139;17081983	NM_198488	Q6ZRV2	SREVRHGsDPAFAPG	PhosphoSitePlus|HPRD|Vero E6 (Bouhaddou et al.; 2020)	3	0.984132	loss	FALSE	rewiring	0.430633
FAM83H	NM_198488	521	H	Q	rs782062418	6.1862e-05	0	0	0	0	0	0.000295596	0	0	0	0	0	0	0	0	0	0	0.000295596	0	FAM83H:521:H:Q	523	S	phosphorylation;phosphorylation (SARS-CoV-2)		19651622;20068231;18691976;32645325;18669648;19691289;20166139;17081983	NM_198488	Q6ZRV2	SREVRHGsDPAFAPG	PhosphoSitePlus|HPRD|Vero E6 (Bouhaddou et al.; 2020)	2	NA	NA	FALSE	proximal	0.430633
FAM83H	NM_198488	524	D	E	rs782009133	7.0575e-05	0	0	0	0.000468311	0	0	0	0	0	0	0	0	0	0	0	0	0.000468311	0	FAM83H:524:D:E	523	S	phosphorylation;phosphorylation (SARS-CoV-2)		19651622;20068231;18691976;32645325;18669648;19691289;20166139;17081983	NM_198488	Q6ZRV2	SREVRHGsDPAFAPG	PhosphoSitePlus|HPRD|Vero E6 (Bouhaddou et al.; 2020)	1	NA	NA	FALSE	proximal	0.430633
FAM83H	NM_198488	529	P	S	8:144810046_G/A	9.76944e-05	0	0	0	0	0	0	0	0	0.00029656	0	0	0	0.000218531	0	0	0	0.000218531	0	FAM83H:529:P:S	523	S	phosphorylation;phosphorylation (SARS-CoV-2)		19651622;20068231;18691976;32645325;18669648;19691289;20166139;17081983	NM_198488	Q6ZRV2	SREVRHGsDPAFAPG	PhosphoSitePlus|HPRD|Vero E6 (Bouhaddou et al.; 2020)	6	NA	NA	FALSE	distal	0.430633
FASN	NM_004104	2236	S	F	rs201913904	0.00165167	0.000186047	0.00045045	0	0.0129421	3.44851e-05	2.97672e-05	0	0.000121202	9.69086e-05	0	0	0	0.000101649	0	0	0.000341763	0.0129421	0	FASN:2236:S:F	2236	S	phosphorylation;phosphorylation (SARS-CoV-2)		18669648;32645325;20068231	NM_004104	P49327	PTLMRLNsVQSSERP	PhosphoSitePlus|Phospho.ELM|HPRD|Vero E6 (Bouhaddou et al.; 2020)	0	0.999567	loss	FALSE	direct	0.480685
FASN	NM_004104	2237	V	M	rs779448861	3.76286e-05	0	0	6.66223e-05	0.000135906	0	5.96908e-05	0	8.11227e-05	0	0	0	0	1.85264e-05	0	0	0	0.000135906	0	FASN:2237:V:M	2236	S	phosphorylation;phosphorylation (SARS-CoV-2)		18669648;32645325;20068231	NM_004104	P49327	PTLMRLNsVQSSERP	PhosphoSitePlus|Phospho.ELM|HPRD|Vero E6 (Bouhaddou et al.; 2020)	1	NA	NA	FALSE	proximal	0.480685
FGFR1OP	NM_007045	162	E	G	rs146921558	8.30841e-06	0	0	0.000129316	0	0	0	0	0	0	0	0	0	0	0	0	0	0.000129316	0	FGFR1OP:162:E:G	160	S	phosphorylation;phosphorylation (SARS-CoV-2)		17322306;19651622;20068231;17287340;32645325;18669648;15144186;17081983	NM_007045	O95684	DVHSPPKsPEGKTSA	PhosphoSitePlus|Phospho.ELM|HPRD|Vero E6 (Bouhaddou et al.; 2020)	2	NA	NA	FALSE	proximal	0.626711	HIV
FILIP1L	NM_182909	1038	R	G	rs200133385	8.82457e-05	0.000175685	0	0	0	0.000227702	0	0	3.82966e-05	0.000286725	0	0	0	0.000194697	0	0	0	0.000194697	0	FILIP1L:1038:R:G	1035	S	phosphorylation;phosphorylation (SARS-CoV-2)		32645325	NM_182909	Q4L180	KHAIFRVsPDRQSSW	PhosphoSitePlus|Vero E6 (Bouhaddou et al.; 2020)	3	NA	NA	FALSE	distal	0.308331
FILIP1L	NM_182909	1038	R	Q	rs182963235	2.00541e-05	0	0	0	0	3.25203e-05	2.8967e-05	0.000166889	0	0	0	0.000213888	0	8.84846e-06	0	0	0	0.000166889	0	FILIP1L:1038:R:Q	1035	S	phosphorylation;phosphorylation (SARS-CoV-2)		32645325	NM_182909	Q4L180	KHAIFRVsPDRQSSW	PhosphoSitePlus|Vero E6 (Bouhaddou et al.; 2020)	3	NA	NA	FALSE	distal	0.308331
FILIP1L	NM_182909	1042	W	R	rs371644128	0.000116303	0.00052687	0.000750751	0	0.00013071	9.758e-05	0.000144818	0	3.82995e-05	2.38777e-05	0	0	0	0.000115016	0	0.00069541	0	0.000144818	0	FILIP1L:1042:W:R	1035	S	phosphorylation;phosphorylation (SARS-CoV-2)		32645325	NM_182909	Q4L180	KHAIFRVsPDRQSSW	PhosphoSitePlus|Vero E6 (Bouhaddou et al.; 2020)	7	NA	NA	FALSE	distal	0.308331
FIP1L1	NM_030917	490	D	E	rs200359590	7.65345e-05	0	0	0	3.26691e-05	0	0	0.000979325	0	0	0	0.00124809	0	0	0	0	0	0.000979325	0	FIP1L1:490:D:E	492	S	phosphorylation;phosphorylation (SARS-CoV-2)		17322306;18767875;19664995;19664994;19651622;20068231;18691976;19415658;18707149;32645325;18669648;18220336;19413330;18452278	NM_030917	Q6UN15	RERERDHsPTPSVFN	PhosphoSitePlus|Phospho.ELM|HPRD|Vero E6 (Bouhaddou et al.; 2020)	2	NA	NA	FALSE	proximal	0.67287
FLCN	NM_144997	57	R	Q	rs749770193	7.95893e-06	0	0	0	0	0	0	0.000108767	0	0	0	0.000138696	0	0	0	0	0	0.000108767	0	FLCN:57:R:Q	62	S	phosphorylation;phosphorylation (SARS-CoV-2)		18669648;19664994;19651622;20068231;32645325	NM_144997	Q8NFG4	NSRMRAHsPAEGASV	PhosphoSitePlus|Phospho.ELM|HPRD|Vero E6 (Bouhaddou et al.; 2020)	5	NA	NA	FALSE	distal	0.627418
FLCN	NM_144997	59	R	C	rs778275358	3.1838e-05	0	0	6.15839e-05	0.000130659	0	0	0	7.6558e-05	2.37293e-05	0	0	0	2.64075e-05	0	0	0	0.000130659	0	FLCN:59:R:C	62	S	phosphorylation;phosphorylation (SARS-CoV-2)		18669648;19664994;19651622;20068231;32645325	NM_144997	Q8NFG4	NSRMRAHsPAEGASV	PhosphoSitePlus|Phospho.ELM|HPRD|Vero E6 (Bouhaddou et al.; 2020)	3	0.999999	loss	FALSE	rewiring	0.627418
FLCN	NM_144997	65	E	A	rs757012294	3.18416e-05	0	0	0	0.000261318	0	0	0	0	0	0	0	0	0	0	0	0	0.000261318	0	FLCN:65:E:A	62	S	phosphorylation;phosphorylation (SARS-CoV-2)		18669648;19664994;19651622;20068231;32645325	NM_144997	Q8NFG4	NSRMRAHsPAEGASV	PhosphoSitePlus|Phospho.ELM|HPRD|Vero E6 (Bouhaddou et al.; 2020)	3	0.834141	loss	FALSE	rewiring	0.627418
FLCN	NM_144997	69	V	I	rs567617762	0.000370208	0	0	0	0.00300516	0	2.89151e-05	0	0	0	0	0	0	0	0	0	0	0.00300516	0	FLCN:69:V:I	62	S	phosphorylation;phosphorylation (SARS-CoV-2)		18669648;19664994;19651622;20068231;32645325	NM_144997	Q8NFG4	NSRMRAHsPAEGASV	PhosphoSitePlus|Phospho.ELM|HPRD|Vero E6 (Bouhaddou et al.; 2020)	7	NA	NA	FALSE	distal	0.627418
FLII	NM_002018	852	A	T	rs754838568	6.80283e-05	0	0	0	0	0	0.000467809	0	0	0	0	0	0	0	0	0	0.000163881	0.000467809	0	FLII:852:A:T	856	S	phosphorylation;phosphorylation (SARS-CoV-2)		17322306;18767875;20068231;18691976;32645325;18669648;19413330;16964243;15302935;19664994;19664995;19651622;19415658;18452278;20058876;17081983	NM_002018	Q13045	NAEAVLQsPGLSGKV	PhosphoSitePlus|Phospho.ELM|HPRD|Vero E6 (Bouhaddou et al.; 2020)	4	NA	NA	FALSE	distal	0.498551
FLII	NM_002018	856	S	R	rs1171816678	7.99099e-06	0	0	0.000123122	0	0	0	0	0	0	0	0	0	0	0	0	0	0.000123122	0	FLII:856:S:R	856	S	phosphorylation;phosphorylation (SARS-CoV-2)		17322306;18767875;20068231;18691976;32645325;18669648;19413330;16964243;15302935;19664994;19664995;19651622;19415658;18452278;20058876;17081983	NM_002018	Q13045	NAEAVLQsPGLSGKV	PhosphoSitePlus|Phospho.ELM|HPRD|Vero E6 (Bouhaddou et al.; 2020)	0	0.953414	loss	FALSE	direct	0.498551
FLII	NM_002018	858	G	S	rs766340965	0.000227849	0	0.000375375	0	0.00176459	3.24633e-05	0	0	0	0	0	0	0	1.7661e-05	0	0	0.000163399	0.00176459	0	FLII:858:G:S	856	S	phosphorylation;phosphorylation (SARS-CoV-2)		17322306;18767875;20068231;18691976;32645325;18669648;19413330;16964243;15302935;19664994;19664995;19651622;19415658;18452278;20058876;17081983	NM_002018	Q13045	NAEAVLQsPGLSGKV	PhosphoSitePlus|Phospho.ELM|HPRD|Vero E6 (Bouhaddou et al.; 2020)	2	NA	NA	FALSE	proximal	0.498551
FLNA	NM_001110556	1081	S	N	rs782561908	1.15908e-05	0	0	0.0001731	0	0	0	0	0	0	0	0	0	0	0	0	0	0.0001731	0	FLNA:1081:S:N	1084	S	phosphorylation;phosphorylation (SARS-CoV-2)	CDK1	18669648;18220336;16964243;15302935;18088087;32645325	NM_001110556	P21333	LQGGSAGsPARFTID	PhosphoSitePlus|Phospho.ELM|Vero E6 (Bouhaddou et al.; 2020)	3	NA	NA	FALSE	distal	0.793946	HIV,HSV1
FLNA	NM_001110556	1084	S	F	X:153588912_G/A	1.72008e-05	0	0	0	0.000105563	0	0	0	0	3.41227e-05	0	0	0	1.29286e-05	0	0	0	0.000105563	0	FLNA:1084:S:F	1084	S	phosphorylation;phosphorylation (SARS-CoV-2)	CDK1	18669648;18220336;16964243;15302935;18088087;32645325	NM_001110556	P21333	LQGGSAGsPARFTID	PhosphoSitePlus|Phospho.ELM|Vero E6 (Bouhaddou et al.; 2020)	0	0.954739	loss	FALSE	direct	0.793946	HIV,HSV1
FLNA	NM_001110556	1087	R	C	rs782518956	3.41744e-05	0	0	0	0	0	0	0.000449337	0	0	0.00208406	0	0	0	0	0	0	0.000449337	0	FLNA:1087:R:C	1084	S	phosphorylation;phosphorylation (SARS-CoV-2)	CDK1	18669648;18220336;16964243;15302935;18088087;32645325	NM_001110556	P21333	LQGGSAGsPARFTID	PhosphoSitePlus|Phospho.ELM|Vero E6 (Bouhaddou et al.; 2020)	3	NA	NA	FALSE	distal	0.793946	HIV,HSV1
FLNA	NM_001110556	1087	R	H	rs369668866	2.8428e-05	0	0	0.000421621	0	0	0	0	0	0	0	0	0	0	0	0	0	0.000421621	0	FLNA:1087:R:H	1084	S	phosphorylation;phosphorylation (SARS-CoV-2)	CDK1	18669648;18220336;16964243;15302935;18088087;32645325	NM_001110556	P21333	LQGGSAGsPARFTID	PhosphoSitePlus|Phospho.ELM|Vero E6 (Bouhaddou et al.; 2020)	3	NA	NA	FALSE	distal	0.793946	HIV,HSV1
FLNB	NM_001457	2006	K	R	rs62621996	0.0099793	0.0193043	0.0138577	0.00276889	0.00179645	0.0129828	0.0177209	0	0.0104844	0.0142483	0	0	0	0.0135095	0.00111101	0.0147876	0.014174	0.0177209	0	FLNB:2006:K:R	2013	S	phosphorylation;phosphorylation (SARS-CoV-2)		32645325	NM_001457	O75369	KVYGRGLsEGRTFEM	PhosphoSitePlus|Vero E6 (Bouhaddou et al.; 2020)	7	NA	NA	FALSE	distal	0.2491
FLNB	NM_001457	2010	R	C	rs138034708	0.000211108	0.00130503	0.00187547	0.000246124	0.000391952	0.000129257	0.000144542	0	3.82643e-05	4.76826e-05	0	0	0	0.000238041	0	9.92851e-05	0.000651678	0.000391952	0	FLNB:2010:R:C	2013	S	phosphorylation;phosphorylation (SARS-CoV-2)		32645325	NM_001457	O75369	KVYGRGLsEGRTFEM	PhosphoSitePlus|Vero E6 (Bouhaddou et al.; 2020)	3	0.940213	loss	FALSE	rewiring	0.2491
FLNB	NM_001457	2016	R	Q	rs137885421	0.000323266	0	0	0.00442968	3.26627e-05	6.47124e-05	5.78168e-05	0	0	4.79501e-05	0	0	0	3.53538e-05	0	0	0.000326158	0.00442968	0	FLNB:2016:R:Q	2013	S	phosphorylation;phosphorylation (SARS-CoV-2)		32645325	NM_001457	O75369	KVYGRGLsEGRTFEM	PhosphoSitePlus|Vero E6 (Bouhaddou et al.; 2020)	3	NA	NA	FALSE	distal	0.2491
FLNC	NM_001458	1522	Q	R	rs1022106059	8.647e-06	0	0	0.000144571	0	0	0	0	0	0	0	0	0	0	0	0	0	0.000144571	0	FLNC:1522:Q:R	1527	S	phosphorylation;phosphorylation (SARS-CoV-2)		32645325	NM_001458	Q14315	ADQEVPRsPFKIKVL	PhosphoSitePlus|Vero E6 (Bouhaddou et al.; 2020)	5	NA	NA	FALSE	distal	0.457525
FLNC	NM_001458	2228	R	Q	rs765438770	1.2341e-05	0	0	0	0	0	0	0.000112613	0	2.45062e-05	0	0.000144342	0	9.09107e-06	0	0	0	0.000112613	0	FLNC:2228:R:Q	2233	S	phosphorylation;phosphorylation (SARS-CoV-2)	AKT1;AKT2	19664994;19664995;19651622;20068231;18707149;32645325;18212344;18578522;20058876	NM_001458	Q14315	LGRERLGsFGSITRQ	UniProt|PhosphoSitePlus|HPRD|Vero E6 (Bouhaddou et al.; 2020)	5	NA	NA	FALSE	distal	0.538609
FLNC	NM_001458	2230	R	H	rs376035195	9.04754e-05	0.000268049	0	0.000201586	6.56297e-05	0.00010155	0.000145764	5.62746e-05	7.74593e-05	0	0	7.21397e-05	0	7.26982e-05	0	0.000101358	0.000337382	0.000201586	0	FLNC:2230:R:H	2233	S	phosphorylation;phosphorylation (SARS-CoV-2)	AKT1;AKT2	19664994;19664995;19651622;20068231;18707149;32645325;18212344;18578522;20058876	NM_001458	Q14315	LGRERLGsFGSITRQ	UniProt|PhosphoSitePlus|HPRD|Vero E6 (Bouhaddou et al.; 2020)	3	0.999887	loss	FALSE	rewiring	0.538609
FLNC	NM_001458	2235	G	S	rs752159793	1.24059e-05	0	0	0	3.29099e-05	0	0	0.000112651	0	0	0.000262192	7.21605e-05	0	0	0	0	0	0.000112651	0	FLNC:2235:G:S	2233	S	phosphorylation;phosphorylation (SARS-CoV-2)	AKT1;AKT2	19664994;19664995;19651622;20068231;18707149;32645325;18212344;18578522;20058876	NM_001458	Q14315	LGRERLGsFGSITRQ	UniProt|PhosphoSitePlus|HPRD|Vero E6 (Bouhaddou et al.; 2020)	2	NA	NA	FALSE	proximal	0.538609
FLNC	NM_001458	2676	K	E	rs768140989	8.26228e-06	0	0	0	0	0	0	0.000113276	0	0	0	0.000145624	0	0	0	0	0	0.000113276	0	FLNC:2676:K:E	2677	T	phosphorylation (SARS-CoV-2)		32645325	NM_001458	Q14315	VGVHGPKtPCEEVYV	Vero E6 (Bouhaddou et al.; 2020)	1	NA	NA	FALSE	proximal	NA
FNBP1	NM_015033	291	M	V	rs764441806	5.21485e-05	0	0	0	0	0	0.000347544	0	0	0	0	0	0	0	0	0	0.00016518	0.000347544	0	FNBP1:291:M:V	296	S	phosphorylation;phosphorylation (SARS-CoV-2)		19664995;19651622;20068231;17287340;18707149;32645325;18669648;19413330;16964243;15302935;15144186;20166139	NM_015033	Q96RU3	QPMKRTVsDNSLSNS	PhosphoSitePlus|Phospho.ELM|HPRD|Vero E6 (Bouhaddou et al.; 2020)	5	NA	NA	FALSE	distal	0.720209
FNBP1	NM_015033	293	R	C	rs758733709	0.000124356	0.000350816	0.000375375	0	0	0.00025996	0	0	0.000115768	0.000142755	0	0	0	0.000194645	0	0.000894099	0	0.000194645	0	FNBP1:293:R:C	296	S	phosphorylation;phosphorylation (SARS-CoV-2)		19664995;19651622;20068231;17287340;18707149;32645325;18669648;19413330;16964243;15302935;15144186;20166139	NM_015033	Q96RU3	QPMKRTVsDNSLSNS	PhosphoSitePlus|Phospho.ELM|HPRD|Vero E6 (Bouhaddou et al.; 2020)	3	0.983157	loss	FALSE	rewiring	0.720209
FNDC3B	NM_022763	201	D	Y	rs749187315	1.19477e-05	0	0	0	0	0	0	0.000163416	0	0	0	0.000208044	0	0	0	0	0	0.000163416	0	FNDC3B:201:D:Y	208	S	phosphorylation;phosphorylation (SARS-CoV-2)		20068231;18669648;19664994;17924679;32645325	NM_022763	Q53EP0	DRQNRLNsPPSSIYK	PhosphoSitePlus|Phospho.ELM|HPRD|Vero E6 (Bouhaddou et al.; 2020)	7	NA	NA	FALSE	distal	0.468903	HSV1
FNDC3B	NM_022763	202	R	C	rs190147254	0.000489845	0	0.000374813	0	0	3.23729e-05	0.000173511	0	0.000535988	2.3779e-05	0	0	0	0.000149835	0.0043888	0	0.00081646	0.000173511	0	FNDC3B:202:R:C	208	S	phosphorylation;phosphorylation (SARS-CoV-2)		20068231;18669648;19664994;17924679;32645325	NM_022763	Q53EP0	DRQNRLNsPPSSIYK	PhosphoSitePlus|Phospho.ELM|HPRD|Vero E6 (Bouhaddou et al.; 2020)	6	NA	NA	FALSE	distal	0.468903	HSV1
FNDC3B	NM_022763	205	R	H	rs763700991	7.9661e-06	0	0	0.000123062	0	0	0	0	0	0	0	0	0	0	0	0	0	0.000123062	0	FNDC3B:205:R:H	208	S	phosphorylation;phosphorylation (SARS-CoV-2)		20068231;18669648;19664994;17924679;32645325	NM_022763	Q53EP0	DRQNRLNsPPSSIYK	PhosphoSitePlus|Phospho.ELM|HPRD|Vero E6 (Bouhaddou et al.; 2020)	3	0.98796	loss	FALSE	rewiring	0.468903	HSV1
FNDC3B	NM_022763	209	P	L	rs746024468	1.99162e-05	0	0	0	0.000163356	0	0	0	0	0	0	0	0	0	0	0	0	0.000163356	0	FNDC3B:209:P:L	208	S	phosphorylation;phosphorylation (SARS-CoV-2)		20068231;18669648;19664994;17924679;32645325	NM_022763	Q53EP0	DRQNRLNsPPSSIYK	PhosphoSitePlus|Phospho.ELM|HPRD|Vero E6 (Bouhaddou et al.; 2020)	1	0.989449	gain:loss	FALSE	rewiring	0.468903	HSV1
FNDC3B	NM_022763	213	I	V	rs750812374	2.39029e-05	0	0	0	0.000163345	0	0	0	3.82819e-05	0	0	0	0	8.81865e-06	0	0	0	0.000163345	0	FNDC3B:213:I:V	208	S	phosphorylation;phosphorylation (SARS-CoV-2)		20068231;18669648;19664994;17924679;32645325	NM_022763	Q53EP0	DRQNRLNsPPSSIYK	PhosphoSitePlus|Phospho.ELM|HPRD|Vero E6 (Bouhaddou et al.; 2020)	5	NA	NA	FALSE	distal	0.468903	HSV1
FOSL2	NM_005253	195	P	L	rs758593606	8.15694e-06	0	0	0.000125739	0	0	0	0	0	0	0	0	0	0	0	0	0	0.000125739	0	FOSL2:195:P:L	200	S	phosphorylation;phosphorylation (SARS-CoV-2)		17322306;19651622;20068231;19415658;32645325;18669648;18220336;18452278;15302935;18212344;20058876	NM_005253	P15408	ISPEERRsPPAPGLQ	PhosphoSitePlus|Phospho.ELM|HPRD|Vero E6 (Bouhaddou et al.; 2020)	5	NA	NA	FALSE	distal	0.443268
FOSL2	NM_005253	198	R	C	rs757946261	4.09957e-05	0.000175593	0	0	0	3.31631e-05	0.000115888	5.45613e-05	0	4.90942e-05	0	6.96185e-05	0	4.50483e-05	0	0	0	0.000115888	0	FOSL2:198:R:C	200	S	phosphorylation;phosphorylation (SARS-CoV-2)		17322306;19651622;20068231;19415658;32645325;18669648;18220336;18452278;15302935;18212344;20058876	NM_005253	P15408	ISPEERRsPPAPGLQ	PhosphoSitePlus|Phospho.ELM|HPRD|Vero E6 (Bouhaddou et al.; 2020)	2	0.969589	loss	FALSE	rewiring	0.443268
FOSL2	NM_005253	198	R	H	rs145499484	0.000118876	0	0	0	3.27204e-05	0	2.89737e-05	0.000763609	0	0	0.00340492	0	0	0	0.000617908	0	0.000330579	0.000763609	0.00684932	FOSL2:198:R:H	200	S	phosphorylation;phosphorylation (SARS-CoV-2)		17322306;19651622;20068231;19415658;32645325;18669648;18220336;18452278;15302935;18212344;20058876	NM_005253	P15408	ISPEERRsPPAPGLQ	PhosphoSitePlus|Phospho.ELM|HPRD|Vero E6 (Bouhaddou et al.; 2020)	2	0.969589	loss	FALSE	rewiring	0.443268
FOSL2	NM_005253	204	P	S	rs1271607644	4.93669e-05	0	0	0	0	0	0.000347745	0	0	0	0	0	0	0	0	0	0	0.000347745	0	FOSL2:204:P:S	200	S	phosphorylation;phosphorylation (SARS-CoV-2)		17322306;19651622;20068231;19415658;32645325;18669648;18220336;18452278;15302935;18212344;20058876	NM_005253	P15408	ISPEERRsPPAPGLQ	PhosphoSitePlus|Phospho.ELM|HPRD|Vero E6 (Bouhaddou et al.; 2020)	4	NA	NA	FALSE	distal	0.443268
FOSL2	NM_005253	232	S	L	rs577454302	4.06861e-05	0	0	0	9.82125e-05	6.67334e-05	0	0.000272688	0	0	0	0.00034785	0	1.81891e-05	0	0	0	0.000272688	0	FOSL2:232:S:L	230	S	phosphorylation;phosphorylation (SARS-CoV-2)		18669648;20058876;18452278;20068231;15302935;32645325	NM_005253	P15408	QEPLEEDsPSSSSAG	PhosphoSitePlus|Phospho.ELM|HPRD|Vero E6 (Bouhaddou et al.; 2020)	2	NA	NA	FALSE	proximal	0.491868
FOSL2	NM_005253	235	S	L	rs374401510	0.000545323	8.89047e-05	0	0	0	0	0.00377775	0	0	0	0	0	0	9.18409e-06	0	0	0.000334113	0.00377775	0	FOSL2:235:S:L	230	S	phosphorylation;phosphorylation (SARS-CoV-2)		18669648;20058876;18452278;20068231;15302935;32645325	NM_005253	P15408	QEPLEEDsPSSSSAG	PhosphoSitePlus|Phospho.ELM|HPRD|Vero E6 (Bouhaddou et al.; 2020)	5	NA	NA	FALSE	distal	0.491868
FOXK1	NM_001037165	245	T	S	rs773680601	5.86132e-06	0	0	0	0	0	0	0.000108956	0	0	0	0.000145096	0	0	0	0	0	0.000108956	0	FOXK1:245:T:S	247	T	phosphorylation;phosphorylation (SARS-CoV-2)		18669648;18220336;20068231;32645325;17081983	NM_001037165	P85037	PVPSPTGtISVPNSC	PhosphoSitePlus|Phospho.ELM|HPRD|Vero E6 (Bouhaddou et al.; 2020)	2	NA	NA	FALSE	proximal	0.492021
FRA10AC1	NM_145246	16	R	H	rs726817	0.701023	0.766754	0.736862	0.499068	0.637733	0.735837	0.690027	0.713153	0.726578	0.734736	0.735711	0.708046	0.679167	0.73634	0.706136	0.811987	0.718771	0.73634	0.621622	FRA10AC1:16:R:H	9	S	phosphorylation;phosphorylation (SARS-CoV-2)		32645325	NM_145246	Q70Z53	HGHGGYDsDFSDDER	PhosphoSitePlus|Vero E6 (Bouhaddou et al.; 2020)	7	NA	NA	TRUE	distal	0.417467
FRMD4A	NM_018027	707	H	Y	rs758375812	8.20304e-06	0	0	0	0	0	0	0.000109601	0	0	0.000523834	0	0	0	0	0	0	0.000109601	0	FRMD4A:707:H:Y	711	S	phosphorylation;phosphorylation (SARS-CoV-2)		32645325	NM_018027	Q9P2Q2	HFRHRSSsLESQGKL	PhosphoSitePlus|Vero E6 (Bouhaddou et al.; 2020)	4	NA	NA	FALSE	distal	0.512349
FRMD6	NM_001267046	540	R	Q	rs541676316	5.17627e-05	0	0	0	0.000229028	0	0	0.000217462	0	4.75037e-05	0.000261917	0.000207987	0	1.7614e-05	0	0	0	0.000229028	0	FRMD6:540:R:Q	544	S	phosphorylation;phosphorylation (SARS-CoV-2)		18669648;32645325;19651622;18691976	NM_001267046	Q96NE9	STDRHSLsLDDIRLY	PhosphoSitePlus|Phospho.ELM|HPRD|Vero E6 (Bouhaddou et al.; 2020)	4	NA	NA	FALSE	distal	0.642225	HSV1
FRMD6	NM_001267046	546	D	N	rs149848813	0.000103446	0	0	0.00104577	0	0	0.000202406	0	0	0	0	0	0	0	0	0	0.000325945	0.00104577	0	FRMD6:546:D:N	544	S	phosphorylation;phosphorylation (SARS-CoV-2)		18669648;32645325;19651622;18691976	NM_001267046	Q96NE9	STDRHSLsLDDIRLY	PhosphoSitePlus|Phospho.ELM|HPRD|Vero E6 (Bouhaddou et al.; 2020)	2	0.872345	loss	FALSE	rewiring	0.642225	HSV1
FRMD6	NM_001267046	549	R	S	rs765686277	1.19328e-05	0	0	0	0	0	0	0.000163097	0	0	0.000785752	0	0	0	0	0	0	0.000163097	0	FRMD6:549:R:S	544	S	phosphorylation;phosphorylation (SARS-CoV-2)		18669648;32645325;19651622;18691976	NM_001267046	Q96NE9	STDRHSLsLDDIRLY	PhosphoSitePlus|Phospho.ELM|HPRD|Vero E6 (Bouhaddou et al.; 2020)	5	NA	NA	FALSE	distal	0.642225	HSV1
FUBP1	NM_003902	154	P	T	rs564303465	3.19239e-05	0	0	0	0	0	0	0.000436443	0	0	0	0.000557025	0	0	0	0	0	0.000436443	0	FUBP1:154:P:T	153	T	phosphorylation;phosphorylation (SARS-CoV-2)		18669648;16964243;32645325;15302935	NM_003902	Q96AE4	RSCMLTGtPESVQSA	PhosphoSitePlus|Phospho.ELM|Vero E6 (Bouhaddou et al.; 2020)	1	0.947747	loss	FALSE	rewiring	0.466482
GBF1	NM_004193	1471	R	Q	rs757352828	6.76116e-05	0.000434631	0	0	3.26627e-05	6.45536e-05	0.000173451	0	3.82643e-05	4.74091e-05	0	0	0	8.79384e-05	0	0	0	0.000173451	0	GBF1:1471:R:Q	1475	S	phosphorylation;phosphorylation (SARS-CoV-2)		32645325	NM_004193	Q92538	HASRGGQsDDDEDEG	PhosphoSitePlus|Vero E6 (Bouhaddou et al.; 2020)	4	NA	NA	FALSE	distal	0.300635
GBF1	NM_004193	1473	G	R	rs1217833812	7.95463e-06	0	0	0	0	0	0	0.000108731	0	0	0	0.000138658	0	0	0	0	0	0.000108731	0	GBF1:1473:G:R	1475	S	phosphorylation;phosphorylation (SARS-CoV-2)		32645325	NM_004193	Q92538	HASRGGQsDDDEDEG	PhosphoSitePlus|Vero E6 (Bouhaddou et al.; 2020)	2	0.955311	gain	FALSE	rewiring	0.300635
GBF1	NM_004193	1479	E	D	rs369379169	5.17215e-05	0	0	0	0	0	0.000346901	0	0	0	0	0	0	0	0	9.9226e-05	0	0.000346901	0	GBF1:1479:E:D	1475	S	phosphorylation;phosphorylation (SARS-CoV-2)		32645325	NM_004193	Q92538	HASRGGQsDDDEDEG	PhosphoSitePlus|Vero E6 (Bouhaddou et al.; 2020)	4	NA	NA	FALSE	distal	0.300635
GCFC2	NM_003203	34	E	K	rs745527110	2.405e-05	0	0	0	0	0	0	0.000316306	0	0	0	0.000406504	0	0	0	0	0	0.000316306	0	GCFC2:34:E:K	40	S	phosphorylation;phosphorylation (SARS-CoV-2)		19413330;32645325	NM_003203	P16383	RELPVPGsAEEEPPS	PhosphoSitePlus|HPRD|Vero E6 (Bouhaddou et al.; 2020)	6	NA	NA	FALSE	distal	0.152139
GCFC2	NM_003203	35	L	P	rs756730282	1.199e-05	0	0	0	0	0	0	0.000157307	0	0	0	0.00020247	0	0	0	0	0	0.000157307	0	GCFC2:35:L:P	40	S	phosphorylation;phosphorylation (SARS-CoV-2)		19413330;32645325	NM_003203	P16383	RELPVPGsAEEEPPS	PhosphoSitePlus|HPRD|Vero E6 (Bouhaddou et al.; 2020)	5	NA	NA	FALSE	distal	0.152139
GCFC2	NM_003203	38	P	A	rs759823723	2.4606e-05	0	0	0.00069808	0	0	0	0	0	0	0	0	0	0	0	0	0	0.00069808	0	GCFC2:38:P:A	40	S	phosphorylation;phosphorylation (SARS-CoV-2)		19413330;32645325	NM_003203	P16383	RELPVPGsAEEEPPS	PhosphoSitePlus|HPRD|Vero E6 (Bouhaddou et al.; 2020)	2	NA	NA	FALSE	proximal	0.152139
GIGYF2	NM_015575	234	P	S	rs754136598	3.98219e-05	0	0	0	0.000326797	0	0	0	0	0	0	0	0	0	0	0	0	0.000326797	0	GIGYF2:234:P:S	236	S	phosphorylation;phosphorylation (SARS-CoV-2)		18669648;32645325;17081983	NM_015575	Q6Y7W6	GERWRPHsPDGPRSA	PhosphoSitePlus|Phospho.ELM|Vero E6 (Bouhaddou et al.; 2020)	2	NA	NA	FALSE	proximal	0.601429
GIGYF2	NM_015575	241	R	C	rs377200103	7.15985e-05	0	0	0	6.53296e-05	0	0.000433676	0	0	2.37045e-05	0	0	0	8.79538e-06	0	0	0	0.000433676	0	GIGYF2:241:R:C	236	S	phosphorylation;phosphorylation (SARS-CoV-2)		18669648;32645325;17081983	NM_015575	Q6Y7W6	GERWRPHsPDGPRSA	PhosphoSitePlus|Phospho.ELM|Vero E6 (Bouhaddou et al.; 2020)	5	NA	NA	FALSE	distal	0.601429
GIT1	NM_014030	367	L	P	rs773309128	0.000148869	0.00061925	0	0	0.00026178	0.000165104	0.000203571	0	0	2.38527e-05	0	0	0	0.000115993	0	0.000300481	0.000827815	0.00026178	0	GIT1:367:L:P	362	S	phosphorylation;phosphorylation (SARS-CoV-2)		17322306;18767875;19651622;20068231;19415658;32645325;18669648;18220336;19413330;20058876	NM_014030	Q9Y2X7	QQGKSLSsPTDNLEL	PhosphoSitePlus|Phospho.ELM|HPRD|Vero E6 (Bouhaddou et al.; 2020)	5	NA	NA	FALSE	distal	0.59815
GIT1	NM_014030	601	T	M	rs775716001	4.00237e-05	0	0	0	0	0	0.000144668	0	0.000153327	2.37778e-05	0	0	0	4.41517e-05	0	0	0	0.000144668	0	GIT1:601:T:M	596	S	phosphorylation;phosphorylation (SARS-CoV-2)		18669648;32645325;19651622;20068231	NM_014030	Q9Y2X7	RHGSGADsDYENTQS	PhosphoSitePlus|Phospho.ELM|HPRD|Vero E6 (Bouhaddou et al.; 2020)	5	NA	NA	FALSE	distal	0.453467
GIT2	NM_057169	579	S	C	rs748201825	0.000186977	0	0	0	0	0	0.00133071	0	0	0	0	0	0	0	0	0	0.000163132	0.00133071	0	GIT2:579:S:C	586	S	phosphorylation;phosphorylation (SARS-CoV-2)		32645325	NM_057169	Q14161	SRLEKQNsTPESDYD	PhosphoSitePlus|Vero E6 (Bouhaddou et al.; 2020)	7	NA	NA	FALSE	distal	0.35261
GIT2	NM_057169	589	E	A	rs1264910983	7.95425e-06	0	0	0	0	0	0	0.000108731	0	0	0	0.000138658	0	0	0	0	0	0.000108731	0	GIT2:589:E:A	586	S	phosphorylation;phosphorylation (SARS-CoV-2)		32645325	NM_057169	Q14161	SRLEKQNsTPESDYD	PhosphoSitePlus|Vero E6 (Bouhaddou et al.; 2020)	3	0.945755	loss	FALSE	rewiring	0.35261
GIT2	NM_057169	593	D	H	rs749181313	2.38635e-05	0	0	0	0.000195976	0	0	0	0	0	0	0	0	0	0	0	0	0.000195976	0	GIT2:593:D:H	586	S	phosphorylation;phosphorylation (SARS-CoV-2)		32645325	NM_057169	Q14161	SRLEKQNsTPESDYD	PhosphoSitePlus|Vero E6 (Bouhaddou et al.; 2020)	7	NA	NA	FALSE	distal	0.35261
GNL3L	NM_019067	464	H	R	rs143636315	1.09055e-05	0	0	0.000152033	0	0	0	0	0	0	0	0	0	0	0	0	0	0.000152033	0	GNL3L:464:H:R	465	S	phosphorylation;phosphorylation (SARS-CoV-2)		18691976;32645325;20068231	NM_019067	Q9NVN8	MEIKLLHsPMTKIAD	PhosphoSitePlus|HPRD|Vero E6 (Bouhaddou et al.; 2020)	1	NA	NA	FALSE	proximal	0.290178
GNL3L	NM_019067	468	T	M	rs764802628	1.09068e-05	0	0	0.000152068	0	0	0	0	0	0	0	0	0	0	0	0	0	0.000152068	0	GNL3L:468:T:M	465	S	phosphorylation;phosphorylation (SARS-CoV-2)		18691976;32645325;20068231	NM_019067	Q9NVN8	MEIKLLHsPMTKIAD	PhosphoSitePlus|HPRD|Vero E6 (Bouhaddou et al.; 2020)	3	NA	NA	FALSE	distal	0.290178
GOLGB1	NM_004487	3015	A	P	rs534528475	3.57898e-05	0	0	0	0.000293983	0	0	0	0	0	0	0	0	0	0	0	0	0.000293983	0	GOLGB1:3015:A:P	3010	S	phosphorylation;phosphorylation (SARS-CoV-2)		32645325;20068231	NM_004487	Q14789	VQYQRQAsPETSASP	PhosphoSitePlus|HPRD|Vero E6 (Bouhaddou et al.; 2020)	5	NA	NA	FALSE	distal	0.382852
GPATCH8	NM_001002909	1019	H	D	rs764987913	0.000147207	0	0	0	3.26669e-05	0	0	0.00195737	0	0	0	0.00249619	0	0	0	0	0	0.00195737	0	GPATCH8:1019:H:D	1014	S	phosphorylation;phosphorylation (SARS-CoV-2)		17322306;19651622;20068231;32645325;17081983	NM_001002909	Q9UKJ3	KRSWGHEsPEERHSG	PhosphoSitePlus|Phospho.ELM|HPRD|Vero E6 (Bouhaddou et al.; 2020)	5	NA	NA	FALSE	distal	0.331522
GPATCH8	NM_001002909	738	S	N	rs781547870	1.19353e-05	0	0	0	0	0	0	0.000163114	0	0	0	0.000208016	0	0	0	0	0	0.000163114	0	GPATCH8:738:S:N	740	S	phosphorylation;phosphorylation (SARS-CoV-2)		18669648;18767875;19664995;19651622;20068231;32645325	NM_001002909	Q9UKJ3	PEPPGSGsPAPPRRR	PhosphoSitePlus|HPRD|Vero E6 (Bouhaddou et al.; 2020)	2	NA	NA	FALSE	proximal	0.367462
GPRASP2	NM_138437	518	E	K	rs771310734	8.18107e-05	0.000142005	0	0	0.000262055	8.82651e-05	0	0	0.000104411	0.000162174	0	0	0	0.000122187	0	0	0	0.000262055	0	GPRASP2:518:E:K	512	S	phosphorylation;phosphorylation (SARS-CoV-2)		32645325	NM_138437	Q96D09	GVGFRSTsPFGIPEE	PhosphoSitePlus|Vero E6 (Bouhaddou et al.; 2020)	6	NA	NA	FALSE	distal	0.387681
GPRIN1	NM_052899	883	P	L	rs750931036	4.59503e-05	0	0	0.000260824	0	0	0	0.000465549	0	0	0.00145985	0	0	0	0	0	0	0.000465549	0	GPRIN1:883:P:L	877	T	phosphorylation;phosphorylation (SARS-CoV-2)		32645325	NM_052899	Q7Z2K8	SVATGPMtPQAAAPP	PhosphoSitePlus|Vero E6 (Bouhaddou et al.; 2020)	6	NA	NA	FALSE	distal	0.437138
GTPBP4	NM_012341	571	S	F	rs372868479	4.77642e-05	0	0	0	0.00035936	3.23018e-05	0	0	0	0	0	0	0	8.80235e-06	0	0	0	0.00035936	0	GTPBP4:571:S:F	578	S	phosphorylation;phosphorylation (SARS-CoV-2)		18669648;19007248;32645325;20068231	NM_012341	Q9BZE4	SRTPRDVsGLRDVKM	PhosphoSitePlus|Phospho.ELM|HPRD|Vero E6 (Bouhaddou et al.; 2020)	7	NA	NA	FALSE	distal	0.445779
GTPBP4	NM_012341	575	R	C	rs746622838	5.57933e-05	0	0	0	0	0	0.00037679	0	0	0	0	0	0	0	0	0	0.000163292	0.00037679	0	GTPBP4:575:R:C	578	S	phosphorylation;phosphorylation (SARS-CoV-2)		18669648;19007248;32645325;20068231	NM_012341	Q9BZE4	SRTPRDVsGLRDVKM	PhosphoSitePlus|Phospho.ELM|HPRD|Vero E6 (Bouhaddou et al.; 2020)	3	0.953729	loss	FALSE	rewiring	0.445779
GTPBP4	NM_012341	585	M	L	rs145057181	0.000227692	0	0	0.00303443	0	0	0.000182704	0	0	0	0	0	0	0	0	0	0.000166223	0.00303443	0	GTPBP4:585:M:L	578	S	phosphorylation;phosphorylation (SARS-CoV-2)		18669648;19007248;32645325;20068231	NM_012341	Q9BZE4	SRTPRDVsGLRDVKM	PhosphoSitePlus|Phospho.ELM|HPRD|Vero E6 (Bouhaddou et al.; 2020)	7	NA	NA	FALSE	distal	0.445779
HABP4	NM_014282	109	P	S	rs1027326347	0.000123701	0	0	0	0	0	0.000833333	0	0	0	0	0	0	0	0	0	0	0.000833333	0	HABP4:109:P:S	108	S	phosphorylation;phosphorylation (SARS-CoV-2)		18669648;18707149;32645325	NM_014282	Q5JVS0	PVAQRPDsPGGGLQA	PhosphoSitePlus|Phospho.ELM|HPRD|Vero E6 (Bouhaddou et al.; 2020)	1	0.996359	loss	FALSE	rewiring	0.40729
HABP4	NM_014282	112	G	S	rs749405024	0.00024777	0	0	0	0.00166113	0	0	0	0	0	0	0	NA	0	0	0	0	0.00166113	0	HABP4:112:G:S	108	S	phosphorylation;phosphorylation (SARS-CoV-2)		18669648;18707149;32645325	NM_014282	Q5JVS0	PVAQRPDsPGGGLQA	PhosphoSitePlus|Phospho.ELM|HPRD|Vero E6 (Bouhaddou et al.; 2020)	4	NA	NA	FALSE	distal	0.40729
HCFC1	NM_005334	1507	S	L	rs782560491	1.63527e-05	0	0	0	0	0	0	0.000109373	0.000223764	0	0	0.000138408	0	2.05006e-05	0	0	0	0.000109373	0	HCFC1:1507:S:L	1507	S	phosphorylation;phosphorylation (SARS-CoV-2)		18669648;19413330;19664995;16964243;20068231;32645325	NM_005334	P51610	PPEELQVsPGPRQQL	PhosphoSitePlus|Phospho.ELM|HPRD|Vero E6 (Bouhaddou et al.; 2020)	0	0.994172	loss	FALSE	direct	0.324772	HSV1
HCFC1	NM_005334	1512	Q	L	rs781881769	7.94824e-05	0	0	0	0	0	0	0.00105009	0	0	0.0020555	0.000799148	0	0	0	0	0	0.00105009	0	HCFC1:1512:Q:L	1507	S	phosphorylation;phosphorylation (SARS-CoV-2)		18669648;19413330;19664995;16964243;20068231;32645325	NM_005334	P51610	PPEELQVsPGPRQQL	PhosphoSitePlus|Phospho.ELM|HPRD|Vero E6 (Bouhaddou et al.; 2020)	5	NA	NA	FALSE	distal	0.324772	HSV1
HCFC1	NM_005334	3	S	L	rs781948229	2.99616e-05	0	0	0	0	8.15262e-05	0.000147319	0	0	0	0	0	0	2.36446e-05	0	0	0	0.000147319	0	HCFC1:3:S:L	3	S	phosphorylation;phosphorylation (SARS-CoV-2)		32645325;19651622	NM_005334	P51610	#NAME?	HPRD|Vero E6 (Bouhaddou et al.; 2020)	0	NA	NA	TRUE	direct	0.0697325
HCFC1	NM_005334	4	A	V	X:153236281_G/A	9.78521e-06	0	0	0.000160617	0	0	0	0	0	0	0	0	0	0	0	0	0	0.000160617	0	HCFC1:4:A:V	6	S	phosphorylation;phosphorylation (SARS-CoV-2)		32645325;20068231	NM_005334	P51610	#NAME?	PhosphoSitePlus|HPRD|Vero E6 (Bouhaddou et al.; 2020)	2	NA	NA	TRUE	proximal	0.242177
HDAC1	NM_004964	395	D	N	rs143313078	2.39173e-05	8.71536e-05	0	0.00018482	0	0	2.8967e-05	0	0	2.38288e-05	0	0	0	1.76466e-05	0	0	0	0.00018482	0	HDAC1:395:D:N	393	S	phosphorylation;phosphorylation (SARS-CoV-2)		19664995;19651622;20068231;18691976;19415658;20230923;32645325;18669648;19413330;18491316;18452278;17081983	NM_004964	Q13547	EDAIPEEsGDEDEDD	PhosphoSitePlus|Phospho.ELM|HPRD|Vero E6 (Bouhaddou et al.; 2020)	2	0.779143	loss	FALSE	rewiring	0.63399	HSV1
HDAC1	NM_004964	397	D	N	rs534630224	2.3954e-05	0	0	0	0	0	0	0.000326477	0	0	0	0.000416435	0	0	0	0	0	0.000326477	0	HDAC1:397:D:N	393	S	phosphorylation;phosphorylation (SARS-CoV-2)		19664995;19651622;20068231;18691976;19415658;20230923;32645325;18669648;19413330;18491316;18452278;17081983	NM_004964	Q13547	EDAIPEEsGDEDEDD	PhosphoSitePlus|Phospho.ELM|HPRD|Vero E6 (Bouhaddou et al.; 2020)	4	NA	NA	FALSE	distal	0.63399	HSV1
HDAC1	NM_004964	398	E	K	rs568463703	3.9938e-05	0	0	0	0.000294541	0	0	5.44366e-05	0	0	0	6.94444e-05	0	0	0	0	0	0.000294541	0	HDAC1:398:E:K	393	S	phosphorylation;phosphorylation (SARS-CoV-2)		19664995;19651622;20068231;18691976;19415658;20230923;32645325;18669648;19413330;18491316;18452278;17081983	NM_004964	Q13547	EDAIPEEsGDEDEDD	PhosphoSitePlus|Phospho.ELM|HPRD|Vero E6 (Bouhaddou et al.; 2020)	5	NA	NA	FALSE	distal	0.63399	HSV1
HDAC4	NM_006037	270	R	C	rs371367857	2.78365e-05	8.69263e-05	0	0.000123047	3.26627e-05	3.22726e-05	0	0	0	4.73776e-05	0	0	0	3.51655e-05	0	0	0	0.000123047	0	HDAC4:270:R:C	265	S	phosphorylation;phosphorylation (SARS-CoV-2)		32645325;20068231	NM_006037	P56524	QKVAERRsSPLLRRK	PhosphoSitePlus|HPRD|Vero E6 (Bouhaddou et al.; 2020)	5	NA	NA	TRUE	distal	0.450159
HDGF	NM_004494	237	H	Y	rs200493622	0.000262069	0.00131602	0	0	0.000163495	0.000392953	0.00020304	0	0.000306748	0.000376242	0	0	0	0.000451345	0	0	0.000494886	0.000451345	0	HDGF:237:H:Y	239	S	phosphorylation;phosphorylation (SARS-CoV-2)		18669648;32645325	NM_004494	P51858	PGIRDHEsL------	PhosphoSitePlus|Phospho.ELM|Vero E6 (Bouhaddou et al.; 2020)	2	NA	NA	FALSE	proximal	0.351196
HECTD1	NM_015382	1377	G	A	rs763192596	1.2028e-05	0	0	6.45745e-05	0	0	0	0.000111272	0	0	0	0.000142592	0	0	0	0	0	0.000111272	0	HECTD1:1377:G:A	1384	S	phosphorylation;phosphorylation (SARS-CoV-2)		18669648;32645325	NM_015382	Q9ULT8	GSSSRKGsSSSVCSV	PhosphoSitePlus|Phospho.ELM|HPRD|Vero E6 (Bouhaddou et al.; 2020)	7	NA	NA	FALSE	distal	0.478467
HECTD1	NM_015382	1391	V	M	rs200985475	0.000128283	0	0	0.00206638	0	0	0	0	0	0	0	0	0	0	0	0	0	0.00206638	0	HECTD1:1391:V:M	1384	S	phosphorylation;phosphorylation (SARS-CoV-2)		18669648;32645325	NM_015382	Q9ULT8	GSSSRKGsSSSVCSV	PhosphoSitePlus|Phospho.ELM|HPRD|Vero E6 (Bouhaddou et al.; 2020)	7	NA	NA	FALSE	distal	0.478467
HIRIP3	NM_003609	202	E	Q	rs150516394	7.95267e-06	0	0	0.000123031	0	0	0	0	0	0	0	0	0	0	0	0	0	0.000123031	0	HIRIP3:202:E:Q	199	S	phosphorylation;phosphorylation (SARS-CoV-2)		19651622;20068231;17287340;32645325;18669648;16964243;16083285;15302935;18212344;17081983	NM_003609	Q9BW71	AREESEEsEAEPVQR	PhosphoSitePlus|Phospho.ELM|HPRD|Vero E6 (Bouhaddou et al.; 2020)	3	0.947019	loss	FALSE	rewiring	0.354953
HIRIP3	NM_003609	526	R	Q	rs372448915	5.04964e-05	0	0	0	0.000153468	4.40839e-05	0	0	0.00011976	6.37349e-05	0	0	0	6.49913e-05	5.42005e-05	0	0	0.000153468	0	HIRIP3:526:R:Q	530	S	phosphorylation;phosphorylation (SARS-CoV-2)		19651622;20068231;18452278;32645325;17081983	NM_003609	Q9BW71	LYRRTLDsDEERPRP	PhosphoSitePlus|HPRD|Vero E6 (Bouhaddou et al.; 2020)	4	NA	NA	FALSE	distal	0.494064
HIRIP3	NM_003609	526	R	W	rs139384013	0.00017514	0.000567322	0	0.00019162	0	0.000218991	0.000343932	0	0.000159033	0.000221828	0	0	0	0.000237084	0	0	0.000214041	0.000343932	0	HIRIP3:526:R:W	530	S	phosphorylation;phosphorylation (SARS-CoV-2)		19651622;20068231;18452278;32645325;17081983	NM_003609	Q9BW71	LYRRTLDsDEERPRP	PhosphoSitePlus|HPRD|Vero E6 (Bouhaddou et al.; 2020)	4	NA	NA	FALSE	distal	0.494064
HIRIP3	NM_003609	532	E	D	rs146278367	0.00230474	0.00028334	0.000800641	0	0.000247942	0.000643887	0.000116171	0.00100759	0.00430279	0.000250705	0.00340671	0.000309789	0	0.00145324	0.0155446	0	0.00254022	0.00145324	0	HIRIP3:532:E:D	530	S	phosphorylation;phosphorylation (SARS-CoV-2)		19651622;20068231;18452278;32645325;17081983	NM_003609	Q9BW71	LYRRTLDsDEERPRP	PhosphoSitePlus|HPRD|Vero E6 (Bouhaddou et al.; 2020)	2	NA	NA	FALSE	proximal	0.494064
HIRIP3	NM_003609	536	R	C	rs143520600	8.40502e-05	0.000564122	0	0.00031839	0.000194382	0	0	0	0	3.09387e-05	0	0	0.00485437	8.46919e-05	0	0	0	0.00031839	0	HIRIP3:536:R:C	530	S	phosphorylation;phosphorylation (SARS-CoV-2)		19651622;20068231;18452278;32645325;17081983	NM_003609	Q9BW71	LYRRTLDsDEERPRP	PhosphoSitePlus|HPRD|Vero E6 (Bouhaddou et al.; 2020)	6	NA	NA	FALSE	distal	0.494064
HIST1H1C	NM_005319	30	G	D	rs41266789	5.99683e-05	0	0	0	0	9.73836e-05	0.000144844	0	3.832e-05	7.14422e-05	0	0	0	6.18003e-05	4.62235e-05	9.97606e-05	0.000164204	0.000144844	0	HIST1H1C:30:G:D	36	S	phosphorylation;phosphorylation (SARS-CoV-2)	CHEK2	19651622;20068231;17924679;17287340;32645325;17043054;18669648;19007248;18212344;19691289;20058876	NM_005319	P16403	GGTPRKAsGPPVSEL	PhosphoSitePlus|Phospho.ELM|HPRD|Vero E6 (Bouhaddou et al.; 2020)	6	NA	NA	FALSE	distal	0.745208
HIST1H1C	NM_005319	32	P	S	rs149021102	1.99652e-05	8.70928e-05	0	0.000191278	3.26627e-05	0	0	0	0	0	0	0	0	8.82161e-06	0	0	0	0.000191278	0	HIST1H1C:32:P:S	36	S	phosphorylation;phosphorylation (SARS-CoV-2)	CHEK2	19651622;20068231;17924679;17287340;32645325;17043054;18669648;19007248;18212344;19691289;20058876	NM_005319	P16403	GGTPRKAsGPPVSEL	PhosphoSitePlus|Phospho.ELM|HPRD|Vero E6 (Bouhaddou et al.; 2020)	4	NA	NA	FALSE	distal	0.745208
HIST1H1C	NM_005319	33	R	C	rs766992808	1.99567e-05	8.7108e-05	0	0.000127033	3.26627e-05	0	0	0	0	2.37722e-05	0	0	0	1.76373e-05	0	0	0	0.000127033	0	HIST1H1C:33:R:C	36	S	phosphorylation;phosphorylation (SARS-CoV-2)	CHEK2	19651622;20068231;17924679;17287340;32645325;17043054;18669648;19007248;18212344;19691289;20058876	NM_005319	P16403	GGTPRKAsGPPVSEL	PhosphoSitePlus|Phospho.ELM|HPRD|Vero E6 (Bouhaddou et al.; 2020)	3	0.988163	loss	FALSE	rewiring	0.745208
HIST1H1C	NM_005319	33	R	H	rs147592392	1.99582e-05	0	0	0.000254421	0	0	0	0	0	2.37744e-05	0	0	0	8.8185e-06	0	0	0	0.000254421	0	HIST1H1C:33:R:H	36	S	phosphorylation;phosphorylation (SARS-CoV-2)	CHEK2	19651622;20068231;17924679;17287340;32645325;17043054;18669648;19007248;18212344;19691289;20058876	NM_005319	P16403	GGTPRKAsGPPVSEL	PhosphoSitePlus|Phospho.ELM|HPRD|Vero E6 (Bouhaddou et al.; 2020)	3	0.988163	loss	FALSE	rewiring	0.745208
HIST1H1D	NM_005320	30	T	A	rs143191814	2.78445e-05	0	0	0.000123047	0	0	0.000115727	0	0	0	0	0	0	0	0	0	0.00016292	0.000123047	0	HIST1H1D:30:T:A	37	S	phosphorylation;phosphorylation (SARS-CoV-2)		18669648;18452278;19415658;20166139;17287340;32645325;17081983	NM_005320	P16402	TAGKRKAsGPPVSEL	PhosphoSitePlus|HPRD|Vero E6 (Bouhaddou et al.; 2020)	7	NA	NA	FALSE	distal	0.594997
HIST1H1D	NM_005320	32	G	R	rs200822000	0.000230668	0.000260824	0	0	0	0.000258114	0.000491671	0	0.000229586	0.000497536	0	0	0	0.000334072	4.61936e-05	0	0.000325839	0.000491671	0	HIST1H1D:32:G:R	37	S	phosphorylation;phosphorylation (SARS-CoV-2)		18669648;18452278;19415658;20166139;17287340;32645325;17081983	NM_005320	P16402	TAGKRKAsGPPVSEL	PhosphoSitePlus|HPRD|Vero E6 (Bouhaddou et al.; 2020)	5	NA	NA	FALSE	distal	0.594997
HIST1H1D	NM_005320	37	S	F	rs1184923419	1.59068e-05	0	0	0	0	0	0.000115647	0	0	0	0	0	0	0	0	0	0	0.000115647	0	HIST1H1D:37:S:F	37	S	phosphorylation;phosphorylation (SARS-CoV-2)		18669648;18452278;19415658;20166139;17287340;32645325;17081983	NM_005320	P16402	TAGKRKAsGPPVSEL	PhosphoSitePlus|HPRD|Vero E6 (Bouhaddou et al.; 2020)	0	0.994071	loss	FALSE	direct	0.594997
HIST1H1D	NM_005320	40	P	A	rs369074504	0.000115324	0.00060859	0.0011236	0	3.26627e-05	0.000225865	0.000144567	0	0	9.47508e-05	0	0	0	0.000184606	0	0	0.000325839	0.000184606	0	HIST1H1D:40:P:A	37	S	phosphorylation;phosphorylation (SARS-CoV-2)		18669648;18452278;19415658;20166139;17287340;32645325;17081983	NM_005320	P16402	TAGKRKAsGPPVSEL	PhosphoSitePlus|HPRD|Vero E6 (Bouhaddou et al.; 2020)	3	NA	NA	FALSE	distal	0.594997
HIST1H1D	NM_005320	41	V	I	rs138815183	0.00575417	0.00565217	0.0108614	0.000799705	0.00930886	0.00522648	0.00312247	0.00337213	0.00443866	0.00535317	0.00392876	0.00326027	0.0206612	0.00530063	0.0114098	0.00902957	0.00619094	0.00930886	0	HIST1H1D:41:V:I	37	S	phosphorylation;phosphorylation (SARS-CoV-2)		18669648;18452278;19415658;20166139;17287340;32645325;17081983	NM_005320	P16402	TAGKRKAsGPPVSEL	PhosphoSitePlus|HPRD|Vero E6 (Bouhaddou et al.; 2020)	4	NA	NA	FALSE	distal	0.594997
HIST1H1D	NM_005320	43	E	K	rs143379113	0.000135199	0.000521648	0	0	0.000522603	9.67804e-05	2.89084e-05	0	0	0.000189493	0	0	0	0.000149432	0	0	0	0.000522603	0	HIST1H1D:43:E:K	37	S	phosphorylation;phosphorylation (SARS-CoV-2)		18669648;18452278;19415658;20166139;17287340;32645325;17081983	NM_005320	P16402	TAGKRKAsGPPVSEL	PhosphoSitePlus|HPRD|Vero E6 (Bouhaddou et al.; 2020)	6	NA	NA	FALSE	distal	0.594997
HIST1H2BJ	NM_021058	14	G	S	rs199664020	0.000421528	0	0	0	0	0	0.00271818	0	3.82643e-05	0.000118433	0	0	0	5.27426e-05	0	0	0.000977836	0.00271818	0	HIST1H2BJ:14:G:S	7	S	phosphorylation;phosphorylation (SARS-CoV-2)		32645325	NM_021058	P06899	#NAME?	PhosphoSitePlus|Vero E6 (Bouhaddou et al.; 2020)	7	NA	NA	FALSE	distal	NA
HIST1H2BJ	NM_021058	4	P	S	rs748831806	2.38698e-05	0	0	0.000123077	0	0	5.78771e-05	0	0	4.73889e-05	0	0	0	1.75852e-05	0	0	0	0.000123077	0	HIST1H2BJ:4:P:S	7	S	phosphorylation;phosphorylation (SARS-CoV-2)		32645325	NM_021058	P06899	#NAME?	PhosphoSitePlus|Vero E6 (Bouhaddou et al.; 2020)	3	NA	NA	FALSE	distal	NA
HIST1H4B	NM_003544	55	T	I	rs149158970	5.56691e-05	0	0	0.000184547	0	6.45203e-05	0.000144542	5.43656e-05	0	4.73799e-05	0	6.93289e-05	0	3.51617e-05	0	0	0.000162866	0.000184547	0	HIST1H4B:55:T:I	48	S	phosphorylation;phosphorylation (SARS-CoV-2)	PAK2	198400;32645325;21724829;17081983	NM_003544	P62805	RGGVKRIsGLIYEET	PhosphoSitePlus|Phospho.ELM|UniProt|Vero E6 (Bouhaddou et al.; 2020)	7	NA	NA	FALSE	distal	0.706602	HIV
HIST1H4H	NM_003543	50	L	F	rs1223214576	7.95475e-06	0	0	0	0	0	0	0.000108731	0	0	0	0.000138658	0	0	0	0	0	0.000108731	0	HIST1H4H:50:L:F	48	S	phosphorylation;phosphorylation (SARS-CoV-2)	PAK2	198400;32645325;21724829;17081983	NM_003543	P62805	RGGVKRIsGLIYEET	PhosphoSitePlus|Phospho.ELM|UniProt|Vero E6 (Bouhaddou et al.; 2020)	2	NA	NA	FALSE	proximal	0.706602	HIV
HIST1H4H	NM_003543	51	I	M	rs761771008	7.95488e-06	0	0	0.000123031	0	0	0	0	0	0	0	0	0	0	0	0	0	0.000123031	0	HIST1H4H:51:I:M	48	S	phosphorylation;phosphorylation (SARS-CoV-2)	PAK2	198400;32645325;21724829;17081983	NM_003543	P62805	RGGVKRIsGLIYEET	PhosphoSitePlus|Phospho.ELM|UniProt|Vero E6 (Bouhaddou et al.; 2020)	3	NA	NA	FALSE	distal	0.706602	HIV
HIST1H4J	NM_021968	50	L	F	rs1250725739	1.43631e-05	0	0	0	0	4.02706e-05	0	0.000123716	0	0	0	0.000161865	0	1.07124e-05	0	0	0	0.000123716	0	HIST1H4J:50:L:F	48	S	phosphorylation;phosphorylation (SARS-CoV-2)	PAK2	198400;32645325;21724829;17081983	NM_021968	P62805	RGGVKRIsGLIYEET	PhosphoSitePlus|Phospho.ELM|UniProt|Vero E6 (Bouhaddou et al.; 2020)	2	NA	NA	FALSE	proximal	0.706602	HIV
HIST1H4L	NM_003546	54	E	K	rs148995564	2.78372e-05	0	0	0.000369094	0	0	2.89084e-05	0	0	0	0	0	0	0	0	0	0	0.000369094	0	HIST1H4L:54:E:K	48	S	phosphorylation;phosphorylation (SARS-CoV-2)	PAK2	198400;32645325;21724829;17081983	NM_003546	P62805	RGGVKRIsGLIYEET	PhosphoSitePlus|Phospho.ELM|UniProt|Vero E6 (Bouhaddou et al.; 2020)	6	NA	NA	FALSE	distal	0.706602	HIV
HIST4H4	NM_175054	47	I	F	rs751367996	7.95361e-06	0	0	0	0	0	0	0.000108755	0	0	0	0.000138696	0	0	0	0	0	0.000108755	0	HIST4H4:47:I:F	48	S	phosphorylation;phosphorylation (SARS-CoV-2)	PAK2	198400;32645325;21724829;17081983	NM_175054	P62805	RGGVKRIsGLIYEET	Vero E6 (Bouhaddou et al.; 2020)|HPRD|Phospho.ELM|PhosphoSitePlus|UniProt	1	NA	NA	FALSE	proximal	0.706602	HIV
HJURP	NM_018410	454	R	C	rs770064280	3.5789e-05	0	0	0	6.53253e-05	3.22664e-05	0	0.000271828	0	0	0	0.000346644	0.00413223	1.75818e-05	0	0	0	0.000271828	0	HJURP:454:R:C	448	S	phosphorylation;phosphorylation (SARS-CoV-2)	CDK1	18669648;32645325	NM_018410	Q8NCD3	LHREYCLsPRNQPRR	PhosphoSitePlus|Phospho.ELM|Vero E6 (Bouhaddou et al.; 2020)	6	NA	NA	FALSE	distal	0.314367
HJURP	NM_018410	454	R	H	rs148016883	5.16964e-05	0	0	0	0	0	0.000115634	0	0.000114793	2.36922e-05	0	0	0	3.51655e-05	0.000184775	0	0.000162866	0.000115634	0	HJURP:454:R:H	448	S	phosphorylation;phosphorylation (SARS-CoV-2)	CDK1	18669648;32645325	NM_018410	Q8NCD3	LHREYCLsPRNQPRR	PhosphoSitePlus|Phospho.ELM|Vero E6 (Bouhaddou et al.; 2020)	6	NA	NA	FALSE	distal	0.314367
HJURP	NM_018410	466	M	T	rs138901859	6.3633e-05	0	0	6.1546e-05	0	9.68179e-05	0.00014455	0	3.82643e-05	0.00014216	0	0	0	8.79198e-05	0	0	0	0.00014455	0	HJURP:466:M:T	473	S	phosphorylation;phosphorylation (SARS-CoV-2)	CDK1	18669648;18220336;32645325	NM_018410	Q8NCD3	MYRGGPAsPGGLQGL	PhosphoSitePlus|Phospho.ELM|Vero E6 (Bouhaddou et al.; 2020)	7	NA	NA	FALSE	distal	0.678913	HIV
HJURP	NM_018410	467	Y	H	rs371240721	7.95437e-05	8.69414e-05	0.000374532	6.1546e-05	0.000195989	0.000129091	0	0	0.000153057	4.73934e-05	0	0	0.00413223	0.000114302	0	0	0	0.000195989	0	HJURP:467:Y:H	473	S	phosphorylation;phosphorylation (SARS-CoV-2)	CDK1	18669648;18220336;32645325	NM_018410	Q8NCD3	MYRGGPAsPGGLQGL	PhosphoSitePlus|Phospho.ELM|Vero E6 (Bouhaddou et al.; 2020)	6	NA	NA	FALSE	distal	0.678913	HIV
HJURP	NM_018410	475	G	D	rs369822930	7.95456e-06	0	0	0.000123077	0	0	0	0	0	0	0	0	0	0	0	0	0	0.000123077	0	HJURP:475:G:D	473	S	phosphorylation;phosphorylation (SARS-CoV-2)	CDK1	18669648;18220336;32645325	NM_018410	Q8NCD3	MYRGGPAsPGGLQGL	PhosphoSitePlus|Phospho.ELM|Vero E6 (Bouhaddou et al.; 2020)	2	0.654646	gain	FALSE	rewiring	0.678913	HIV
HJURP	NM_018410	560	K	R	rs778448993	4.77156e-05	0	0	0	0	0	0	0	0.000420908	2.36866e-05	0	0	0	0.00010548	0	0	0	0.00010548	0	HJURP:560:K:R	557	S	phosphorylation;phosphorylation (SARS-CoV-2)		32645325	NM_018410	Q8NCD3	GIFRKSVsPSKTLSV	PhosphoSitePlus|Vero E6 (Bouhaddou et al.; 2020)	3	NA	NA	FALSE	distal	0.618966
HMGA1	NM_145899	99	S	L	rs375793961	4.90233e-05	0	0	0.000539568	0	0	3.70727e-05	0	0	0	0	0	0	0	0.000120322	0	0	0.000539568	0	HMGA1:99:S:L	102	S	phosphorylation;phosphorylation (SARS-CoV-2)	CSNK2A2;CSNK2A1	19651622;20068231;19415658;32645325;15835918;20187088;18669648;19413330;18491316;17525332;18452278;16083285;2806554;20166139;15302935	NM_145899	P17096	EEGISQEsSEEEQ--	Vero E6 (Bouhaddou et al.; 2020)|HPRD|Phospho.ELM|PhosphoSitePlus|UniProt	3	0.802922	loss	TRUE	rewiring	0.730492	HSV1
HMGN1	NM_004965	12	A	T	rs200500013	0.000107933	0.000183486	0	0.0010846	0.000164625	0	5.93542e-05	0	4.2633e-05	0	0	0	0	2.79793e-05	0	0	0	0.0010846	0	HMGN1:12:A:T	7	S	phosphorylation;phosphorylation (SARS-CoV-2)	PRKCA;RPS6KA4;PRKACA;RPS6KA5;RPS6KA3;CSNK2A1	18669648;12773393;17924679;20166139;32645325;11438671	NM_004965	P05114	#NAME?	PhosphoSitePlus|Phospho.ELM|HPRD|Vero E6 (Bouhaddou et al.; 2020)	5	NA	NA	FALSE	distal	0.850588	HSV1
HMGN1	NM_004965	9	A	T	rs34613278	0.0656858	0.118825	0.0888616	0.0908136	0.0545129	0.0819042	0.0491031	0.0166341	0.0625612	0.075215	0.0144695	0.0173231	0.0625	0.0788798	0.0252804	0.140676	0.0856259	0.0908136	0.00746269	HMGN1:9:A:T	7	S	phosphorylation;phosphorylation (SARS-CoV-2)	PRKCA;RPS6KA4;PRKACA;RPS6KA5;RPS6KA3;CSNK2A1	18669648;12773393;17924679;20166139;32645325;11438671	NM_004965	P05114	#NAME?	PhosphoSitePlus|Phospho.ELM|HPRD|Vero E6 (Bouhaddou et al.; 2020)	2	NA	NA	FALSE	proximal	0.850588	HSV1
HNF1B	NM_000458	68	G	R	rs767576616	5.18594e-05	0	0	0	0.000424698	0	0	0	0	0	0	0	0	0	0	0	0	0.000424698	0	HNF1B:68:G:R	75	S	phosphorylation;phosphorylation (SARS-CoV-2)		32645325	NM_000458	P35680	GHAKGRLsGDEGSED	PhosphoSitePlus|Vero E6 (Bouhaddou et al.; 2020)	7	NA	NA	FALSE	distal	0.375588
HNF1B	NM_000458	76	G	C	rs144425830	0.000575011	0.00156767	0.000750751	0.000617971	3.26669e-05	0.000259909	0.00225642	0	0.00015321	0.000237722	0	0	0	0.00037058	4.71298e-05	0	0.00196143	0.00225642	0	HNF1B:76:G:C	80	S	phosphorylation;phosphorylation (SARS-CoV-2)		32645325	NM_000458	P35680	RLSGDEGsEDGDDYD	PhosphoSitePlus|Vero E6 (Bouhaddou et al.; 2020)	4	NA	NA	TRUE	distal	0.331923
HNF1B	NM_000458	82	D	N	rs140562402	0.00061636	0.000261324	0	0.000247341	0	0.000715122	0.000665548	0	0.0014946	0.00118906	0	0	0	0.00100625	0	0.00109453	0.000327118	0.00100625	0	HNF1B:82:D:N	75	S	phosphorylation;phosphorylation (SARS-CoV-2)		32645325	NM_000458	P35680	GHAKGRLsGDEGSED	PhosphoSitePlus|Vero E6 (Bouhaddou et al.; 2020)	7	NA	NA	TRUE	distal	0.375588
HNRNPM	NM_005968	452	S	P	rs141595956	2.4887e-05	0	0	6.33392e-05	0	0	0.000145028	0	0	0	0	0	0	0	0	0	0	0.000145028	0	HNRNPM:452:S:P	452	S	phosphorylation;phosphorylation (SARS-CoV-2)		32645325	NM_005968	P52272	GSVERMGsGIERMGP	PhosphoSitePlus|Vero E6 (Bouhaddou et al.; 2020)	0	0.947585	loss	FALSE	direct	0.398584
HNRNPM	NM_005968	453	G	S	rs561303438	2.07933e-05	0	0	0	0	3.34627e-05	0	0.000220119	0	0	0	0.000280702	0	9.0238e-06	0	0	0	0.000220119	0	HNRNPM:453:G:S	452	S	phosphorylation;phosphorylation (SARS-CoV-2)		32645325	NM_005968	P52272	GSVERMGsGIERMGP	PhosphoSitePlus|Vero E6 (Bouhaddou et al.; 2020)	1	NA	NA	FALSE	proximal	0.398584
HNRNPU	NM_031844	28	K	R	rs200952460	0.000154487	0	0	0	0.000164376	0.000166934	0	0.00106802	0	0.000192456	0	0.00137164	0	0.000117033	0	0	0.000166945	0.00106802	0	HNRNPU:28:K:R	26	S	phosphorylation;phosphorylation (SARS-CoV-2)		17287340;32645325;20068231	NM_031844	Q00839	ELKKRRLsDKGLKAE	PhosphoSitePlus|Phospho.ELM|HPRD|Vero E6 (Bouhaddou et al.; 2020)	2	NA	NA	FALSE	proximal	NA
HNRNPUL1	NM_007040	190	R	T	rs147857804	2.80527e-05	0	0	0.000434405	0	0	0	0	0	0	0	0	0	0	0	0	0	0.000434405	0	HNRNPUL1:190:R:T	194	S	phosphorylation;phosphorylation (SARS-CoV-2)		20068231;16055720;32645325;18220336;18669648;17693683;18452278;20058876;17081983	NM_007040	Q9BUJ2	REDRRGRsPQPPAEE	PhosphoSitePlus|Phospho.ELM|HPRD|Vero E6 (Bouhaddou et al.; 2020)	4	NA	NA	FALSE	distal	0.402746
HNRNPUL1	NM_007040	193	R	C	rs761032061	7.95843e-06	0	0	0	0	0	0	0.000108731	0	0	0	0.000138658	0	0	0	0	0	0.000108731	0	HNRNPUL1:193:R:C	194	S	phosphorylation;phosphorylation (SARS-CoV-2)		20068231;16055720;32645325;18220336;18669648;17693683;18452278;20058876;17081983	NM_007040	Q9BUJ2	REDRRGRsPQPPAEE	PhosphoSitePlus|Phospho.ELM|HPRD|Vero E6 (Bouhaddou et al.; 2020)	1	NA	NA	FALSE	proximal	0.402746
HNRNPUL1	NM_007040	193	R	H	rs183061115	5.17384e-05	0	0	6.15233e-05	0	0	0.00011564	0.000217462	3.82673e-05	0	0	0.000277316	0	8.80065e-06	0.000139095	0	0	0.000217462	0	HNRNPUL1:193:R:H	194	S	phosphorylation;phosphorylation (SARS-CoV-2)		20068231;16055720;32645325;18220336;18669648;17693683;18452278;20058876;17081983	NM_007040	Q9BUJ2	REDRRGRsPQPPAEE	PhosphoSitePlus|Phospho.ELM|HPRD|Vero E6 (Bouhaddou et al.; 2020)	1	NA	NA	FALSE	proximal	0.402746
HOMER3	NM_004838	152	E	G	rs754773321	1.36388e-05	0	0	0	0	0	0	0.000243487	0	0	0	0.000329272	0	0	0	0	0	0.000243487	0	HOMER3:152:E:G	159	S	phosphorylation;phosphorylation (SARS-CoV-2)		18669648;18212344;32645325	NM_004838	Q9NSC5	EKLFRSQsADAPGPT	PhosphoSitePlus|Phospho.ELM|HPRD|Vero E6 (Bouhaddou et al.; 2020)	7	NA	NA	FALSE	distal	0.717406
HOMER3	NM_004838	158	Q	R	rs764291742	6.95613e-06	0	0	0.000100746	0	0	0	0	0	0	0	0	0	0	0	0	0	0.000100746	0	HOMER3:158:Q:R	159	S	phosphorylation;phosphorylation (SARS-CoV-2)		18669648;18212344;32645325	NM_004838	Q9NSC5	EKLFRSQsADAPGPT	PhosphoSitePlus|Phospho.ELM|HPRD|Vero E6 (Bouhaddou et al.; 2020)	1	NA	NA	FALSE	proximal	0.717406
HOMER3	NM_004838	164	G	C	rs552061594	7.08396e-06	0	0	0	0	0	0	0.000121418	0	0	0	0.000163132	0	0	0	0	0	0.000121418	0	HOMER3:164:G:C	159	S	phosphorylation;phosphorylation (SARS-CoV-2)		18669648;18212344;32645325	NM_004838	Q9NSC5	EKLFRSQsADAPGPT	PhosphoSitePlus|Phospho.ELM|HPRD|Vero E6 (Bouhaddou et al.; 2020)	5	NA	NA	FALSE	distal	0.717406
HOMER3	NM_004838	164	G	S	rs552061594	2.12519e-05	0	0	0	0.000138447	5.23834e-05	0	0	0	0	0	0	0	1.39755e-05	0	0	0	0.000138447	0	HOMER3:164:G:S	159	S	phosphorylation;phosphorylation (SARS-CoV-2)		18669648;18212344;32645325	NM_004838	Q9NSC5	EKLFRSQsADAPGPT	PhosphoSitePlus|Phospho.ELM|HPRD|Vero E6 (Bouhaddou et al.; 2020)	5	NA	NA	FALSE	distal	0.717406
HOMER3	NM_004838	166	T	I	rs147820524	0.00216876	0.00143021	0.00618302	0.000213584	0.00120192	0.00432184	0.000759237	0	0.00315969	0.00237563	0	0	0	0.0031515	0.00174197	0.00328781	0.00229183	0.0031515	0	HOMER3:166:T:I	159	S	phosphorylation;phosphorylation (SARS-CoV-2)		18669648;18212344;32645325	NM_004838	Q9NSC5	EKLFRSQsADAPGPT	PhosphoSitePlus|Phospho.ELM|HPRD|Vero E6 (Bouhaddou et al.; 2020)	7	NA	NA	FALSE	distal	0.717406
HS1BP3	NM_022460	4	P	L	rs764903603	8.72753e-05	0	0	0	0	0	0.00130208	0	0	0	0	0	0	0	0	0	0	0.00130208	0	HS1BP3:4:P:L	3	S	phosphorylation;phosphorylation (SARS-CoV-2)		32645325;20068231	NM_022460	Q53T59	#NAME?	PhosphoSitePlus|HPRD|Vero E6 (Bouhaddou et al.; 2020)	1	0.990336	gain:loss	FALSE	rewiring	0.26948
HSP90AB1	NM_007355	258	E	D	rs192464579	0.00047687	0	0	6.19042e-05	0	6.50533e-05	5.80147e-05	0	0.000750929	2.37473e-05	0	0	0	0.000195639	0.00402778	0	0.00114792	0.000195639	0	HSP90AB1:258:E:D	255	S	phosphorylation;phosphorylation (SARS-CoV-2)	CK2_ALPHA;CSNK2A1;AURKB	17322306;18767875;20068231;18691976;32645325;19007248;18669648;20187088;18510355;16964243;18088087;15302935;19691289;19664994;19651622;2492519;19415658;17287340;16094384;1956339;18491316;18212344;15822905;20166139;17081983	NM_007355	P08238	PKIEDVGsDEEDDSG	Vero E6 (Bouhaddou et al.; 2020)|HPRD|Phospho.ELM|PhosphoSitePlus|UniProt	3	NA	NA	FALSE	distal	0.990582	HSV1
HSP90AB1	NM_007355	262	G	S	rs144109530	0.000652245	8.74432e-05	0	0	0	9.74089e-05	0.000231911	0.000164944	0.000235682	2.37383e-05	0	0.000210793	0	9.75973e-05	0.00647668	0	0.000163934	0.000231911	0	HSP90AB1:262:G:S	255	S	phosphorylation;phosphorylation (SARS-CoV-2)	CK2_ALPHA;CSNK2A1;AURKB	17322306;18767875;20068231;18691976;32645325;19007248;18669648;20187088;18510355;16964243;18088087;15302935;19691289;19664994;19651622;2492519;19415658;17287340;16094384;1956339;18491316;18212344;15822905;20166139;17081983	NM_007355	P08238	PKIEDVGsDEEDDSG	Vero E6 (Bouhaddou et al.; 2020)|HPRD|Phospho.ELM|PhosphoSitePlus|UniProt	7	NA	NA	FALSE	distal	0.990582	HSV1
HSPB1	NM_001540	15	S	N	rs11547163	1.69581e-05	0	0	0.00021714	0	0	0	0	0	0	0	0	0	0	0	0	0.000171999	0.00021714	0	HSPB1:15:S:N	15	S	phosphorylation;phosphorylation (SARS-CoV-2)	MAPKAPK2;MAPKAPK3;PRKG1	18767875;20068231;18691976;20230923;32645325;19007248;18669648;16964243;1332886;15302935;18088087;11383510;10383393;19664994;16565220;19651622;12096113;19562805;18212344;20166139;20058876;8774846	NM_001540	P04792	FSLLRGPsWDPFRDW	Vero E6 (Bouhaddou et al.; 2020)|HPRD|Phospho.ELM|PhosphoSitePlus|UniProt	0	0.999015	loss	FALSE	direct	0.876009
HSPBP1	NM_012267	354	D	E	rs181335004	0.000123863	0	0	0	0	0	0	0.00168735	0	0	0	0.00215188	0	0	0	0	0	0.00168735	0	HSPBP1:354:D:E	351	S	phosphorylation;phosphorylation (SARS-CoV-2)		18669648;19415658;32645325;20068231	NM_012267	Q9NZL4	LLQTCFSsPADDSMD	PhosphoSitePlus|Phospho.ELM|HPRD|Vero E6 (Bouhaddou et al.; 2020)	3	NA	NA	FALSE	distal	NA
HTT	NM_002111	428	G	V	rs770664572	8.08702e-06	0	0	0.000129853	0	0	0	0	0	0	0	0	0	0	0	0	0	0.000129853	0	HTT:428:G:V	432	S	phosphorylation;phosphorylation (SARS-CoV-2)	CDK5	18669648;17322306;18767875;19413330;15911879;18088087;32645325	NM_002111	P42858	AGGGSSCsPVLSRKQ	PhosphoSitePlus|Phospho.ELM|HPRD|Vero E6 (Bouhaddou et al.; 2020)	4	NA	NA	FALSE	distal	0.537041
HTT	NM_002111	437	R	S	rs771706603	1.21246e-05	0	0	0	0.000100147	0	0	0	0	0	0	0	0	0	0	0	0	0.000100147	0	HTT:437:R:S	432	S	phosphorylation;phosphorylation (SARS-CoV-2)	CDK5	18669648;17322306;18767875;19413330;15911879;18088087;32645325	NM_002111	P42858	AGGGSSCsPVLSRKQ	PhosphoSitePlus|Phospho.ELM|HPRD|Vero E6 (Bouhaddou et al.; 2020)	5	NA	NA	FALSE	distal	0.537041
HUWE1	NM_031407	3557	A	V	rs184876358	0.000134868	0	0	7.80518e-05	0.0010488	0	0	0.000146402	0	6.59935e-05	0	0.000187336	0	2.53498e-05	0	0	0	0.0010488	0	HUWE1:3557:A:V	3555	S	phosphorylation;phosphorylation (SARS-CoV-2)		32645325	NM_031407	Q7Z6Z7	PTTKGSKsPAKVSDG	PhosphoSitePlus|Vero E6 (Bouhaddou et al.; 2020)	2	NA	NA	FALSE	proximal	0.327929
ID2	NM_002166	14	S	N	rs186122483	0.000123429	0	0	0	0	6.47459e-05	0	0.0015766	0	0	0.000523834	0.00187188	0	1.76227e-05	0	0	0	0.0015766	0	ID2:14:S:N	14	S	phosphorylation;phosphorylation (SARS-CoV-2)		32645325	NM_002166	Q02363	VRSVRKNsLSDHSLG	PhosphoSitePlus|Vero E6 (Bouhaddou et al.; 2020)	0	0.994304	loss	FALSE	direct	0.572253	HSV1
IGF2R	NM_000876	2412	E	A	rs752770507	5.5689e-05	0	0	0	0.000457277	0	0	0	0	0	0	0	0	0	0	0	0	0.000457277	0	IGF2R:2412:E:A	2409	S	phosphorylation;phosphorylation (SARS-CoV-2)	CK2_ALPHA;CSNK2A1	19664994;19651622;20068231;18691976;19415658;20230923;18707149;32645325;18669648;19413330;18452278;18578522;20166139;8318012;17081983	NM_000876	P11717	LHGDDQDsEDEVLTI	PhosphoSitePlus|Phospho.ELM|HPRD|Vero E6 (Bouhaddou et al.; 2020)	3	0.959047	loss	FALSE	rewiring	0.520191	HSV1
IGF2R	NM_000876	2416	I	T	rs747406601	7.95684e-06	0	0	0	0	0	0	0.000108743	0	0	0	0.000138677	0	0	0	0	0	0.000108743	0	IGF2R:2416:I:T	2409	S	phosphorylation;phosphorylation (SARS-CoV-2)	CK2_ALPHA;CSNK2A1	19664994;19651622;20068231;18691976;19415658;20230923;18707149;32645325;18669648;19413330;18452278;18578522;20166139;8318012;17081983	NM_000876	P11717	LHGDDQDsEDEVLTI	PhosphoSitePlus|Phospho.ELM|HPRD|Vero E6 (Bouhaddou et al.; 2020)	7	NA	NA	FALSE	distal	0.520191	HSV1
IKBKB	NM_001556	676	M	I	rs78448523	0.00149528	0.000608484	0.000374532	0.017655	0	0.000225894	0.00182134	0	0	7.10934e-05	0	0	0	0.000158261	0	0	0.00130293	0.017655	0	IKBKB:676:M:I	672	S	phosphorylation;phosphorylation (SARS-CoV-2)	IKBKB	19664994;19651622;20068231;18691976;32645325;18669648;19413330;10195894	NM_001556	O14920	VRGPVSGsPDSMNAS	Vero E6 (Bouhaddou et al.; 2020)|HPRD|Phospho.ELM|PhosphoSitePlus|UniProt	4	NA	NA	FALSE	distal	0.590654
INCENP	NM_001040694	190	E	K	rs202093810	5.9897e-05	8.70625e-05	0	6.16599e-05	0	6.48256e-05	5.78503e-05	0.000489769	0	0	0.000262055	0.000555093	0	2.64429e-05	0	0	0	0.000489769	0	INCENP:190:E:K	197	S	phosphorylation;phosphorylation (SARS-CoV-2)		19007248;18669648;16565220;20068231;18691976;32645325	NM_001040694	Q9NQS7	EPLPRTLsPTPASAT	PhosphoSitePlus|Phospho.ELM|HPRD|Vero E6 (Bouhaddou et al.; 2020)	7	NA	NA	FALSE	distal	0.534686
INCENP	NM_001040694	194	R	C	rs148478726	0.000119703	0	0	0.000862706	3.26669e-05	3.23876e-05	0	0.000761449	0	0	0	0.000971008	0	8.8098e-06	0	0	0	0.000862706	0	INCENP:194:R:C	197	S	phosphorylation;phosphorylation (SARS-CoV-2)		19007248;18669648;16565220;20068231;18691976;32645325	NM_001040694	Q9NQS7	EPLPRTLsPTPASAT	PhosphoSitePlus|Phospho.ELM|HPRD|Vero E6 (Bouhaddou et al.; 2020)	3	0.988348	loss	FALSE	rewiring	0.534686
INCENP	NM_001040694	194	R	H	rs142399783	4.39097e-05	8.70322e-05	0	0.000184911	0	0	0	0	3.82936e-05	0	0	0	0	1.76246e-05	0.000190006	0	0.000326691	0.000184911	0	INCENP:194:R:H	197	S	phosphorylation;phosphorylation (SARS-CoV-2)		19007248;18669648;16565220;20068231;18691976;32645325	NM_001040694	Q9NQS7	EPLPRTLsPTPASAT	PhosphoSitePlus|Phospho.ELM|HPRD|Vero E6 (Bouhaddou et al.; 2020)	3	0.988348	loss	FALSE	rewiring	0.534686
INCENP	NM_001040694	198	P	L	rs139869566	0.000398794	0.000348008	0	0.00258589	0	9.70937e-05	0.001041	0	3.82819e-05	0.00018997	0	0	0	0.000140932	0	9.93049e-05	0.000816727	0.00258589	0	INCENP:198:P:L	197	S	phosphorylation;phosphorylation (SARS-CoV-2)		19007248;18669648;16565220;20068231;18691976;32645325	NM_001040694	Q9NQS7	EPLPRTLsPTPASAT	PhosphoSitePlus|Phospho.ELM|HPRD|Vero E6 (Bouhaddou et al.; 2020)	1	0.990311	gain:loss	FALSE	rewiring	0.534686
ING5	NM_032329	115	M	I	rs185566428	6.13718e-05	0	0	0	0	0	0	0.00084488	0	0	0	0.00108319	0	0	0	0	0	0.00084488	0	ING5:115:M:I	118	S	phosphorylation;phosphorylation (SARS-CoV-2)		19651622;20068231;17287340;32645325;17081983	NM_032329	Q8WYH8	LKDKMEGsDFESSGG	PhosphoSitePlus|Phospho.ELM|HPRD|Vero E6 (Bouhaddou et al.; 2020)	3	NA	NA	FALSE	distal	0.617352
ING5	NM_032329	123	S	P	rs775080673	6.96493e-05	0	0	0	0	0	0.000523947	0	0	0	0	0	0	0	0	0	0	0.000523947	0	ING5:123:S:P	118	S	phosphorylation;phosphorylation (SARS-CoV-2)		19651622;20068231;17287340;32645325;17081983	NM_032329	Q8WYH8	LKDKMEGsDFESSGG	PhosphoSitePlus|Phospho.ELM|HPRD|Vero E6 (Bouhaddou et al.; 2020)	5	NA	NA	FALSE	distal	0.617352
ING5	NM_032329	124	G	R	rs375308237	3.30322e-05	0	0	0	0.00010362	0	9.40026e-05	0.000113882	0	0	0	0.000146284	0	0	0	0	0	0.000113882	0	ING5:124:G:R	118	S	phosphorylation;phosphorylation (SARS-CoV-2)		19651622;20068231;17287340;32645325;17081983	NM_032329	Q8WYH8	LKDKMEGsDFESSGG	PhosphoSitePlus|Phospho.ELM|HPRD|Vero E6 (Bouhaddou et al.; 2020)	6	NA	NA	FALSE	distal	0.617352
INPP5E	NM_019892	83	A	T	rs1016285166	6.28733e-06	0	0	0.000119875	0	0	0	0	0	0	0	0	0	0	0	0	0	0.000119875	0	INPP5E:83:A:T	85	S	phosphorylation;phosphorylation (SARS-CoV-2)		32645325	NM_019892	Q9NRR6	PRLERALsLDDKGWR	PhosphoSitePlus|Vero E6 (Bouhaddou et al.; 2020)	2	NA	NA	FALSE	proximal	0.301891
INPP5E	NM_019892	88	D	G	rs1057482033	5.73908e-06	0	0	0.000106952	0	0	0	0	0	0	0	0	0	0	0	0	0	0.000106952	0	INPP5E:88:D:G	85	S	phosphorylation;phosphorylation (SARS-CoV-2)		32645325	NM_019892	Q9NRR6	PRLERALsLDDKGWR	PhosphoSitePlus|Vero E6 (Bouhaddou et al.; 2020)	3	0.792752	loss	FALSE	rewiring	0.301891
INPP5E	NM_019892	90	G	S	rs938893997	3.36247e-05	0	0	0	0	0	0.000202552	0	0	0	0	0	0	0	0	0	0	0.000202552	0	INPP5E:90:G:S	85	S	phosphorylation;phosphorylation (SARS-CoV-2)		32645325	NM_019892	Q9NRR6	PRLERALsLDDKGWR	PhosphoSitePlus|Vero E6 (Bouhaddou et al.; 2020)	5	NA	NA	FALSE	distal	0.301891
INTS10	NM_018142	380	M	V	rs370899313	2.85836e-05	8.78889e-05	0	0	0	0	0	0.000113804	7.6929e-05	4.83045e-05	0	0.000146327	0	4.45911e-05	0	0	0	0.000113804	0	INTS10:380:M:V	382	S	phosphorylation;phosphorylation (SARS-CoV-2)		32645325	NM_018142	Q9NVR2	GREKTMSsDDEDCSA	PhosphoSitePlus|Vero E6 (Bouhaddou et al.; 2020)	2	NA	NA	TRUE	proximal	0.487209
IRF2BP2	NM_182972	454	N	T	rs770166969	3.97636e-05	0	0	0	0	0	0.000289084	0	0	0	0	0	0	0	0	0	0	0.000289084	0	IRF2BP2:454:N:T	460	S	phosphorylation;phosphorylation (SARS-CoV-2)		18669648;19413330;19664995;19651622;20068231;15302935;32645325	NM_182972	Q7Z5L9	RNSNSPPsPSSMNQR	PhosphoSitePlus|HPRD|Vero E6 (Bouhaddou et al.; 2020)	6	NA	NA	TRUE	distal	0.511923
IRF2BP2	NM_182972	459	P	L	rs150262546	0.000143151	8.69263e-05	0	6.15157e-05	0	0.000161332	0	0	0.000306138	0.000497442	0	0	0	0.000307676	0	0	0	0.000307676	0	IRF2BP2:459:P:L	455	S	phosphorylation;phosphorylation (SARS-CoV-2)		18669648;19413330;19651622;20068231;32645325	NM_182972	Q7Z5L9	HSTTRRNsNSPPSPS	PhosphoSitePlus|HPRD|Vero E6 (Bouhaddou et al.; 2020)	4	NA	NA	TRUE	distal	0.573022
IRF2BP2	NM_182972	459	P	S	rs757949776	1.59061e-05	0	0	0	0	0	2.89084e-05	0.000163097	0	0	0	0.000207987	0	0	0	0	0	0.000163097	0	IRF2BP2:459:P:S	455	S	phosphorylation;phosphorylation (SARS-CoV-2)		18669648;19413330;19651622;20068231;32645325	NM_182972	Q7Z5L9	HSTTRRNsNSPPSPS	PhosphoSitePlus|HPRD|Vero E6 (Bouhaddou et al.; 2020)	4	0.818452	gain	TRUE	rewiring	0.573022
ITSN1	NM_003024	1137	S	N	rs187895245	8.7588e-05	0	0	0	0	0	0	0.00114329	0	2.36989e-05	0.00288109	0.000555633	0	8.80313e-06	0	0	0	0.00114329	0.0131579	ITSN1:1137:S:N	1137	S	phosphorylation;phosphorylation (SARS-CoV-2)		32645325	NM_003024	Q15811	ANYVKLLsPGTSKIT	PhosphoSitePlus|Vero E6 (Bouhaddou et al.; 2020)	0	0.972511	loss	FALSE	direct	NA
ITSN1	NM_003024	1140	T	M	rs200762568	3.589e-05	0	0	0	0	3.23583e-05	0.000173792	0	0	4.74158e-05	0	0	0	2.64625e-05	0	0	0	0.000173792	0	ITSN1:1140:T:M	1137	S	phosphorylation;phosphorylation (SARS-CoV-2)		32645325	NM_003024	Q15811	ANYVKLLsPGTSKIT	PhosphoSitePlus|Vero E6 (Bouhaddou et al.; 2020)	3	NA	NA	FALSE	distal	NA
ITSN1	NM_003024	555	V	A	rs367784015	8.69762e-06	0	0	0.000133369	0	0	0	0	0	0	0	0	0	0	0	0	0	0.000133369	0	ITSN1:555:V:A	559	S	phosphorylation;phosphorylation (SARS-CoV-2)		20068231;32645325;17081983	NM_003024	Q15811	LKQVQQNsLHRDSLV	PhosphoSitePlus|HPRD|Vero E6 (Bouhaddou et al.; 2020)	4	NA	NA	FALSE	distal	NA
ITSN1	NM_003024	561	H	P	rs750566466	1.47748e-05	0	0	0	0.000133191	0	0	0	0	0	0	0	0	0	0	0	0	0.000133191	0	ITSN1:561:H:P	559	S	phosphorylation;phosphorylation (SARS-CoV-2)		20068231;32645325;17081983	NM_003024	Q15811	LKQVQQNsLHRDSLV	PhosphoSitePlus|HPRD|Vero E6 (Bouhaddou et al.; 2020)	2	NA	NA	FALSE	proximal	NA
ITSN1	NM_003024	565	L	R	rs201440281	1.68795e-05	0	0	0	0	0	0.000137788	0	0	0	0	0	0	0	0	0	0	0.000137788	0	ITSN1:565:L:R	559	S	phosphorylation;phosphorylation (SARS-CoV-2)		20068231;32645325;17081983	NM_003024	Q15811	LKQVQQNsLHRDSLV	PhosphoSitePlus|HPRD|Vero E6 (Bouhaddou et al.; 2020)	6	NA	NA	FALSE	distal	NA
IWS1	NM_017969	370	H	Q	rs777570741	1.20596e-05	0	0	0.000124069	0	0	0	0	0	2.40061e-05	0	0	0	8.86273e-06	0	0	0	0.000124069	0	IWS1:370:H:Q	377	S	phosphorylation;phosphorylation (SARS-CoV-2)		18669648;19651622;20068231;18452278;32645325;17081983	NM_017969	Q96ST2	HKKQKMDsDEDEKEG	PhosphoSitePlus|Phospho.ELM|HPRD|Vero E6 (Bouhaddou et al.; 2020)	7	NA	NA	FALSE	distal	0.453142
IWS1	NM_017969	377	S	R	rs139425745	7.55792e-05	0	0	6.15233e-05	0	0.00022604	0.000115667	0	0	0.000165924	0	0	0	0.000123135	0	0	0	0.000123135	0	IWS1:377:S:R	377	S	phosphorylation;phosphorylation (SARS-CoV-2)		18669648;19651622;20068231;18452278;32645325;17081983	NM_017969	Q96ST2	HKKQKMDsDEDEKEG	PhosphoSitePlus|Phospho.ELM|HPRD|Vero E6 (Bouhaddou et al.; 2020)	0	0.854716	loss	FALSE	direct	0.453142
JMJD1C	NM_032776	650	T	I	rs41274068	0.00874341	0.00781936	0.00600601	0.00238925	0.00303961	0.0138455	0.00333217	0	0.011913	0.0141908	0	0	0.0166667	0.0127406	0.0184858	0.00417246	0.00909392	0.0127406	0	JMJD1C:650:T:I	652	S	phosphorylation;phosphorylation (SARS-CoV-2)		32645325	NM_032776	Q15652	VKPKITHsPDSVKSK	PhosphoSitePlus|Vero E6 (Bouhaddou et al.; 2020)	2	NA	NA	FALSE	proximal	0.354665
JMJD1C	NM_032776	653	P	L	rs752736033	4.81715e-05	0	0	0	0	0	0.000347745	0	0	0	0	0	0	0	0	0	0	0.000347745	0	JMJD1C:653:P:L	652	S	phosphorylation;phosphorylation (SARS-CoV-2)		32645325	NM_032776	Q15652	VKPKITHsPDSVKSK	PhosphoSitePlus|Vero E6 (Bouhaddou et al.; 2020)	1	0.985018	gain:loss	FALSE	rewiring	0.354665
JMJD1C	NM_032776	659	K	E	rs750493771	8.02845e-05	8.7858e-05	0	0	3.2684e-05	0	0	0.00100167	0	0	0.000524934	0.00114074	0	8.85551e-06	0	0	0	0.00100167	0	JMJD1C:659:K:E	652	S	phosphorylation;phosphorylation (SARS-CoV-2)		32645325	NM_032776	Q15652	VKPKITHsPDSVKSK	PhosphoSitePlus|Vero E6 (Bouhaddou et al.; 2020)	7	NA	NA	FALSE	distal	0.354665
JPH1	NM_020647	213	R	P	rs201314759	0.000167759	8.88257e-05	0	0	0	0	0.00104852	0	0	5.18457e-05	0	0	0	2.77552e-05	0	0	0.000332447	0.00104852	0	JPH1:213:R:P	216	S	phosphorylation;phosphorylation (SARS-CoV-2)		18669648;32645325;20068231	NM_020647	Q9HDC5	GGLFRRGsLLGSMKL	PhosphoSitePlus|Phospho.ELM|HPRD|Vero E6 (Bouhaddou et al.; 2020)	3	0.993677	loss	TRUE	rewiring	0.86384
JPH1	NM_020647	216	S	Y	rs563245256	4.07133e-05	0	0	0	0	0	0	0.000546986	0	0	0	0.000698422	0	0	0	0	0	0.000546986	0	JPH1:216:S:Y	216	S	phosphorylation;phosphorylation (SARS-CoV-2)		18669648;32645325;20068231	NM_020647	Q9HDC5	GGLFRRGsLLGSMKL	PhosphoSitePlus|Phospho.ELM|HPRD|Vero E6 (Bouhaddou et al.; 2020)	0	0.999995	gain:loss	TRUE	direct	0.86384
KANK2	NM_001136191	323	S	G	rs202236248	0.000474895	0.000283447	0.00107296	0	0	0.000223497	0	0	4.12473e-05	5.22876e-05	0	0	0	0.000137266	0	0.00952075	0.00123588	0.000137266	0	KANK2:323:S:G	323	S	phosphorylation;phosphorylation (SARS-CoV-2)		18669648;32645325;19651622;17081983	NM_001136191	Q63ZY3	QAWPPPDsPVRVDTV	PhosphoSitePlus|Phospho.ELM|HPRD|Vero E6 (Bouhaddou et al.; 2020)	0	0.996537	loss	FALSE	direct	0.500412
KANK2	NM_001136191	324	P	L	rs113239163	9.91918e-05	0	0.000527983	7.38662e-05	0.000101235	7.42942e-05	8.90525e-05	0.000342779	4.13531e-05	5.21703e-05	0	0.000439174	0	5.87429e-05	0	0	0.000704225	0.000342779	0	KANK2:324:P:L	323	S	phosphorylation;phosphorylation (SARS-CoV-2)		18669648;32645325;19651622;17081983	NM_001136191	Q63ZY3	QAWPPPDsPVRVDTV	PhosphoSitePlus|Phospho.ELM|HPRD|Vero E6 (Bouhaddou et al.; 2020)	1	0.998769	gain:loss	FALSE	rewiring	0.500412
KANK2	NM_001136191	326	R	C	rs200634853	0.000966242	0	0	0.000147536	0.000471158	0.000481946	0	0.00291629	0.00133056	2.60634e-05	0.00639659	0.00197715	0	0.000450645	0.00467106	0	0.00282486	0.00291629	0	KANK2:326:R:C	323	S	phosphorylation;phosphorylation (SARS-CoV-2)		18669648;32645325;19651622;17081983	NM_001136191	Q63ZY3	QAWPPPDsPVRVDTV	PhosphoSitePlus|Phospho.ELM|HPRD|Vero E6 (Bouhaddou et al.; 2020)	3	NA	NA	FALSE	distal	0.500412
KANK2	NM_001136191	326	R	H	rs370098562	5.60809e-05	9.4679e-05	0	0	0	0.000111161	0	5.71755e-05	8.32432e-05	0.000130317	0	7.32815e-05	0	0.000107788	0	0.000106542	0	0.000107788	0	KANK2:326:R:H	323	S	phosphorylation;phosphorylation (SARS-CoV-2)		18669648;32645325;19651622;17081983	NM_001136191	Q63ZY3	QAWPPPDsPVRVDTV	PhosphoSitePlus|Phospho.ELM|HPRD|Vero E6 (Bouhaddou et al.; 2020)	3	NA	NA	FALSE	distal	0.500412
KAT5	NM_006388	209	A	T	rs1325667021	7.96064e-06	0	0	0.000123077	0	0	0	0	0	0	0	0	0	0	0	0	0	0.000123077	0	KAT5:209:A:T	202	S	phosphorylation;phosphorylation (SARS-CoV-2)		32645325	NM_006388	Q92993	TDEDSQDsSDGIPSA	PhosphoSitePlus|Vero E6 (Bouhaddou et al.; 2020)	7	NA	NA	FALSE	distal	0.410035
KATNA1	NM_007044	102	V	I	rs375960214	8.08597e-06	0	0	0.000124486	0	0	0	0	0	0	0	0	0	0	0	0	0	0.000124486	0	KATNA1:102:V:I	109	S	phosphorylation;phosphorylation (SARS-CoV-2)	DYRK2	19287380;32645325	NM_007044	O75449	VPVERRPsPGPRKRQ	PhosphoSitePlus|UniProt|Vero E6 (Bouhaddou et al.; 2020)	7	NA	NA	FALSE	distal	0.523298
KATNA1	NM_007044	115	R	H	rs759837219	1.28734e-05	0	0	0	0.000115982	0	0	0	0	0	0	0	0	0	0	0	0	0.000115982	0	KATNA1:115:R:H	109	S	phosphorylation;phosphorylation (SARS-CoV-2)	DYRK2	19287380;32645325	NM_007044	O75449	VPVERRPsPGPRKRQ	PhosphoSitePlus|UniProt|Vero E6 (Bouhaddou et al.; 2020)	6	NA	NA	FALSE	distal	0.523298
KBTBD11	NM_014867	110	P	S	rs757166087	3.87702e-05	0	0	0	0	0	0.000239693	0	0	0	0	0	0	0	0	0	0	0.000239693	0	KBTBD11:110:P:S	107	S	phosphorylation;phosphorylation (SARS-CoV-2)		19413330;32645325;19664994	NM_014867	O94819	PEEPAAPsPEPRVWL	PhosphoSitePlus|HPRD|Vero E6 (Bouhaddou et al.; 2020)	3	0.601121	gain	FALSE	rewiring	0.297927
KBTBD11	NM_014867	110	P	T	rs757166087	0.000193851	0	0	0	0	0	0.000119847	0	0	0	0	0	0	0	0	0.00205761	0	0.000119847	0	KBTBD11:110:P:T	107	S	phosphorylation;phosphorylation (SARS-CoV-2)		19413330;32645325;19664994	NM_014867	O94819	PEEPAAPsPEPRVWL	PhosphoSitePlus|HPRD|Vero E6 (Bouhaddou et al.; 2020)	3	NA	NA	FALSE	distal	0.297927
KBTBD11	NM_014867	111	R	C	rs975476594	1.90143e-05	0	0	0	0	0	0.000119933	0	0	0	0	0	0	0	0	0	0	0.000119933	0	KBTBD11:111:R:C	107	S	phosphorylation;phosphorylation (SARS-CoV-2)		19413330;32645325;19664994	NM_014867	O94819	PEEPAAPsPEPRVWL	PhosphoSitePlus|HPRD|Vero E6 (Bouhaddou et al.; 2020)	4	NA	NA	FALSE	distal	0.297927
KCTD3	NM_016121	706	I	V	rs771681462	2.39374e-05	0	0	0	0	3.24823e-05	0	0.000271916	0	0	0	0.000346693	0	8.83876e-06	0	0	0	0.000271916	0	KCTD3:706:I:V	711	S	phosphorylation;phosphorylation (SARS-CoV-2)		18669648;32645325;20068231	NM_016121	Q9Y597	CNISERKsPGVEIKS	PhosphoSitePlus|Phospho.ELM|HPRD|Vero E6 (Bouhaddou et al.; 2020)	5	NA	NA	FALSE	distal	0.325185
KCTD3	NM_016121	713	G	A	rs766000351	1.19806e-05	0	0	0	0	0	0	0.000163203	0	0	0	0.000208102	0	0	0	0	0	0.000163203	0	KCTD3:713:G:A	711	S	phosphorylation;phosphorylation (SARS-CoV-2)		18669648;32645325;20068231	NM_016121	Q9Y597	CNISERKsPGVEIKS	PhosphoSitePlus|Phospho.ELM|HPRD|Vero E6 (Bouhaddou et al.; 2020)	2	NA	NA	FALSE	proximal	0.325185
KDM1A	NM_015013	852	M	I	rs748733661	6.01468e-05	0	0	6.15385e-05	0	6.52699e-05	0	0	0.000229762	0.000144732	0	0	0	0.000124453	0	0	0	0.000124453	0	KDM1A:852:M:I	849	S	phosphorylation;phosphorylation (SARS-CoV-2)		18669648;19413330;19664995;20068231;32645325	NM_015013	O60341	PGVPAQQsPSM----	PhosphoSitePlus|Phospho.ELM|HPRD|Vero E6 (Bouhaddou et al.; 2020)	3	NA	NA	FALSE	distal	0.476316	HIV
KDM2B	NM_032590	789	G	S	rs782514406	1.60579e-05	8.76271e-05	0	0.000193748	0	0	0	0	0	0	0	0	0	8.8358e-06	0	0	0	0.000193748	0	KDM2B:789:G:S	795	S	phosphorylation;phosphorylation (SARS-CoV-2)		32645325	NM_032590	Q8NHM5	DGLLRRKsDDVHLRK	PhosphoSitePlus|Vero E6 (Bouhaddou et al.; 2020)	6	NA	NA	FALSE	distal	0.234505
KDM2B	NM_032590	792	R	H	rs782445142	5.21858e-05	8.76424e-05	0	0	0	9.74532e-05	0	0	0.000268097	4.77373e-05	0	0	0	0.000114938	0	0	0	0.000114938	0	KDM2B:792:R:H	795	S	phosphorylation;phosphorylation (SARS-CoV-2)		32645325	NM_032590	Q8NHM5	DGLLRRKsDDVHLRK	PhosphoSitePlus|Vero E6 (Bouhaddou et al.; 2020)	3	0.9889	loss	FALSE	rewiring	0.234505
KIAA0930	NM_001009880	329	E	D	rs750925364	2.05497e-05	0	0	0	0	0	0	0.000286205	0	0	0	0.000364644	0	0	0	0	0	0.000286205	0	KIAA0930:329:E:D	324	S	phosphorylation;phosphorylation (SARS-CoV-2)		18669648;32645325	NM_001009880	Q6ICG6	AEMKKSHsANDSEEF	PhosphoSitePlus|HPRD|Vero E6 (Bouhaddou et al.; 2020)	5	NA	NA	FALSE	distal	0.442497
KIAA1143	NM_020696	44	D	Y	rs770056797	1.1949e-05	0	0	0	0	0	0	0.000163114	0	0	0	0.000208016	0	0	0	0	0	0.000163114	0	KIAA1143:44:D:Y	50	S	phosphorylation;phosphorylation (SARS-CoV-2)		19651622;20068231;17287340;32645325;18669648;19413330;18452278;17081983	NM_020696	Q96AT1	PDEDGDHsDKEDEQP	PhosphoSitePlus|Phospho.ELM|HPRD|Vero E6 (Bouhaddou et al.; 2020)	6	NA	NA	FALSE	distal	0.608851
KIAA1143	NM_020696	54	D	Y	rs778495103	7.96083e-06	0	0	0.000123946	0	0	0	0	0	0	0	0	0	0	0	0	0	0.000123946	0	KIAA1143:54:D:Y	50	S	phosphorylation;phosphorylation (SARS-CoV-2)		19651622;20068231;17287340;32645325;18669648;19413330;18452278;17081983	NM_020696	Q96AT1	PDEDGDHsDKEDEQP	PhosphoSitePlus|Phospho.ELM|HPRD|Vero E6 (Bouhaddou et al.; 2020)	4	NA	NA	FALSE	distal	0.608851
KIAA1217	NM_019590	165	R	W	rs200578654	2.82762e-05	0	0	0	0	0	0	0.000386058	0	0	0.0015949	7.03235e-05	0	0	0	0	0	0.000386058	0	KIAA1217:165:R:W	169	S	phosphorylation;phosphorylation (SARS-CoV-2)		32645325	NM_019590	Q5T5P2	RGSRTRAsLPVVRST	PhosphoSitePlus|Vero E6 (Bouhaddou et al.; 2020)	4	NA	NA	FALSE	distal	0.338222
KIAA1217	NM_019590	167	R	H	rs775612291	4.04678e-05	0	0	0	0	0	5.98516e-05	0.000386271	0	2.42766e-05	0	0.000492888	0	8.90932e-06	0	0	0	0.000386271	0	KIAA1217:167:R:H	169	S	phosphorylation;phosphorylation (SARS-CoV-2)		32645325	NM_019590	Q5T5P2	RGSRTRAsLPVVRST	PhosphoSitePlus|Vero E6 (Bouhaddou et al.; 2020)	2	0.967003	loss	FALSE	rewiring	0.338222
KIAA1522	NM_001198972	155	R	L	rs746406963	1.20587e-05	0	0	0	0	0	0	0.000166982	0	0	0	0.000214011	0	0	0	0	0	0.000166982	0	KIAA1522:155:R:L	162	T	phosphorylation;phosphorylation (SARS-CoV-2)		32645325	NM_001198972	Q9P206	RRRERRStVLGLPQH	PhosphoSitePlus|Vero E6 (Bouhaddou et al.; 2020)	7	NA	NA	FALSE	distal	0.625803
KIAA1522	NM_001198972	157	R	Q	rs561655625	1.20897e-05	0	0	0.000131165	3.26968e-05	0	0	0	0	0	0	0	0	0	0	0	0	0.000131165	0	KIAA1522:157:R:Q	162	T	phosphorylation;phosphorylation (SARS-CoV-2)		32645325	NM_001198972	Q9P206	RRRERRStVLGLPQH	PhosphoSitePlus|Vero E6 (Bouhaddou et al.; 2020)	5	NA	NA	FALSE	distal	0.625803
KIAA1522	NM_001198972	157	R	W	rs760262368	1.6137e-05	0	0	0.000131441	0	3.28753e-05	0	5.56979e-05	0	0	0	7.13776e-05	0	8.89996e-06	0	0	0	0.000131441	0	KIAA1522:157:R:W	162	T	phosphorylation;phosphorylation (SARS-CoV-2)		32645325	NM_001198972	Q9P206	RRRERRStVLGLPQH	PhosphoSitePlus|Vero E6 (Bouhaddou et al.; 2020)	5	NA	NA	FALSE	distal	0.625803
KIAA1522	NM_001198972	167	P	L	rs201274811	4.8275e-05	0	0	0.000260315	0	6.53211e-05	5.80754e-05	0	3.83907e-05	7.17017e-05	0	0	0	5.32066e-05	0	0	0	0.000260315	0	KIAA1522:167:P:L	162	T	phosphorylation;phosphorylation (SARS-CoV-2)		32645325	NM_001198972	Q9P206	RRRERRStVLGLPQH	PhosphoSitePlus|Vero E6 (Bouhaddou et al.; 2020)	5	NA	NA	FALSE	distal	0.625803
KIAA1522	NM_001198972	169	H	Q	rs202166058	0.000571378	0	0.000378501	0.000130005	0	0.000457457	5.80686e-05	0	0.0039911	0.000263019	0	0	0	0.00115318	0.00023406	0	0.000497678	0.00115318	0	KIAA1522:169:H:Q	162	T	phosphorylation;phosphorylation (SARS-CoV-2)		32645325	NM_001198972	Q9P206	RRRERRStVLGLPQH	PhosphoSitePlus|Vero E6 (Bouhaddou et al.; 2020)	7	NA	NA	FALSE	distal	0.625803
KIAA1671	NM_001145206	1231	T	M	rs1040595211	0.000170145	0	0	0	0	0.00174216	0	0	NA	0.000196309	0	0	0	0.000477555	0	0	0	0.000477555	NA	KIAA1671:1231:T:M	1224	S	phosphorylation;phosphorylation (SARS-CoV-2)		18669648;18220336;32645325	NM_001145206	Q9BY89	GEAQERRsPTVEPST	PhosphoSitePlus|Phospho.ELM|Vero E6 (Bouhaddou et al.; 2020)	7	NA	NA	FALSE	distal	0.323114
KIF13B	NM_015254	1790	R	Q	rs753252153	2.71359e-05	0	0	0.000106975	0	0	0	0.000293255	0	0	0.000686342	0.000187056	0	0	0	0	0	0.000293255	0	KIF13B:1790:R:Q	1797	S	phosphorylation;phosphorylation (SARS-CoV-2)		32645325	NM_015254	Q9NQT8	RSATLSGsATNLASL	PhosphoSitePlus|Vero E6 (Bouhaddou et al.; 2020)	7	NA	NA	FALSE	distal	0.303987
KIF13B	NM_015254	1790	R	W	rs377365368	2.16394e-05	0	0	0	3.87898e-05	0	0	0.000219491	0	0	0	0.000280007	0	0	0	0	0	0.000219491	0	KIF13B:1790:R:W	1797	S	phosphorylation;phosphorylation (SARS-CoV-2)		32645325	NM_015254	Q9NQT8	RSATLSGsATNLASL	PhosphoSitePlus|Vero E6 (Bouhaddou et al.; 2020)	7	NA	NA	FALSE	distal	0.303987
KIF13B	NM_015254	1791	S	N	rs560613937	3.094e-05	0	0	0	0.000150966	4.37292e-05	0	0	0	0	0	0	0	1.23113e-05	0	0	0.000196078	0.000150966	0	KIF13B:1791:S:N	1797	S	phosphorylation;phosphorylation (SARS-CoV-2)		32645325	NM_015254	Q9NQT8	RSATLSGsATNLASL	PhosphoSitePlus|Vero E6 (Bouhaddou et al.; 2020)	6	NA	NA	FALSE	distal	0.303987
KIF13B	NM_015254	1792	A	T	rs192432763	0.000101999	0	0	0.000395101	0.00015006	0	0	0.000815883	0	0	0	0.00104749	0	0	0	0	0	0.000815883	0	KIF13B:1792:A:T	1797	S	phosphorylation;phosphorylation (SARS-CoV-2)		32645325	NM_015254	Q9NQT8	RSATLSGsATNLASL	PhosphoSitePlus|Vero E6 (Bouhaddou et al.; 2020)	5	NA	NA	FALSE	distal	0.303987
KIF13B	NM_015254	1798	A	G	rs768534631	1.40927e-05	0	0	0	0.000108186	0	0	0	0	0	0	0	0	0	0	0	0	0.000108186	0	KIF13B:1798:A:G	1797	S	phosphorylation;phosphorylation (SARS-CoV-2)		32645325	NM_015254	Q9NQT8	RSATLSGsATNLASL	PhosphoSitePlus|Vero E6 (Bouhaddou et al.; 2020)	1	NA	NA	FALSE	proximal	0.303987
KIF13B	NM_015254	1798	A	T	rs370028815	5.21169e-05	0	0	8.83548e-05	0	0	0.000315696	0	0	0	0	0	0	0	0	0	0	0.000315696	0	KIF13B:1798:A:T	1797	S	phosphorylation;phosphorylation (SARS-CoV-2)		32645325	NM_015254	Q9NQT8	RSATLSGsATNLASL	PhosphoSitePlus|Vero E6 (Bouhaddou et al.; 2020)	1	NA	NA	FALSE	proximal	0.303987
KIF13B	NM_015254	1798	A	V	rs768534631	7.04636e-05	0	0	0	0.00054093	0	0	0	0	0	0	0	0	0	0	0	0	0.00054093	0	KIF13B:1798:A:V	1797	S	phosphorylation;phosphorylation (SARS-CoV-2)		32645325	NM_015254	Q9NQT8	RSATLSGsATNLASL	PhosphoSitePlus|Vero E6 (Bouhaddou et al.; 2020)	1	NA	NA	FALSE	proximal	0.303987
KIF13B	NM_015254	1804	L	P	rs777789673	0.000149497	0	0	0	0	0.000295007	0	0	0.000680766	0.00015124	0	0	0	0.00028743	0.000151485	0.000106496	0.000177746	0.00028743	0	KIF13B:1804:L:P	1797	S	phosphorylation;phosphorylation (SARS-CoV-2)		32645325	NM_015254	Q9NQT8	RSATLSGsATNLASL	PhosphoSitePlus|Vero E6 (Bouhaddou et al.; 2020)	7	NA	NA	FALSE	distal	0.303987
KIF1A	NM_004321	1523	T	I	rs755376572	2.0964e-05	0	0	0	0.000169251	0	0	0	0	0	0	0	0	0	0	0	0	0.000169251	0	KIF1A:1523:T:I	1528	S	phosphorylation;phosphorylation (SARS-CoV-2)		19664994;32645325	NM_004321	Q12756	LRTPQPCsRPASPEP	PhosphoSitePlus|HPRD|Vero E6 (Bouhaddou et al.; 2020)	5	NA	NA	FALSE	distal	0.257742
KIF1A	NM_004321	1524	P	L	rs567604039	2.49118e-05	0	0.000384025	0	0	3.4303e-05	0	0.000112778	0	2.56937e-05	0	0.000144718	0	2.78464e-05	4.74158e-05	0	0	0.000112778	0	KIF1A:1524:P:L	1528	S	phosphorylation;phosphorylation (SARS-CoV-2)		19664994;32645325	NM_004321	Q12756	LRTPQPCsRPASPEP	PhosphoSitePlus|HPRD|Vero E6 (Bouhaddou et al.; 2020)	4	NA	NA	FALSE	distal	0.257742
KIF1A	NM_004321	1529	R	Q	rs191428830	0.00257434	8.90472e-05	0.00113809	0.000263992	0.000362295	0.000676087	2.91834e-05	0.00100806	0.00415566	0.000627668	0.00341207	0.000358938	0.00434783	0.00143699	0.020092	0.000101564	0.00135455	0.00143699	0	KIF1A:1529:R:Q	1528	S	phosphorylation;phosphorylation (SARS-CoV-2)		19664994;32645325	NM_004321	Q12756	LRTPQPCsRPASPEP	PhosphoSitePlus|HPRD|Vero E6 (Bouhaddou et al.; 2020)	1	0.998188	gain:loss	TRUE	rewiring	0.257742
KIF1A	NM_004321	1529	R	W	rs202072706	2.04963e-05	0	0	0.000198098	0	0	0	5.59973e-05	3.88621e-05	0	0	7.17566e-05	0	9.15365e-06	0	0	0	0.000198098	0	KIF1A:1529:R:W	1528	S	phosphorylation;phosphorylation (SARS-CoV-2)		19664994;32645325	NM_004321	Q12756	LRTPQPCsRPASPEP	PhosphoSitePlus|HPRD|Vero E6 (Bouhaddou et al.; 2020)	1	0.962204	loss	TRUE	rewiring	0.257742
KIF1A	NM_004321	1536	E	K	rs377032453	0.000101831	0.000177525	0	0	0.000164031	6.70781e-05	0.000145433	0	0.000155063	7.40594e-05	0	0	0.00438596	0.000108838	4.67028e-05	0.00010101	0.00016818	0.000164031	0	KIF1A:1536:E:K	1532	S	phosphorylation;phosphorylation (SARS-CoV-2)		19664994;32645325	NM_004321	Q12756	QPCSRPAsPEPELLP	PhosphoSitePlus|HPRD|Vero E6 (Bouhaddou et al.; 2020)	4	NA	NA	FALSE	distal	0.534601
KIF1C	NM_006612	669	R	Q	rs566736417	8.49086e-05	0	0	0	3.99265e-05	4.24556e-05	0	0	0	0.000335778	0	0	0	0.000174633	0	0	0.000198728	0.000174633	0	KIF1C:669:R:Q	674	S	phosphorylation;phosphorylation (SARS-CoV-2)		17081983;32645325;19651622;20068231	NM_006612	O43896	QQRLYADsDSGDDSD	PhosphoSitePlus|Phospho.ELM|HPRD|Vero E6 (Bouhaddou et al.; 2020)	5	0.96468	loss	TRUE	rewiring	0.448168
KIF23	NM_138555	13	T	P	rs764623875	1.35305e-05	0	0	0	0	0	0.000123406	0	0	0	0	0	0	0	0	0	0	0.000123406	0	KIF23:13:T:P	18	S	phosphorylation;phosphorylation (SARS-CoV-2)		22067460;32645325	NM_138555	Q02241	KPTVKKGsQTNLKDP	PhosphoSitePlus|Phospho.ELM|Vero E6 (Bouhaddou et al.; 2020)	5	NA	NA	FALSE	distal	0.339011
KIF3B	NM_004798	723	S	L	rs565907125	3.19094e-05	0	0	0	0.000130959	0	0	0.000218079	0	0	0	0.000278087	0	0	0	0	0	0.000218079	0	KIF3B:723:S:L	723	S	phosphorylation (SARS-CoV-2)		32645325	NM_004798	O15066	RPKSGRKsGSSSSSS	Vero E6 (Bouhaddou et al.; 2020)	0	0.990982	loss	FALSE	direct	0.246337
KIF3B	NM_004798	727	S	F	rs141907829	2.79167e-05	0	0	0.000369549	0	0	0	5.45316e-05	0	0	0	6.95507e-05	0	0	0	0	0	0.000369549	0	KIF3B:727:S:F	723	S	phosphorylation (SARS-CoV-2)		32645325	NM_004798	O15066	RPKSGRKsGSSSSSS	Vero E6 (Bouhaddou et al.; 2020)	4	0.821751	loss	FALSE	rewiring	0.246337
KIFAP3	NM_014970	53	Q	E	rs201402714	5.64604e-05	0	0	0.000701352	0	0	6.97447e-05	0	0	0	0	0	0	0	0	0	0	0.000701352	0	KIFAP3:53:Q:E	60	S	phosphorylation;phosphorylation (SARS-CoV-2)		32645325;20068231	NM_014970	Q92845	QKIIRLKsLNANTDI	PhosphoSitePlus|HPRD|Vero E6 (Bouhaddou et al.; 2020)	7	NA	NA	FALSE	distal	0.521165
KIFAP3	NM_014970	57	R	L	rs199720770	8.33743e-06	0	0	0	0	0	0	0.00011489	0	0	0	0.000147059	0	0	0	0	0	0.00011489	0	KIFAP3:57:R:L	60	S	phosphorylation;phosphorylation (SARS-CoV-2)		32645325;20068231	NM_014970	Q92845	QKIIRLKsLNANTDI	PhosphoSitePlus|HPRD|Vero E6 (Bouhaddou et al.; 2020)	3	0.976313	loss	FALSE	rewiring	0.521165
KIFAP3	NM_014970	62	N	S	rs146666861	0.000159608	0.000436758	0	0	0	0.000262364	9.16758e-05	0	7.67872e-05	9.82994e-05	0	0	0	0.000170288	0	0.00162009	0.000169262	0.000170288	0	KIFAP3:62:N:S	60	S	phosphorylation;phosphorylation (SARS-CoV-2)		32645325;20068231	NM_014970	Q92845	QKIIRLKsLNANTDI	PhosphoSitePlus|HPRD|Vero E6 (Bouhaddou et al.; 2020)	2	NA	NA	FALSE	proximal	0.521165
KIFAP3	NM_014970	63	A	T	rs373723375	8.96817e-05	0	0	0	0	0.000196554	0	0	0.000230185	0.000220189	0	0	0	0.000187798	4.65073e-05	0	0	0.000187798	0	KIFAP3:63:A:T	60	S	phosphorylation;phosphorylation (SARS-CoV-2)		32645325;20068231	NM_014970	Q92845	QKIIRLKsLNANTDI	PhosphoSitePlus|HPRD|Vero E6 (Bouhaddou et al.; 2020)	3	NA	NA	FALSE	distal	0.521165
KLC2	NM_022822	583	L	F	rs777417251	5.20671e-05	0	0	0	0.000394218	0	0	0	0	0	0	0	0	0	4.6477e-05	0	0	0.000394218	0	KLC2:583:L:F	582	S	phosphorylation;phosphorylation (SARS-CoV-2)	PRKAA1	19664994;18767875;19664995;19651622;20068231;32645325;18669648;19413330;15302935;18212344;17081983	NM_022822	Q9H0B6	PRMKRASsLNFLNKS	PhosphoSitePlus|Phospho.ELM|HPRD|Vero E6 (Bouhaddou et al.; 2020)	1	0.969052	gain:loss	FALSE	rewiring	0.44756
KMT2B	NM_014727	2088	P	S	rs750261235	8.78248e-05	0	0	0	0	0	0	0.00118092	0	0	0.00106045	0.00122193	0	0	0	0	0	0.00118092	0	KMT2B:2088:P:S	2083	T	phosphorylation;phosphorylation (SARS-CoV-2)		19691289;19413330;19664995;32645325	NM_014727	Q9UMN6	QQPRGQGtPPSGPGV	PhosphoSitePlus|HPRD|Vero E6 (Bouhaddou et al.; 2020)	5	NA	NA	FALSE	distal	0.27125
KMT2B	NM_014727	2089	G	A	rs760576944	2.19902e-05	0	0	0	0	0	0.000152569	0	0	0	0	0	0	0	0	0	0	0.000152569	0	KMT2B:2089:G:A	2083	T	phosphorylation;phosphorylation (SARS-CoV-2)		19691289;19413330;19664995;32645325	NM_014727	Q9UMN6	QQPRGQGtPPSGPGV	PhosphoSitePlus|HPRD|Vero E6 (Bouhaddou et al.; 2020)	6	NA	NA	FALSE	distal	0.27125
KMT2D	NM_003482	1603	L	P	rs769460876	3.60976e-05	0	0	0	0	0	0.000260658	0	0	0	0	0	0	0	0	0	0	0.000260658	0	KMT2D:1603:L:P	1606	S	phosphorylation;phosphorylation (SARS-CoV-2)		32645325;20068231	NM_003482	O14686	LLRNLTMsPLHKRRQ	PhosphoSitePlus|HPRD|Vero E6 (Bouhaddou et al.; 2020)	3	NA	NA	FALSE	distal	0.241714
KPNA6	NM_012316	4	M	V	rs147022148	1.20063e-05	0	0	0.000186174	0	0	0	0	0	0	0	0	0	0	0	0	0	0.000186174	0	KPNA6:4:M:V	6	S	phosphorylation;phosphorylation (SARS-CoV-2)		19413330;19651622;20068231;18691976;19691289;32645325	NM_012316	O60684	#NAME?	PhosphoSitePlus|HPRD|Vero E6 (Bouhaddou et al.; 2020)	2	NA	NA	FALSE	proximal	0.740938
KRT18	NM_000224	45	R	P	rs200221269	0.000106859	8.90948e-05	0	0.00013947	0	0.000205451	0	0	0	0.000394497	0	0	0	0.000210669	0	0	0.00016728	0.000210669	0	KRT18:45:R:P	49	S	phosphorylation;glycosylation;phosphorylation (SARS-CoV-2);O-glycosylation		32645325;7538124;20729549;20068231	NM_000224	P05783	SGSRISVsRSTSFRG	UniProt|PhosphoSitePlus|HPRD|Vero E6 (Bouhaddou et al.; 2020)	4	NA	NA	FALSE	distal	0.375073
KRT18	NM_000224	53	S	G	rs1341730231	8.1894e-06	0	0	0	0	0	0	0.000110156	0	0	0	0.000140568	0	0	0	0	0	0.000110156	0	KRT18:53:S:G	49	S	phosphorylation;glycosylation;phosphorylation (SARS-CoV-2);O-glycosylation		32645325;7538124;20729549;20068231	NM_000224	P05783	SGSRISVsRSTSFRG	UniProt|PhosphoSitePlus|HPRD|Vero E6 (Bouhaddou et al.; 2020)	4	0.846447	loss	FALSE	rewiring	0.375073
KTN1	NM_001079521	72	L	F	rs778012401	1.29497e-05	0	0	0.000127291	0	3.44875e-05	0	0	0	0	0	0	0	9.27902e-06	0	0	0	0.000127291	0	KTN1:72:L:F	75	S	phosphorylation;phosphorylation (SARS-CoV-2)		18669648;26091039;32645325;17081983	NM_001079521	Q86UP2	QNGNLHEsDSESVPR	PhosphoSitePlus|Phospho.ELM|UniProt|Vero E6 (Bouhaddou et al.; 2020)	3	NA	NA	FALSE	distal	0.3268
LARP4B	NM_015155	725	R	H	rs199947494	0.000195143	9.35979e-05	0	0	0	0.000189165	0.000127475	0.0016346	4.01671e-05	8.27815e-05	0.000261917	0.00208681	0	9.9055e-05	0	0	0.000410678	0.0016346	0	LARP4B:725:R:H	732	T	phosphorylation;phosphorylation (SARS-CoV-2)		18669648;19413330;19651622;20068231;32645325;17081983	NM_015155	Q92615	RLSREQStPPKSPQ-	PhosphoSitePlus|Phospho.ELM|HPRD|Vero E6 (Bouhaddou et al.; 2020)	7	NA	NA	FALSE	distal	0.521783
LARP4B	NM_015155	730	Q	R	rs745342799	2.49785e-05	0	0	0	0	0	0	0.000316056	0	0	0.00131165	0	0	0	0	0	0	0.000316056	0	LARP4B:730:Q:R	732	T	phosphorylation;phosphorylation (SARS-CoV-2)		18669648;19413330;19651622;20068231;32645325;17081983	NM_015155	Q92615	RLSREQStPPKSPQ-	PhosphoSitePlus|Phospho.ELM|HPRD|Vero E6 (Bouhaddou et al.; 2020)	2	0.950017	gain	TRUE	rewiring	0.521783
LARP4B	NM_015155	732	T	A	rs1264856491	3.078e-05	0	0	0	0.000303859	0	0	0	0	0	0	0	0	0	0	0	0	0.000303859	0	LARP4B:732:T:A	732	T	phosphorylation;phosphorylation (SARS-CoV-2)		18669648;19413330;19651622;20068231;32645325;17081983	NM_015155	Q92615	RLSREQStPPKSPQ-	PhosphoSitePlus|Phospho.ELM|HPRD|Vero E6 (Bouhaddou et al.; 2020)	0	0.996392	loss	TRUE	direct	0.521783
LARP4B	NM_015155	734	P	S	rs370989515	2.07168e-05	0	0	0.000266383	0	0	0	0	0	0	0	0	0	0	0	0	0	0.000266383	0	LARP4B:734:P:S	732	T	phosphorylation;phosphorylation (SARS-CoV-2)		18669648;19413330;19651622;20068231;32645325;17081983	NM_015155	Q92615	RLSREQStPPKSPQ-	PhosphoSitePlus|Phospho.ELM|HPRD|Vero E6 (Bouhaddou et al.; 2020)	2	NA	NA	TRUE	proximal	0.521783
LARP7	NM_015454	334	I	T	rs200831675	0.000731322	0.00029036	0.00287356	0.00013885	0.00135701	0.00158926	0.000190006	6.39468e-05	0.00112098	0.000596247	0.000264131	0	0.0105263	0.00102663	0.000392861	0.000405351	0.000707881	0.00135701	0	LARP7:334:I:T	338	T	phosphorylation;phosphorylation (SARS-CoV-2)		18767875;19651622;20068231;32645325;18669648;18452278;20166139;17081983	NM_015454	Q4G0J3	NRDIEIStEEEKDTG	PhosphoSitePlus|Phospho.ELM|HPRD|Vero E6 (Bouhaddou et al.; 2020)	4	NA	NA	TRUE	distal	0.427024
LARP7	NM_015454	335	E	V	rs761645480	1.5902e-05	0	0	0	0	0	0.00014214	0	0	0	0	0	0	0	0	0	0	0.00014214	0	LARP7:335:E:V	337	S	phosphorylation;phosphorylation (SARS-CoV-2)		18767875;19651622;20068231;32645325;18669648;18452278;20166139;17081983	NM_015454	Q4G0J3	ENRDIEIsTEEEKDT	PhosphoSitePlus|Phospho.ELM|HPRD|Vero E6 (Bouhaddou et al.; 2020)	2	0.915484	loss	TRUE	rewiring	0.375132
LARP7	NM_015454	338	T	I	rs189806015	0.000589001	0	0	0.00701031	0	0	0.000535045	0	0	0	0	0	0	0	0	0	0.00022482	0.00701031	0	LARP7:338:T:I	338	T	phosphorylation;phosphorylation (SARS-CoV-2)		18767875;19651622;20068231;32645325;18669648;18452278;20166139;17081983	NM_015454	Q4G0J3	NRDIEIStEEEKDTG	PhosphoSitePlus|Phospho.ELM|HPRD|Vero E6 (Bouhaddou et al.; 2020)	0	0.986827	loss	TRUE	direct	0.427024
LEMD2	NM_181336	496	S	F	rs760198321	7.96895e-06	0	0	0.000123122	0	0	0	0	0	0	0	0	0	0	0	0	0	0.000123122	0	LEMD2:496:S:F	499	S	phosphorylation;phosphorylation (SARS-CoV-2)		19651622;20068231;19415658;32645325;18669648;18452278;20166139;17081983	NM_181336	Q8NC56	WTKPSSFsDSER---	PhosphoSitePlus|Phospho.ELM|HPRD|Vero E6 (Bouhaddou et al.; 2020)	3	NA	NA	FALSE	distal	0.584395
LEO1	NM_138792	663	E	D	rs114649602	0.000582491	0.000350939	0.000376506	0.000309444	0.000236518	0	2.94118e-05	0.00668786	3.9093e-05	4.7895e-05	0.00736454	0.00657895	0	7.13127e-05	0	0	0.000164474	0.00668786	0	LEO1:663:E:D	658	S	phosphorylation;phosphorylation (SARS-CoV-2)		17322306;18767875;19664994;19651622;20068231;19415658;32645325;18669648;19413330;16964243;18452278;19691289;20166139;17081983	NM_138792	Q8WVC0	KHKKYVIsDEEEEDD	PhosphoSitePlus|Phospho.ELM|HPRD|Vero E6 (Bouhaddou et al.; 2020)	5	NA	NA	FALSE	distal	0.466226
LIG1	NM_000234	62	R	W	rs3730863	3.97668e-05	0	0	6.15157e-05	0	0	0	0.000108743	0	2.36944e-05	0	0.000138677	0	8.79152e-06	0.000277187	0	0	0.000108743	0	LIG1:62:R:W	66	S	phosphorylation;phosphorylation (SARS-CoV-2)	CSNK2A1	18767875;20068231;20230923;32645325;18669648;19413330;16964243;15302935;19664994;19664995;19651622;19415658;17693683;10523317;18452278;20058876;17081983	NM_000234	P18858	KAARVLGsEGEEEDE	PhosphoSitePlus|Phospho.ELM|HPRD|Vero E6 (Bouhaddou et al.; 2020)	4	NA	NA	FALSE	distal	0.469184
LIG1	NM_000234	67	E	K	rs751815142	2.78363e-05	0	0	0	6.53253e-05	3.22664e-05	2.89084e-05	0.000163114	0	0	0.000785752	0	0	8.7909e-06	0	0	0	0.000163114	0	LIG1:67:E:K	66	S	phosphorylation;phosphorylation (SARS-CoV-2)	CSNK2A1	18767875;20068231;20230923;32645325;18669648;19413330;16964243;15302935;19664994;19664995;19651622;19415658;17693683;10523317;18452278;20058876;17081983	NM_000234	P18858	KAARVLGsEGEEEDE	PhosphoSitePlus|Phospho.ELM|HPRD|Vero E6 (Bouhaddou et al.; 2020)	1	NA	NA	FALSE	proximal	0.469184
LIG1	NM_000234	74	A	V	rs375838718	1.19293e-05	0	0	0.000123031	0	3.22601e-05	0	0	0	0	0	0	0	8.79059e-06	0	0	0	0.000123031	0	LIG1:74:A:V	76	S	phosphorylation;phosphorylation (SARS-CoV-2)	CHEK1;CDK1;CDK2	17322306;18767875;20068231;20230923;32645325;18669648;19413330;16964243;15302935;19664994;19664995;19651622;19415658;17693683;18452278;20058876;17081983	NM_000234	P18858	EEEDEALsPAKGQKP	PhosphoSitePlus|Phospho.ELM|HPRD|Vero E6 (Bouhaddou et al.; 2020)	2	NA	NA	FALSE	proximal	0.426919	HIV
LIG1	NM_000234	77	P	S	rs372836872	1.19294e-05	0	0	0.000184547	0	0	0	0	0	0	0	0	0	0	0	0	0	0.000184547	0	LIG1:77:P:S	76	S	phosphorylation;phosphorylation (SARS-CoV-2)	CHEK1;CDK1;CDK2	17322306;18767875;20068231;20230923;32645325;18669648;19413330;16964243;15302935;19664994;19664995;19651622;19415658;17693683;18452278;20058876;17081983	NM_000234	P18858	EEEDEALsPAKGQKP	PhosphoSitePlus|Phospho.ELM|HPRD|Vero E6 (Bouhaddou et al.; 2020)	1	0.968962	loss	FALSE	rewiring	0.426919	HIV
LIMCH1	NM_014988	978	R	Q	rs370336529	0.000116511	0	0	0	0.000431922	6.50618e-05	0	0	0.000114934	0.00026408	0	0	0	0.000141776	0	0	0	0.000431922	0	LIMCH1:978:R:Q	973	S	phosphorylation;phosphorylation (SARS-CoV-2)		32645325	NM_014988	Q9UPQ0	SINHQIEsPSERRKK	PhosphoSitePlus|Vero E6 (Bouhaddou et al.; 2020)	5	NA	NA	FALSE	distal	0.367595
LIMCH1	NM_014988	978	R	W	rs76461603	0.00272555	0.000174611	0.00112444	0.000370645	0.000630224	0.000162549	0.00618666	0.0140443	0.000421488	7.19563e-05	0.0291912	0.0100404	0.00413223	0.000221407	0.00689368	0.000398804	0.00165071	0.0140443	0.0197368	LIMCH1:978:R:W	973	S	phosphorylation;phosphorylation (SARS-CoV-2)		32645325	NM_014988	Q9UPQ0	SINHQIEsPSERRKK	PhosphoSitePlus|Vero E6 (Bouhaddou et al.; 2020)	5	NA	NA	FALSE	distal	0.367595
LMNA	NM_170707	464	M	V	rs200262654	2.3932e-05	0	0	0.000370737	0	0	0	0	0	0	0	0	0	0	0	0	0	0.000370737	0	LMNA:464:M:V	458	S	phosphorylation;phosphorylation (SARS-CoV-2)		18669648;32645325	NM_170707	P02545	FVRLRNKsNEDQSMG	PhosphoSitePlus|Phospho.ELM|Vero E6 (Bouhaddou et al.; 2020)	6	NA	NA	FALSE	distal	0.717315
LMNB2	NM_032737	29	A	P	rs775899258	8.21648e-05	0	0	0	0	0.000231481	0	0	0	0.000290107	0	0	0	0.00023678	0	0	0	0.00023678	0	LMNB2:29:A:P	34	T	phosphorylation;phosphorylation (SARS-CoV-2)		19664995;19651622;20068231;18691976;19415658;32645325;18669648;19413330;19691289;17081983	NM_032737	Q03252	GRAGGPAtPLSPTRL	PhosphoSitePlus|Phospho.ELM|HPRD|Vero E6 (Bouhaddou et al.; 2020)	5	NA	NA	FALSE	distal	0.749101
LMNB2	NM_032737	407	S	R	rs766553520	7.20357e-05	0	0	0	0	0	0	0.000934463	0	0	0	0.00120715	0	0	0	0	0	0.000934463	0	LMNB2:407:S:R	407	S	phosphorylation;phosphorylation (SARS-CoV-2)		18669648;17081983;32645325;18691976	NM_032737	Q03252	ERLKLSPsPSSRVTV	PhosphoSitePlus|Phospho.ELM|HPRD|Vero E6 (Bouhaddou et al.; 2020)	0	0.999516	gain:loss	TRUE	direct	0.537837
LMNB2	NM_032737	411	R	C	rs563283912	0.000109425	0	0	0	0.00078409	3.94851e-05	0	0	0	0	0	0	0	1.08054e-05	0	0	0	0.00078409	0	LMNB2:411:R:C	405	S	phosphorylation;phosphorylation (SARS-CoV-2)		18669648;18212344;18691976;19691289;32645325;17081983	NM_032737	Q03252	EEERLKLsPSPSSRV	PhosphoSitePlus|Phospho.ELM|HPRD|Vero E6 (Bouhaddou et al.; 2020)	6	NA	NA	TRUE	distal	0.611688
LMNB2	NM_032737	411	R	H	rs138467082	0.000108474	0	0	0.00104957	0	0	0.000162306	0.000122986	0	7.88271e-05	0	0.000158278	0	3.20739e-05	0	0	0	0.00104957	0	LMNB2:411:R:H	405	S	phosphorylation;phosphorylation (SARS-CoV-2)		18669648;18212344;18691976;19691289;32645325;17081983	NM_032737	Q03252	EEERLKLsPSPSSRV	PhosphoSitePlus|Phospho.ELM|HPRD|Vero E6 (Bouhaddou et al.; 2020)	6	NA	NA	TRUE	distal	0.611688
LMNB2	NM_032737	412	V	I	rs577848864	9.39338e-05	0	0.00070922	7.99488e-05	0.000494735	3.90259e-05	0	0	5.02664e-05	5.24246e-05	0	0	0	5.32085e-05	0	0	0	0.000494735	0	LMNB2:412:V:I	405	S	phosphorylation;phosphorylation (SARS-CoV-2)		18669648;18212344;18691976;19691289;32645325;17081983	NM_032737	Q03252	EEERLKLsPSPSSRV	PhosphoSitePlus|Phospho.ELM|HPRD|Vero E6 (Bouhaddou et al.; 2020)	7	NA	NA	TRUE	distal	0.611688
LMNB2	NM_032737	414	V	I	rs771541316	1.40081e-05	0	0	0	0	0	3.2204e-05	0.000121966	0	0	0.000563063	0	0	0	0	0	0	0.000121966	0	LMNB2:414:V:I	407	S	phosphorylation;phosphorylation (SARS-CoV-2)		18669648;17081983;32645325;18691976	NM_032737	Q03252	ERLKLSPsPSSRVTV	PhosphoSitePlus|Phospho.ELM|HPRD|Vero E6 (Bouhaddou et al.; 2020)	7	NA	NA	TRUE	distal	0.537837
LMNB2	NM_032737	416	R	L	rs200293412	0.00148228	0	0	0	0	0	0.0101828	0	0	0	0	0	0	0	0	0	0.000362056	0.0101828	0	LMNB2:416:R:L	420	S	phosphorylation;phosphorylation (SARS-CoV-2)		18669648;19664995;32645325;20068231	NM_032737	Q03252	TVSRATSsSSGSLSA	PhosphoSitePlus|Phospho.ELM|HPRD|Vero E6 (Bouhaddou et al.; 2020)	4	NA	NA	FALSE	distal	0.551043
LMNB2	NM_032737	419	S	L	rs368949581	1.36498e-05	0	0	0.000152835	0	0	3.1498e-05	0	0	0	0	0	0	0	0	0	0	0.000152835	0	LMNB2:419:S:L	420	S	phosphorylation;phosphorylation (SARS-CoV-2)		18669648;19664995;32645325;20068231	NM_032737	Q03252	TVSRATSsSSGSLSA	PhosphoSitePlus|Phospho.ELM|HPRD|Vero E6 (Bouhaddou et al.; 2020)	1	NA	NA	FALSE	proximal	0.551043
LMNB2	NM_032737	420	S	I	rs781407155	5.94215e-05	0	0	0	0.000448616	0	0	0	0	0	0	0	0	0	0	0	0	0.000448616	0	LMNB2:420:S:I	420	S	phosphorylation;phosphorylation (SARS-CoV-2)		18669648;19664995;32645325;20068231	NM_032737	Q03252	TVSRATSsSSGSLSA	PhosphoSitePlus|Phospho.ELM|HPRD|Vero E6 (Bouhaddou et al.; 2020)	0	0.991259	loss	FALSE	direct	0.551043
LMNB2	NM_032737	423	G	S	rs373722325	3.61223e-05	0	0	0.000151699	3.4256e-05	0	6.24961e-05	0.000177894	0	0	0.000554631	7.59071e-05	0	0	0	0	0	0.000177894	0	LMNB2:423:G:S	420	S	phosphorylation;phosphorylation (SARS-CoV-2)		18669648;19664995;32645325;20068231	NM_032737	Q03252	TVSRATSsSSGSLSA	PhosphoSitePlus|Phospho.ELM|HPRD|Vero E6 (Bouhaddou et al.; 2020)	3	0.899442	gain	FALSE	rewiring	0.551043
LMNB2	NM_032737	427	A	S	rs57521499	1.34121e-05	0	0	0	0	0	0	0.000177368	0	0	0	0.00022748	0	0	0	0	0	0.000177368	0	LMNB2:427:A:S	420	S	phosphorylation;phosphorylation (SARS-CoV-2)		18669648;19664995;32645325;20068231	NM_032737	Q03252	TVSRATSsSSGSLSA	PhosphoSitePlus|Phospho.ELM|HPRD|Vero E6 (Bouhaddou et al.; 2020)	7	NA	NA	FALSE	distal	0.551043
LMNB2	NM_032737	427	A	T	rs57521499	4.91778e-05	0	0	0.000151722	3.39466e-05	0	0.000185048	0	4.64727e-05	2.56739e-05	0	0	0	2.02795e-05	0	0	0	0.000185048	0	LMNB2:427:A:T	420	S	phosphorylation;phosphorylation (SARS-CoV-2)		18669648;19664995;32645325;20068231	NM_032737	Q03252	TVSRATSsSSGSLSA	PhosphoSitePlus|Phospho.ELM|HPRD|Vero E6 (Bouhaddou et al.; 2020)	7	NA	NA	FALSE	distal	0.551043
LRCH4	NM_002319	519	P	S	rs541574425	3.9993e-05	0	0	6.22898e-05	0	0	0	0.000489929	0	0	0	0.00062474	0	0	0	0	0	0.000489929	0	LRCH4:519:P:S	521	S	phosphorylation;phosphorylation (SARS-CoV-2)		18669648;18220336;32645325	NM_002319	O75427	QSGSGPSsPDSVLRP	PhosphoSitePlus|Phospho.ELM|HPRD|Vero E6 (Bouhaddou et al.; 2020)	2	NA	NA	FALSE	proximal	0.541428
LRCH4	NM_002319	529	R	Q	rs35432811	5.17974e-05	0	0	0.000123594	0.000261352	0	2.89436e-05	0	3.82995e-05	2.37394e-05	0	0	0	1.76255e-05	0	0	0	0.000261352	0	LRCH4:529:R:Q	531	Y	phosphorylation (SARS-CoV-2)		32645325	NM_002319	O75427	SVLRPRRyPQVPDEK	Vero E6 (Bouhaddou et al.; 2020)	2	NA	NA	FALSE	proximal	NA
LRCH4	NM_002319	530	R	P	rs759535697	4.78084e-05	8.70777e-05	0	0	0	0.000129634	0	0	7.65814e-05	0.000118708	0	0	0	0.000105751	0	0	0	0.000105751	0	LRCH4:530:R:P	531	Y	phosphorylation (SARS-CoV-2)		32645325	NM_002319	O75427	SVLRPRRyPQVPDEK	Vero E6 (Bouhaddou et al.; 2020)	1	NA	NA	FALSE	proximal	NA
LRCH4	NM_002319	530	R	W	rs752481510	4.38226e-05	8.70474e-05	0.000375375	6.17742e-05	0	0	5.78838e-05	0.000217557	0	2.37428e-05	0.000785752	6.93674e-05	0	2.64345e-05	4.63092e-05	0	0	0.000217557	0	LRCH4:530:R:W	531	Y	phosphorylation (SARS-CoV-2)		32645325	NM_002319	O75427	SVLRPRRyPQVPDEK	Vero E6 (Bouhaddou et al.; 2020)	1	NA	NA	FALSE	proximal	NA
LRWD1	NM_152892	215	K	Q	rs201552506	0.000134194	0	0	0.00011374	0	0.000162092	0.000121056	0	0.000524109	0.000354823	0	0	0	0.00028184	0	0	0	0.00028184	0	LRWD1:215:K:Q	212	S	phosphorylation;phosphorylation (SARS-CoV-2)		18669648;19664995;19651622;20068231;32645325;17081983	NM_152892	Q9UFC0	TQVQKANsPEKPPEA	PhosphoSitePlus|HPRD|Vero E6 (Bouhaddou et al.; 2020)	3	NA	NA	FALSE	distal	0.380626
LRWD1	NM_152892	216	P	S	rs770536890	4.47301e-05	0	0	0	0.00030691	0	0	0	0	0	0	0	0	0	0	0	0	0.00030691	0	LRWD1:216:P:S	212	S	phosphorylation;phosphorylation (SARS-CoV-2)		18669648;19664995;19651622;20068231;32645325;17081983	NM_152892	Q9UFC0	TQVQKANsPEKPPEA	PhosphoSitePlus|HPRD|Vero E6 (Bouhaddou et al.; 2020)	4	NA	NA	FALSE	distal	0.380626
LRWD1	NM_152892	238	V	I	rs149295133	0.000280207	0.000267666	0	6.4119e-05	0	0.000644417	5.84624e-05	0	0.000314268	0.000747528	0	0	0	0.000552726	0.000109063	0	0.000339098	0.000552726	0	LRWD1:238:V:I	243	S	phosphorylation;phosphorylation (SARS-CoV-2)		19664995;19651622;17924679;20068231;32645325;18669648;18452278;17081983	NM_152892	Q9UFC0	DDVPLSLsPSKRACA	PhosphoSitePlus|HPRD|Vero E6 (Bouhaddou et al.; 2020)	5	NA	NA	FALSE	distal	0.509682
LRWD1	NM_152892	239	P	S	rs555553995	2.05633e-05	0	0	0	0	0	0.000146105	0	0	0	0	0	0	0	0	0	0	0.000146105	0	LRWD1:239:P:S	243	S	phosphorylation;phosphorylation (SARS-CoV-2)		19664995;19651622;17924679;20068231;32645325;18669648;18452278;17081983	NM_152892	Q9UFC0	DDVPLSLsPSKRACA	PhosphoSitePlus|HPRD|Vero E6 (Bouhaddou et al.; 2020)	4	NA	NA	FALSE	distal	0.509682
LRWD1	NM_152892	244	P	S	rs763929295	0.00013987	0	0	0	0.00112987	0	0	0	0	0	0	0	0	0	0	0	0	0.00112987	0	LRWD1:244:P:S	243	S	phosphorylation;phosphorylation (SARS-CoV-2)		19664995;19651622;17924679;20068231;32645325;18669648;18452278;17081983	NM_152892	Q9UFC0	DDVPLSLsPSKRACA	PhosphoSitePlus|HPRD|Vero E6 (Bouhaddou et al.; 2020)	1	0.987492	loss	FALSE	rewiring	0.509682
LRWD1	NM_152892	247	R	Q	rs557613738	4.57065e-05	0	0	0.000130446	3.35773e-05	0.000102895	5.91576e-05	0	0	7.26111e-05	0	0	0	5.49984e-05	0	0	0	0.000130446	0	LRWD1:247:R:Q	243	S	phosphorylation;phosphorylation (SARS-CoV-2)		19664995;19651622;17924679;20068231;32645325;18669648;18452278;17081983	NM_152892	Q9UFC0	DDVPLSLsPSKRACA	PhosphoSitePlus|HPRD|Vero E6 (Bouhaddou et al.; 2020)	4	NA	NA	FALSE	distal	0.509682
LUZP1	NM_033631	953	T	I	rs752279640	1.59095e-05	0	0	0	0	0	0.000115634	0	0	0	0	0	0	0	0	0	0	0.000115634	0	LUZP1:953:T:I	958	T	phosphorylation;phosphorylation (SARS-CoV-2)		19664995;32645325	NM_033631	Q86V48	AYTQRSStDFSELEQ	PhosphoSitePlus|HPRD|Vero E6 (Bouhaddou et al.; 2020)	5	NA	NA	FALSE	distal	0.40063
LUZP1	NM_033631	954	Q	R	rs147463811	0.000898823	0.00313261	0.00149813	0.000123062	9.7988e-05	0.00174239	0.000346901	0	0.000344379	0.0022751	0	0	0	0.00174982	0.000138581	0	0.00114081	0.00174982	0	LUZP1:954:Q:R	958	T	phosphorylation;phosphorylation (SARS-CoV-2)		19664995;32645325	NM_033631	Q86V48	AYTQRSStDFSELEQ	PhosphoSitePlus|HPRD|Vero E6 (Bouhaddou et al.; 2020)	4	NA	NA	FALSE	distal	0.40063
LUZP1	NM_033631	955	R	K	rs139395162	2.38644e-05	0	0	0.000369185	0	0	0	0	0	0	0	0	0	0	0	0	0	0.000369185	0	LUZP1:955:R:K	958	T	phosphorylation;phosphorylation (SARS-CoV-2)		19664995;32645325	NM_033631	Q86V48	AYTQRSStDFSELEQ	PhosphoSitePlus|HPRD|Vero E6 (Bouhaddou et al.; 2020)	3	0.990135	loss	FALSE	rewiring	0.40063
LYAR	NM_017816	253	K	Q	rs780334651	2.38776e-05	0	0	0.00030773	3.26861e-05	0	0	0	0	0	0	0	0	0	0	0	0	0.00030773	0	LYAR:253:K:Q	258	S	phosphorylation;phosphorylation (SARS-CoV-2)		16083285;32645325	NM_017816	Q9NX58	KKKQRKDsASEEEAH	PhosphoSitePlus|Phospho.ELM|Vero E6 (Bouhaddou et al.; 2020)	5	NA	NA	FALSE	distal	NA
LYAR	NM_017816	255	R	H	rs750777786	3.58055e-05	0	0	0.00018457	0	0	0.000144567	0	0	0	0	0	0	0	0	0	0.000163026	0.00018457	0	LYAR:255:R:H	258	S	phosphorylation;phosphorylation (SARS-CoV-2)		16083285;32645325	NM_017816	Q9NX58	KKKQRKDsASEEEAH	PhosphoSitePlus|Phospho.ELM|Vero E6 (Bouhaddou et al.; 2020)	3	0.986831	loss	FALSE	rewiring	NA
LYAR	NM_017816	265	H	R	rs7376390	0.999893	1	1	0.998585	1	1	0.999942	1	0.999962	1	1	1	1	0.999991	1	1	0.999837	1	1	LYAR:265:H:R	258	S	phosphorylation;phosphorylation (SARS-CoV-2)		16083285;32645325	NM_017816	Q9NX58	KKKQRKDsASEEEAH	PhosphoSitePlus|Phospho.ELM|Vero E6 (Bouhaddou et al.; 2020)	7	NA	NA	FALSE	distal	NA
LYAR	NM_017816	265	H	Y	rs185416286	4.37895e-05	0	0	0	3.26861e-05	0	0.000260462	0	0	2.37282e-05	0	0	0	8.80328e-06	0	0	0	0.000260462	0	LYAR:265:H:Y	258	S	phosphorylation;phosphorylation (SARS-CoV-2)		16083285;32645325	NM_017816	Q9NX58	KKKQRKDsASEEEAH	PhosphoSitePlus|Phospho.ELM|Vero E6 (Bouhaddou et al.; 2020)	7	NA	NA	FALSE	distal	NA
LYST	NM_000081	2098	A	T	rs146091043	0.000680831	8.74585e-05	0	0.00946197	0	3.27354e-05	0.000347604	0	0	0	0	0	0	1.80509e-05	0	0	0.000328299	0.00946197	0	LYST:2098:A:T	2105	S	phosphorylation;phosphorylation (SARS-CoV-2)		18669648;20058876;32645325	NM_000081	Q99698	AHMLRSRsLPAFPTS	PhosphoSitePlus|Phospho.ELM|HPRD|Vero E6 (Bouhaddou et al.; 2020)	7	NA	NA	FALSE	distal	0.477264
MADD	NM_003682	157	P	S	rs187671926	0.000537403	0	0	0.000123047	0	0.000613933	2.89101e-05	0	0.00210486	0.000806911	0	0	0	0.000950621	0.000881752	0	0.000815927	0.000950621	0	MADD:157:P:S	156	S	phosphorylation;phosphorylation (SARS-CoV-2)		32645325	NM_003682	Q8WXG6	STPDVNQsPRGKRRA	PhosphoSitePlus|Vero E6 (Bouhaddou et al.; 2020)	1	0.936108	loss	FALSE	rewiring	0.349947
MADD	NM_003682	158	R	Q	rs1164995510	2.78725e-05	0	0	0	0	0	5.78235e-05	0.000271916	0	0	0	0.000346789	0	0	0	0	0	0.000271916	0	MADD:158:R:Q	156	S	phosphorylation;phosphorylation (SARS-CoV-2)		32645325	NM_003682	Q8WXG6	STPDVNQsPRGKRRA	PhosphoSitePlus|Vero E6 (Bouhaddou et al.; 2020)	2	0.972198	loss	FALSE	rewiring	0.349947
MADD	NM_003682	161	R	H	rs61733162	0.00179971	8.70625e-05	0.000374532	0.0238154	6.53296e-05	9.69619e-05	0.00104094	0	0	4.74631e-05	0	0	0	6.16165e-05	0	0.00158856	0.000652955	0.0238154	0	MADD:161:R:H	156	S	phosphorylation;phosphorylation (SARS-CoV-2)		32645325	NM_003682	Q8WXG6	STPDVNQsPRGKRRA	PhosphoSitePlus|Vero E6 (Bouhaddou et al.; 2020)	5	NA	NA	FALSE	distal	0.349947
MADD	NM_003682	162	R	Q	rs145996352	9.15561e-05	0	0	0.000615536	0.000163313	0	0.000202394	0	0	0	0	0	0	0	0	0	0.000163185	0.000615536	0	MADD:162:R:Q	156	S	phosphorylation;phosphorylation (SARS-CoV-2)		32645325	NM_003682	Q8WXG6	STPDVNQsPRGKRRA	PhosphoSitePlus|Vero E6 (Bouhaddou et al.; 2020)	6	NA	NA	FALSE	distal	0.349947
MAGED2	NM_014599	251	R	H	rs752150960	1.90568e-05	0	0	0	0	0	0.000119123	0	0	0	0	0	0	0	0	0	0	0.000119123	0	MAGED2:251:R:H	247	S	phosphorylation;phosphorylation (SARS-CoV-2)		17322306;18767875;19651622;17924679;18691976;20068231;19415658;32645325;18669648;17081983	NM_014599	Q9UNF1	RALLSLRsPKARRGK	PhosphoSitePlus|Phospho.ELM|HPRD|Vero E6 (Bouhaddou et al.; 2020)	4	NA	NA	FALSE	distal	0.504706
MAP1B	NM_005909	1507	V	A	rs372978748	1.5909e-05	0	0	0.000123062	0	3.22706e-05	0	0	0	0	0	0	0	8.79214e-06	0	9.92063e-05	0	0.000123062	0	MAP1B:1507:V:A	1501	S	phosphorylation;phosphorylation (SARS-CoV-2)		19664994;19664995;19651622;20068231;19415658;18707149;32645325;19413330;15345747;19562805;18452278;18578522;20058876;17081983	NM_005909	P46821	ERKLGDVsPTQIDVS	PhosphoSitePlus|Phospho.ELM|HPRD|Vero E6 (Bouhaddou et al.; 2020)	6	NA	NA	FALSE	distal	0.337951
MAP1B	NM_005909	1948	R	Q	rs139240427	0.000103807	0.00034904	0.000380807	0.000687672	3.26712e-05	9.75483e-05	8.67704e-05	0	0	2.38299e-05	0	0	0	7.95503e-05	0	0	0.000327118	0.000687672	0	MAP1B:1948:R:Q	1949	T	phosphorylation;phosphorylation (SARS-CoV-2)		19664994;18510355;19651622;18452278;32645325	NM_005909	P46821	IIEKTTRtPEEGGYS	PhosphoSitePlus|HPRD|Vero E6 (Bouhaddou et al.; 2020)	1	NA	NA	FALSE	proximal	0.383104
MAP1B	NM_005909	1948	R	W	rs151255965	5.19149e-05	0	0	0	0.000392131	0	2.89235e-05	0	0	0	0	0	0	0	0	0	0	0.000392131	0	MAP1B:1948:R:W	1949	T	phosphorylation;phosphorylation (SARS-CoV-2)		19664994;18510355;19651622;18452278;32645325	NM_005909	P46821	IIEKTTRtPEEGGYS	PhosphoSitePlus|HPRD|Vero E6 (Bouhaddou et al.; 2020)	1	NA	NA	FALSE	proximal	0.383104
MAP1B	NM_005909	1954	G	R	rs776597827	3.58789e-05	0	0	0	0.000294041	0	0	0	0	0	0	0	0	0	0	0	0	0.000294041	0	MAP1B:1954:G:R	1949	T	phosphorylation;phosphorylation (SARS-CoV-2)		19664994;18510355;19651622;18452278;32645325	NM_005909	P46821	IIEKTTRtPEEGGYS	PhosphoSitePlus|HPRD|Vero E6 (Bouhaddou et al.; 2020)	5	NA	NA	FALSE	distal	0.383104
MAP1B	NM_005909	2067	T	A	rs754266706	2.78403e-05	0	0	0	0	0	0.000173451	0	0	2.36978e-05	0	0	0	8.79368e-06	0	0	0	0.000173451	0	MAP1B:2067:T:A	2072	S	phosphorylation;phosphorylation (SARS-CoV-2)		32645325	NM_005909	P46821	CYTAEKKsPSEARQD	PhosphoSitePlus|Vero E6 (Bouhaddou et al.; 2020)	5	NA	NA	FALSE	distal	0.322658
MAP1B	NM_005909	2077	R	H	rs34160030	9.54441e-05	0.00026096	0	0.000307579	0.000130651	6.45494e-05	5.78168e-05	0.000108731	0	7.10766e-05	0.000261917	6.93289e-05	0	7.03396e-05	0	9.9226e-05	0.000325839	0.000307579	0	MAP1B:2077:R:H	2072	S	phosphorylation;phosphorylation (SARS-CoV-2)		32645325	NM_005909	P46821	CYTAEKKsPSEARQD	PhosphoSitePlus|Vero E6 (Bouhaddou et al.; 2020)	5	NA	NA	FALSE	distal	0.322658
MAP1S	NM_018174	467	P	L	rs201564716	0.000102037	0	0	0	0	0	4.28853e-05	0.000853728	0	3.68134e-05	0	0.00104167	0	2.29843e-05	0.000120048	0	0	0.000853728	0	MAP1S:467:P:L	472	S	phosphorylation;phosphorylation (SARS-CoV-2)		18669648;32645325;19651622;20068231	NM_018174	Q66K74	EGPGRAEsKESVGSR	PhosphoSitePlus|HPRD|Vero E6 (Bouhaddou et al.; 2020)	5	NA	NA	FALSE	distal	0.425704	HIV
MAP1S	NM_018174	467	P	S	rs200333396	0.000388014	0	0	0.00694444	0	0	0.000365675	0	0	0	0	0	0	0	0	0	0.00023245	0.00694444	0	MAP1S:467:P:S	472	S	phosphorylation;phosphorylation (SARS-CoV-2)		18669648;32645325;19651622;20068231	NM_018174	Q66K74	EGPGRAEsKESVGSR	PhosphoSitePlus|HPRD|Vero E6 (Bouhaddou et al.; 2020)	5	NA	NA	FALSE	distal	0.425704	HIV
MAP1S	NM_018174	469	R	G	rs199703392	0.00749165	0.0359043	0.0275591	0.0060241	0.00660747	0.010799	0.00298395	0.00413223	0.0139715	0.00644655	0.0119171	0.00241268	0.0144928	0.00927256	0.0118393	0.0149207	0.00592478	0.00927256	0	MAP1S:469:R:G	472	S	phosphorylation;phosphorylation (SARS-CoV-2)		18669648;32645325;19651622;20068231	NM_018174	Q66K74	EGPGRAEsKESVGSR	PhosphoSitePlus|HPRD|Vero E6 (Bouhaddou et al.; 2020)	3	0.987868	loss	FALSE	rewiring	0.425704	HIV
MAP1S	NM_018174	469	R	Q	rs749145474	1.29987e-05	0	0	0	0	0	0	0.000175932	0	0	0	0.000220022	0	0	0	0	0	0.000175932	0	MAP1S:469:R:Q	472	S	phosphorylation;phosphorylation (SARS-CoV-2)		18669648;32645325;19651622;20068231	NM_018174	Q66K74	EGPGRAEsKESVGSR	PhosphoSitePlus|HPRD|Vero E6 (Bouhaddou et al.; 2020)	3	0.987868	loss	FALSE	rewiring	0.425704	HIV
MAP1S	NM_018174	471	E	K	rs768468800	3.24604e-05	0	0	0	0	0	0.000199045	0	0	0	0	0	0	0	0	0	0	0.000199045	0	MAP1S:471:E:K	472	S	phosphorylation;phosphorylation (SARS-CoV-2)		18669648;32645325;19651622;20068231	NM_018174	Q66K74	EGPGRAEsKESVGSR	PhosphoSitePlus|HPRD|Vero E6 (Bouhaddou et al.; 2020)	1	NA	NA	FALSE	proximal	0.425704	HIV
MAP1S	NM_018174	575	P	R	rs755675598	3.70353e-05	0	0	0	0.000280938	0	0	0	0	0	0	0	0	0	0	0	0	0.000280938	0	MAP1S:575:P:R	582	S	phosphorylation;phosphorylation (SARS-CoV-2)		32645325;20068231	NM_018174	Q66K74	PVANGPRsPPSLRCG	PhosphoSitePlus|HPRD|Vero E6 (Bouhaddou et al.; 2020)	7	NA	NA	FALSE	distal	0.344484
MAP1S	NM_018174	581	R	S	rs772289572	5.83226e-05	0	0	0	0	4.21727e-05	0	0.000123289	5.0045e-05	0.000196133	0.000581395	0	0	9.98624e-05	0	0	0.000191865	0.000123289	0	MAP1S:581:R:S	582	S	phosphorylation;phosphorylation (SARS-CoV-2)		32645325;20068231	NM_018174	Q66K74	PVANGPRsPPSLRCG	PhosphoSitePlus|HPRD|Vero E6 (Bouhaddou et al.; 2020)	1	NA	NA	FALSE	proximal	0.344484
MAP1S	NM_018174	726	A	V	rs752197845	9.38655e-05	0.000183688	0	0	3.29424e-05	0	0.000468494	5.59973e-05	0	5.21213e-05	0	7.1541e-05	0	3.81476e-05	0	0	0	0.000468494	0	MAP1S:726:A:V	729	S	phosphorylation;phosphorylation (SARS-CoV-2)		18669648;20166139;32645325	NM_018174	Q66K74	RGPRARRsASPHDVD	PhosphoSitePlus|HPRD|Vero E6 (Bouhaddou et al.; 2020)	3	NA	NA	FALSE	distal	0.369439	HSV1
MAP1S	NM_018174	727	R	Q	rs185793250	5.53634e-05	0	0	6.66578e-05	3.29316e-05	7.1803e-05	0	0	0	0.000233693	0	0	0	0.000104533	0	0	0	0.000104533	0	MAP1S:727:R:Q	729	S	phosphorylation;phosphorylation (SARS-CoV-2)		18669648;20166139;32645325	NM_018174	Q66K74	RGPRARRsASPHDVD	PhosphoSitePlus|HPRD|Vero E6 (Bouhaddou et al.; 2020)	2	0.980478	loss	FALSE	rewiring	0.369439	HSV1
MAP1S	NM_018174	728	R	C	rs746283276	2.1302e-05	0	0	0	0	0	0.000117103	0	0	2.59646e-05	0	0	0	9.50281e-06	0	0	0	0.000117103	0	MAP1S:728:R:C	729	S	phosphorylation;phosphorylation (SARS-CoV-2)		18669648;20166139;32645325	NM_018174	Q66K74	RGPRARRsASPHDVD	PhosphoSitePlus|HPRD|Vero E6 (Bouhaddou et al.; 2020)	1	NA	NA	FALSE	proximal	0.369439	HSV1
MAP2K3	NM_145109	212	S	R	rs755810709	2.38614e-05	0	0	0	0	3.22747e-05	0.000144584	0	0	0	0	0	0	8.79183e-06	0	0	0	0.000144584	0	MAP2K3:212:S:R	218	S	phosphorylation;phosphorylation (SARS-CoV-2)	MAP3K11;MAP3K8;MAP3K5;MAP2K3	7839144;8622669;32645325	NM_145109	P46734	ISGYLVDsVAKTMDA	PhosphoSitePlus|Phospho.ELM|UniProt|Vero E6 (Bouhaddou et al.; 2020)	6	NA	NA	FALSE	distal	0.98431
MAP2K3	NM_145109	223	M	I	rs139594289	0.000326262	0.000173913	0	6.15157e-05	0.000261387	0.00064612	2.89134e-05	0	0.000728304	0.000639962	0	0	0	0.00059836	9.24556e-05	0	0.000325945	0.00059836	0	MAP2K3:223:M:I	218	S	phosphorylation;phosphorylation (SARS-CoV-2)	MAP3K11;MAP3K8;MAP3K5;MAP2K3	7839144;8622669;32645325	NM_145109	P46734	ISGYLVDsVAKTMDA	PhosphoSitePlus|Phospho.ELM|UniProt|Vero E6 (Bouhaddou et al.; 2020)	5	NA	NA	FALSE	distal	0.98431
MAP3K7	NM_145331	437	R	H	rs537649538	5.9907e-05	0	0	0	0	3.25394e-05	5.79677e-05	0.000543833	0	0	0	0.000693385	0	8.85081e-06	9.27128e-05	0	0	0.000543833	0	MAP3K7:437:R:H	439	S	phosphorylation;phosphorylation (SARS-CoV-2)		19664994;19664995;19651622;20068231;18691976;32645325;18669648;19413330;18452278;18088087;18212344;17081983	NM_145331	O43318	NGQPRRRsIQDLTVT	PhosphoSitePlus|Phospho.ELM|HPRD|Vero E6 (Bouhaddou et al.; 2020)	2	0.786802	loss	FALSE	rewiring	0.53019	HIV,HSV1
MAP7D3	NM_024597	180	N	S	rs759062403	2.21892e-05	0	0	0	5.35561e-05	0	0.000111297	0	0	0	0	0	0	0	0	0	0	0.000111297	0	MAP7D3:180:N:S	185	S	phosphorylation;phosphorylation (SARS-CoV-2)		18669648;18220336;17287340;32645325	NM_024597	Q8IWC1	TANKRSAsTEKLEQG	PhosphoSitePlus|Phospho.ELM|HPRD|Vero E6 (Bouhaddou et al.; 2020)	5	NA	NA	FALSE	distal	0.556692	HIV
MAP7D3	NM_024597	181	K	N	rs776328508	1.66334e-05	0	0	0.00024266	0	0	0	0	0	0	0	0	0	0	0	0	0	0.00024266	0	MAP7D3:181:K:N	185	S	phosphorylation;phosphorylation (SARS-CoV-2)		18669648;18220336;17287340;32645325	NM_024597	Q8IWC1	TANKRSAsTEKLEQG	PhosphoSitePlus|Phospho.ELM|HPRD|Vero E6 (Bouhaddou et al.; 2020)	4	NA	NA	FALSE	distal	0.556692	HIV
MAP7D3	NM_024597	182	R	L	rs372609944	1.10694e-05	0	0	0	0.000106366	0	0	0	0	0	0	0	0	0	0	0	0	0.000106366	0	MAP7D3:182:R:L	185	S	phosphorylation;phosphorylation (SARS-CoV-2)		18669648;18220336;17287340;32645325	NM_024597	Q8IWC1	TANKRSAsTEKLEQG	PhosphoSitePlus|Phospho.ELM|HPRD|Vero E6 (Bouhaddou et al.; 2020)	3	0.985683	gain:loss	FALSE	rewiring	0.556692	HIV
MAP7D3	NM_024597	182	R	Q	rs372609944	0.000105159	0.000143926	0	0	0.000319098	4.4603e-05	3.69522e-05	0.000148302	0	0.000130954	0	0.000190603	0	7.39035e-05	0	0.000539593	0	0.000319098	0	MAP7D3:182:R:Q	185	S	phosphorylation;phosphorylation (SARS-CoV-2)		18669648;18220336;17287340;32645325	NM_024597	Q8IWC1	TANKRSAsTEKLEQG	PhosphoSitePlus|Phospho.ELM|HPRD|Vero E6 (Bouhaddou et al.; 2020)	3	0.969325	loss	FALSE	rewiring	0.556692	HIV
MAP7D3	NM_024597	192	G	R	rs202182914	9.9149e-05	0	0	0	0.000947069	0	0	0	0	0	0	0	0	0	0	0	0	0.000947069	0	MAP7D3:192:G:R	185	S	phosphorylation;phosphorylation (SARS-CoV-2)		18669648;18220336;17287340;32645325	NM_024597	Q8IWC1	TANKRSAsTEKLEQG	PhosphoSitePlus|Phospho.ELM|HPRD|Vero E6 (Bouhaddou et al.; 2020)	7	NA	NA	FALSE	distal	0.556692	HIV
MAP7D3	NM_024597	454	L	V	rs773781944	1.11383e-05	0	0	0	0.000108266	0	0	0	0	0	0	0	0	0	0	0	0	0.000108266	0	MAP7D3:454:L:V	461	S	phosphorylation;phosphorylation (SARS-CoV-2)		18669648;19007248;19413330;19664995;18452278;19691289;32645325	NM_024597	Q8IWC1	LEASMEAsPKAKARD	PhosphoSitePlus|Phospho.ELM|HPRD|Vero E6 (Bouhaddou et al.; 2020)	7	NA	NA	FALSE	distal	0.411679
MAP7D3	NM_024597	464	A	V	rs1180689889	1.1567e-05	0	0	0	0.00012285	0	0	0	0	0	0	0	0	0	0	0	0	0.00012285	0	MAP7D3:464:A:V	461	S	phosphorylation;phosphorylation (SARS-CoV-2)		18669648;19007248;19413330;19664995;18452278;19691289;32645325	NM_024597	Q8IWC1	LEASMEAsPKAKARD	PhosphoSitePlus|Phospho.ELM|HPRD|Vero E6 (Bouhaddou et al.; 2020)	3	NA	NA	FALSE	distal	0.411679
MAP7D3	NM_024597	466	A	V	rs770927420	4.14638e-05	0	0	0	6.50364e-05	0	0.000236724	0	0	0	0	0	0	0	0	0	0	0.000236724	0	MAP7D3:466:A:V	461	S	phosphorylation;phosphorylation (SARS-CoV-2)		18669648;19007248;19413330;19664995;18452278;19691289;32645325	NM_024597	Q8IWC1	LEASMEAsPKAKARD	PhosphoSitePlus|Phospho.ELM|HPRD|Vero E6 (Bouhaddou et al.; 2020)	5	NA	NA	FALSE	distal	0.411679
MAPRE3	NM_012326	181	P	H	rs781227628	3.61173e-05	0	0	0	0	3.2684e-05	0.000116469	0	3.83054e-05	4.81603e-05	0	0	0	3.5529e-05	0	0.000101235	0	0.000116469	0	MAPRE3:181:P:H	176	S	phosphorylation;phosphorylation (SARS-CoV-2)	AURKA;AURKB	32645325	NM_012326	Q9UPY8	MQTSGRLsNVAPPCI	PhosphoSitePlus|Vero E6 (Bouhaddou et al.; 2020)	5	NA	NA	FALSE	distal	0.261073
MARK2	NM_001039469	38	R	H	rs749281261	2.38719e-05	0	0	6.15612e-05	0	0	0	0.000163097	0	0	0	0.000207987	0	0	9.24214e-05	0	0	0.000163097	0	MARK2:38:R:H	40	S	phosphorylation;phosphorylation (SARS-CoV-2)		18220336;17192257;20068231;18691976;32645325	NM_001039469	Q7KZI7	NMIRGRNsATSADEQ	PhosphoSitePlus|Phospho.ELM|HPRD|Vero E6 (Bouhaddou et al.; 2020)	2	0.960723	loss	FALSE	rewiring	0.55917
MARK2	NM_001039469	492	A	G	rs749385715	1.59248e-05	0	0	0	0.000130651	0	0	0	0	0	0	0	0	0	0	0	0	0.000130651	0	MARK2:492:A:G	486	S	phosphorylation;phosphorylation (SARS-CoV-2)		17192257;17322306;18767875;19664995;19651622;18691976;32645325;18220336;18212344;19691289;20166139;17081983	NM_001039469	Q7KZI7	STNRSRNsPLLERAS	PhosphoSitePlus|Phospho.ELM|HPRD|Vero E6 (Bouhaddou et al.; 2020)	6	NA	NA	FALSE	distal	0.498593
MAST2	NM_015112	870	P	L	rs374659329	0.00248768	0.00045208	0	0	0.0198808	0.000100415	0	0	0	0	0	0	0	7.23537e-05	0	0	0.000506928	0.0198808	0	MAST2:870:P:L	876	S	phosphorylation;phosphorylation (SARS-CoV-2)		32645325	NM_015112	Q6P0Q8	PPTKRSLsEEKEDHS	PhosphoSitePlus|Vero E6 (Bouhaddou et al.; 2020)	6	NA	NA	FALSE	distal	0.397707
MAST2	NM_015112	872	K	N	rs778084119	2.87732e-05	0	0	0	0	0	0	0.000395034	0	0	0	0.000507246	0	0	0	0	0	0.000395034	0	MAST2:872:K:N	876	S	phosphorylation;phosphorylation (SARS-CoV-2)		32645325	NM_015112	Q6P0Q8	PPTKRSLsEEKEDHS	PhosphoSitePlus|Vero E6 (Bouhaddou et al.; 2020)	4	NA	NA	FALSE	distal	0.397707
MAST2	NM_015112	873	R	G	rs749351302	2.05887e-05	0	0	0	0	0	0.000148271	0	0	0	0	0	0	0	0	0	0	0.000148271	0	MAST2:873:R:G	876	S	phosphorylation;phosphorylation (SARS-CoV-2)		32645325	NM_015112	Q6P0Q8	PPTKRSLsEEKEDHS	PhosphoSitePlus|Vero E6 (Bouhaddou et al.; 2020)	3	0.994125	loss	FALSE	rewiring	0.397707
MAST2	NM_015112	873	R	H	rs187418587	3.29935e-05	0	0	6.79625e-05	0.000168192	3.35458e-05	2.9693e-05	0	0	0	0	0	0	9.06454e-06	0	0	0	0.000168192	0	MAST2:873:R:H	876	S	phosphorylation;phosphorylation (SARS-CoV-2)		32645325	NM_015112	Q6P0Q8	PPTKRSLsEEKEDHS	PhosphoSitePlus|Vero E6 (Bouhaddou et al.; 2020)	3	0.994125	loss	FALSE	rewiring	0.397707
MAST2	NM_015112	879	K	E	rs771819647	3.76273e-05	0	0	0	0	3.39559e-05	3.05885e-05	0.000402206	0	0	0.00157646	7.4195e-05	0	9.15248e-06	0	0	0	0.000402206	0	MAST2:879:K:E	876	S	phosphorylation;phosphorylation (SARS-CoV-2)		32645325	NM_015112	Q6P0Q8	PPTKRSLsEEKEDHS	PhosphoSitePlus|Vero E6 (Bouhaddou et al.; 2020)	3	0.976794	gain	FALSE	rewiring	0.397707
MASTL	NM_001172303	452	S	Y	rs148839815	0.000260135	0.00096137	0.000377644	0	0	0.000227954	2.89402e-05	0	0	4.76985e-05	0	0	0	0.000185765	0	0.00417994	0.000164582	0.000185765	0	MASTL:452:S:Y	453	S	phosphorylation;phosphorylation (SARS-CoV-2)		18669648;32645325	NM_001172303	Q96GX5	NFELVDSsPCKKIIQ	PhosphoSitePlus|Phospho.ELM|Vero E6 (Bouhaddou et al.; 2020)	1	NA	NA	FALSE	proximal	0.777652
MASTL	NM_001172303	459	I	K	rs367691525	8.00878e-06	0	0	0.00012865	0	0	0	0	0	0	0	0	0	0	0	0	0	0.00012865	0	MASTL:459:I:K	453	S	phosphorylation;phosphorylation (SARS-CoV-2)		18669648;32645325	NM_001172303	Q96GX5	NFELVDSsPCKKIIQ	PhosphoSitePlus|Phospho.ELM|Vero E6 (Bouhaddou et al.; 2020)	6	NA	NA	FALSE	distal	0.777652
MASTL	NM_001172303	459	I	M	rs142563358	1.60174e-05	0	0	0.00025697	0	0	0	0	0	0	0	0	0	0	0	0	0	0.00025697	0	MASTL:459:I:M	453	S	phosphorylation;phosphorylation (SARS-CoV-2)		18669648;32645325	NM_001172303	Q96GX5	NFELVDSsPCKKIIQ	PhosphoSitePlus|Phospho.ELM|Vero E6 (Bouhaddou et al.; 2020)	6	NA	NA	FALSE	distal	0.777652
MBD1	NM_015846	297	S	F	rs751008126	2.79296e-05	0	0	0	0	0	0.000202453	0	0	0	0	0	0	0	0	0	0	0.000202453	0	MBD1:297:S:F	297	S	phosphorylation;phosphorylation (SARS-CoV-2)		32645325;17081983	NM_015846	Q9UIS9	PPPPPSQsPEPTEPH	PhosphoSitePlus|HPRD|Vero E6 (Bouhaddou et al.; 2020)	0	0.998726	loss	FALSE	direct	0.500994
MBD1	NM_015846	302	E	Q	rs1391938551	1.99551e-05	0	0	0	0	0	0.000144634	0	0	0	0	0	0	0	0	0	0	0.000144634	0	MBD1:302:E:Q	297	S	phosphorylation;phosphorylation (SARS-CoV-2)		32645325;17081983	NM_015846	Q9UIS9	PPPPPSQsPEPTEPH	PhosphoSitePlus|HPRD|Vero E6 (Bouhaddou et al.; 2020)	5	NA	NA	FALSE	distal	0.500994
MBD1	NM_015846	303	P	L	rs115426299	6.78854e-05	0.000174368	0.000375657	0.00018673	3.26776e-05	6.49984e-05	2.89268e-05	0	0.00019163	4.77829e-05	0	0	0	0.000106112	0	0	0	0.00018673	0	MBD1:303:P:L	297	S	phosphorylation;phosphorylation (SARS-CoV-2)		32645325;17081983	NM_015846	Q9UIS9	PPPPPSQsPEPTEPH	PhosphoSitePlus|HPRD|Vero E6 (Bouhaddou et al.; 2020)	6	NA	NA	FALSE	distal	0.500994
MBD1	NM_015846	303	P	T	rs369549163	1.19788e-05	0	0	0.000186706	0	0	0	0	0	0	0	0	0	0	0	0	0	0.000186706	0	MBD1:303:P:T	297	S	phosphorylation;phosphorylation (SARS-CoV-2)		32645325;17081983	NM_015846	Q9UIS9	PPPPPSQsPEPTEPH	PhosphoSitePlus|HPRD|Vero E6 (Bouhaddou et al.; 2020)	6	NA	NA	FALSE	distal	0.500994
MBD4	NM_003925	385	N	S	rs773659368	1.98913e-05	0	0	0	0	0	0	0.000217462	0	2.36978e-05	0	0.000277316	0	8.79322e-06	0	0	0	0.000217462	0	MBD4:385:N:S	387	S	phosphorylation;phosphorylation (SARS-CoV-2)		32645325	NM_003925	O95243	SEMDNNCsPTRKDFT	PhosphoSitePlus|Vero E6 (Bouhaddou et al.; 2020)	2	NA	NA	FALSE	proximal	NA
MBD4	NM_003925	387	S	L	rs200169155	0.000107411	0	0.000374532	0	0	0.000322726	0	0	0.000114793	2.36989e-05	0	0	0	0.000131894	0.000509071	0	0.000163079	0.000131894	0	MBD4:387:S:L	387	S	phosphorylation;phosphorylation (SARS-CoV-2)		32645325	NM_003925	O95243	SEMDNNCsPTRKDFT	PhosphoSitePlus|Vero E6 (Bouhaddou et al.; 2020)	0	0.90164	loss	FALSE	direct	NA
MBD4	NM_003925	389	T	I	rs774850855	1.19342e-05	0	0	0.000184593	0	0	0	0	0	0	0	0	0	0	0	0	0	0.000184593	0	MBD4:389:T:I	387	S	phosphorylation;phosphorylation (SARS-CoV-2)		32645325	NM_003925	O95243	SEMDNNCsPTRKDFT	PhosphoSitePlus|Vero E6 (Bouhaddou et al.; 2020)	2	NA	NA	FALSE	proximal	NA
MCM4	NM_005914	321	R	C	rs142732823	0.00250678	0.000870928	0.000375375	0.000370142	0.00228668	0.00136257	0.001215	0	0.00248985	0.00190349	0	0	0.00416667	0.00175572	0.0138298	0	0.00212072	0.00228668	0	MCM4:321:R:C	326	S	phosphorylation;phosphorylation (SARS-CoV-2)		19664994;32645325;15302935	NM_005914	P33991	RGRIAEPsVCGRCHT	PhosphoSitePlus|Phospho.ELM|HPRD|Vero E6 (Bouhaddou et al.; 2020)	5	0.578053	loss	FALSE	rewiring	0.156507
MCM4	NM_005914	327	V	A	rs201414099	3.19502e-05	0	0	0	0	0	0	0.000435682	0	0	0	0.000555787	0	0	0	0	0	0.000435682	0	MCM4:327:V:A	326	S	phosphorylation;phosphorylation (SARS-CoV-2)		19664994;32645325;15302935	NM_005914	P33991	RGRIAEPsVCGRCHT	PhosphoSitePlus|Phospho.ELM|HPRD|Vero E6 (Bouhaddou et al.; 2020)	1	NA	NA	FALSE	proximal	0.156507
MCM4	NM_005914	329	G	E	rs776658931	2.79948e-05	0	0	0	0.000228758	0	0	0	0	0	0	0	0	0	0	0	0	0.000228758	0	MCM4:329:G:E	326	S	phosphorylation;phosphorylation (SARS-CoV-2)		19664994;32645325;15302935	NM_005914	P33991	RGRIAEPsVCGRCHT	PhosphoSitePlus|Phospho.ELM|HPRD|Vero E6 (Bouhaddou et al.; 2020)	3	0.706562	gain	FALSE	rewiring	0.156507
MCM4	NM_005914	329	G	R	rs768674866	2e-05	0	0	0	0	0	0	0.000108992	0	7.19045e-05	0	0.000138985	0	2.66156e-05	0	0	0	0.000108992	0	MCM4:329:G:R	326	S	phosphorylation;phosphorylation (SARS-CoV-2)		19664994;32645325;15302935	NM_005914	P33991	RGRIAEPsVCGRCHT	PhosphoSitePlus|Phospho.ELM|HPRD|Vero E6 (Bouhaddou et al.; 2020)	3	NA	NA	FALSE	distal	0.156507
MCM4	NM_005914	330	R	C	rs144766420	4.40137e-05	0	0	0.000559006	0	0	0	0.000108992	0	0	0	0.000139024	0	0	0	0	0	0.000559006	0	MCM4:330:R:C	326	S	phosphorylation;phosphorylation (SARS-CoV-2)		19664994;32645325;15302935	NM_005914	P33991	RGRIAEPsVCGRCHT	PhosphoSitePlus|Phospho.ELM|HPRD|Vero E6 (Bouhaddou et al.; 2020)	4	NA	NA	FALSE	distal	0.156507
MCM4	NM_005914	332	H	Y	rs151273971	8.00077e-06	0	0	0.000124008	0	0	0	0	0	0	0	0	0	0	0	0	0	0.000124008	0	MCM4:332:H:Y	326	S	phosphorylation;phosphorylation (SARS-CoV-2)		19664994;32645325;15302935	NM_005914	P33991	RGRIAEPsVCGRCHT	PhosphoSitePlus|Phospho.ELM|HPRD|Vero E6 (Bouhaddou et al.; 2020)	6	NA	NA	FALSE	distal	0.156507
MCM6	NM_005915	19	R	L	rs1029805572	2.48773e-05	0	0	0	0	0	0	0.000340909	0	0	0.00157233	0	0	0	0	0	0	0.000340909	0	MCM6:19:R:L	13	S	phosphorylation;phosphorylation (SARS-CoV-2)		20058876;32645325;19651622;20068231	NM_005915	Q14566	AAEPGAGsQHLEVRD	PhosphoSitePlus|HPRD|Vero E6 (Bouhaddou et al.; 2020)	6	NA	NA	FALSE	distal	0.441426
MCM7	NM_005916	153	R	W	rs150260409	6.36223e-05	0.000260824	0	0.000307579	0	6.45286e-05	0	0	0	9.47418e-05	0	0	0	7.91139e-05	0	0.000198413	0	0.000307579	0	MCM7:153:R:W	156	S	phosphorylation;phosphorylation (SARS-CoV-2)		32645325	NM_005916	P33993	IREVRADsVGKLVTV	PhosphoSitePlus|Vero E6 (Bouhaddou et al.; 2020)	3	0.96599	loss	FALSE	rewiring	0.410744
MCMBP	NM_024834	159	Y	C	rs140609466	1.59094e-05	0	0	0.000123031	0	0	0	0	0	4.74024e-05	0	0	0	1.75886e-05	0	0	0	0.000123031	0	MCMBP:159:Y:C	154	S	phosphorylation;phosphorylation (SARS-CoV-2)		17322306;18767875;19664995;19664994;19651622;20068231;19415658;32645325;18669648;18220336;19413330;16964243	NM_024834	Q9BTE3	NANQARVsPSTSYTP	PhosphoSitePlus|Phospho.ELM|HPRD|Vero E6 (Bouhaddou et al.; 2020)	5	NA	NA	FALSE	distal	0.614147
MDC1	NM_014641	1160	P	Q	rs375059317	0.000230923	0	0	0	0.000784673	0	8.68106e-05	0.00108755	3.82702e-05	0	0	0.00138696	0	8.80065e-06	0	0	0.00163132	0.00108755	0	MDC1:1160:P:Q	1157	T	phosphorylation;phosphorylation (SARS-CoV-2)		18669648;32645325;18452278	NM_014641	Q14676	TNRSSVKtPEPVVPT	PhosphoSitePlus|Phospho.ELM|HPRD|Vero E6 (Bouhaddou et al.; 2020)	3	NA	NA	FALSE	distal	0.199417
MDC1	NM_014641	1822	P	S	rs972520492	1.59772e-05	0	0	0.000193299	0	0	0	0	0	0	0	0	0	0	0	0	0	0.000193299	0	MDC1:1822:P:S	1820	S	phosphorylation;phosphorylation (SARS-CoV-2)		17287340;32645325;18452278;20068231	NM_014641	Q14676	RSLATMDsPPHQKQP	PhosphoSitePlus|Phospho.ELM|HPRD|Vero E6 (Bouhaddou et al.; 2020)	2	NA	NA	FALSE	proximal	0.273534	HIV
MDM4	NM_002393	367	S	L	rs201947927	5.56877e-05	0	0	0	0	9.68367e-05	0.000144609	0	0.000153069	2.36989e-05	0	0	0	7.03507e-05	4.6215e-05	0	0	0.000144609	0	MDM4:367:S:L	367	S	phosphorylation;phosphorylation (SARS-CoV-2)	CHEK1;CHEK2;AKT1	17110929;16511572;16511560;16163388;32645325	NM_002393	O15151	PDCRRTIsAPVVRPK	UniProt|PhosphoSitePlus|HPRD|Vero E6 (Bouhaddou et al.; 2020)	0	0.990115	loss	FALSE	direct	0.958578
MDM4	NM_002393	374	K	Q	rs41299595	0.0041493	0.00487296	0.00524738	0.000676923	0.00264619	0.00558533	0.00190939	5.43715e-05	0.0127813	0.00478832	0	6.93385e-05	0.0166667	0.00688703	0.00337245	0.000793651	0.00326158	0.00688703	0	MDM4:374:K:Q	367	S	phosphorylation;phosphorylation (SARS-CoV-2)	CHEK1;CHEK2;AKT1	17110929;16511572;16511560;16163388;32645325	NM_002393	O15151	PDCRRTIsAPVVRPK	UniProt|PhosphoSitePlus|HPRD|Vero E6 (Bouhaddou et al.; 2020)	7	NA	NA	FALSE	distal	0.958578
MED14	NM_004229	610	T	I	rs778106136	6.20711e-05	0	0	0	0	4.49479e-05	0.000272215	0	0.000104822	3.37564e-05	0	0	0	4.99127e-05	0	0	0	0.000272215	0	MED14:610:T:I	617	S	phosphorylation;phosphorylation (SARS-CoV-2)		18691976;32645325	NM_004229	O60244	TNAKRKLsDDPCPVE	PhosphoSitePlus|HPRD|Vero E6 (Bouhaddou et al.; 2020)	7	NA	NA	FALSE	distal	0.336115
MED14	NM_004229	611	N	D	rs376151080	1.70672e-05	0	0	0.000233155	0	0	0	0	0	0	0	0	0	0	0	0	0	0.000233155	0	MED14:611:N:D	617	S	phosphorylation;phosphorylation (SARS-CoV-2)		18691976;32645325	NM_004229	O60244	TNAKRKLsDDPCPVE	PhosphoSitePlus|HPRD|Vero E6 (Bouhaddou et al.; 2020)	6	NA	NA	FALSE	distal	0.336115
MED1	NM_004774	1230	G	A	rs138590651	0.000127267	0.00121739	0.000750188	0	0.000130651	0.000290548	2.89084e-05	0	0	4.73956e-05	0	0	0	0.000237438	0	0	0	0.000237438	0	MED1:1230:G:A	1223	S	phosphorylation;phosphorylation (SARS-CoV-2)		19413330;32645325;18452278;20068231	NM_004774	Q15648	PPSSKAKsPISSGSG	PhosphoSitePlus|HPRD|Vero E6 (Bouhaddou et al.; 2020)	7	NA	NA	FALSE	distal	0.427564
MEPCE	NM_019606	154	N	H	rs776008948	1.89283e-05	0	0	0	0	0	0.00012596	0	0	0	0	0	0	0	0	0	0	0.00012596	0	MEPCE:154:N:H	152	S	phosphorylation;phosphorylation (SARS-CoV-2)		18691976;18212344;18767875;32645325	NM_019606	Q7L2J0	GGGKRRNsCNVGGGG	PhosphoSitePlus|HPRD|Vero E6 (Bouhaddou et al.; 2020)	2	NA	NA	FALSE	proximal	0.613364	HIV
MEPCE	NM_019606	224	R	Q	rs758591586	1.59157e-05	0	0	0	0	0	0	0.000108767	3.82731e-05	0	0	0.000138715	0	8.79972e-06	0	0	0.000162973	0.000108767	0	MEPCE:224:R:Q	217	S	phosphorylation;phosphorylation (SARS-CoV-2)		18767875;19651622;20068231;18691976;19415658;32645325;18669648;19413330;16964243;20166139;20058876	NM_019606	Q7L2J0	NAETPKSsPLPAKGR	PhosphoSitePlus|Phospho.ELM|HPRD|Vero E6 (Bouhaddou et al.; 2020)	7	NA	NA	FALSE	distal	0.758353
MEPCE	NM_019606	253	A	P	rs577542807	1.99133e-05	0	0	0	0.000163313	0	0	0	0	0	0	0	0	0	0	0	0	0.000163313	0	MEPCE:253:A:P	254	S	phosphorylation;phosphorylation (SARS-CoV-2)		18669648;18212344;20068231;18691976;32645325;17081983	NM_019606	Q7L2J0	EGHVVLAsPLKTGRK	PhosphoSitePlus|Phospho.ELM|HPRD|Vero E6 (Bouhaddou et al.; 2020)	1	NA	NA	FALSE	proximal	0.640026
MET	NM_000245	970	R	C	rs34589476	0.00288471	0.00378588	0.00375375	0.000904159	0.000653851	0.00565803	0.00113168	0.000223239	0.00449274	0.00581563	0.00106326	0	0	0.00520037	0.000928591	0.00149343	0.00331895	0.00520037	0	MET:970:R:C	977	T	phosphorylation;phosphorylation (SARS-CoV-2)		17192257;32645325	NM_000245	P08581	RYDARVHtPHLDRLV	PhosphoSitePlus|Phospho.ELM|Vero E6 (Bouhaddou et al.; 2020)	7	NA	NA	FALSE	distal	0.365874
METTL1	NM_005371	263	V	I	rs765853566	0.000103404	8.69263e-05	0	6.15157e-05	0.000555265	0	0	0	0	0	0	0	0	8.79198e-06	0.000323356	0	0	0.000555265	0	METTL1:263:V:I	268	T	phosphorylation (SARS-CoV-2)		32645325	NM_005371	Q9UBP6	DPVLQAVtSQTSLPG	Vero E6 (Bouhaddou et al.; 2020)	5	NA	NA	FALSE	distal	NA
METTL1	NM_005371	264	L	F	rs762473406	1.59084e-05	0	0	0	0.000130651	0	0	0	0	0	0	0	0	0	0	0	0	0.000130651	0	METTL1:264:L:F	268	T	phosphorylation (SARS-CoV-2)		32645325	NM_005371	Q9UBP6	DPVLQAVtSQTSLPG	Vero E6 (Bouhaddou et al.; 2020)	4	NA	NA	FALSE	distal	NA
MFAP1	NM_005926	126	R	H	rs146693600	0.000338093	0	0	0.00338462	0	0	0.000202359	0.000163097	0.000727022	0	0	0.000207987	0	0.000167098	0	0	0.000162973	0.00338462	0	MFAP1:126:R:H	133	S	phosphorylation;phosphorylation (SARS-CoV-2)		19651622;20068231;19415658;32645325;18669648;15345747;18452278;15302935;20166139;17081983	NM_005926	P55081	RMEREDSsEEEEEEI	PhosphoSitePlus|Phospho.ELM|HPRD|Vero E6 (Bouhaddou et al.; 2020)	7	NA	NA	TRUE	distal	0.708401
MFAP1	NM_005926	265	L	V	rs767634336	7.9533e-06	0	0	0.000123047	0	0	0	0	0	0	0	0	0	0	0	0	0	0.000123047	0	MFAP1:265:L:V	267	T	phosphorylation;phosphorylation (SARS-CoV-2)		20068231;18691976;32645325;20187088;18669648;19413330;15302935;19664994;19664995;16565220;19651622;19415658;19562805;18452278;20166139;20058876;17081983	NM_005926	P55081	AALDALNtDDENDEE	PhosphoSitePlus|Phospho.ELM|HPRD|Vero E6 (Bouhaddou et al.; 2020)	2	NA	NA	FALSE	proximal	0.66741	HSV1
MFF	NM_020194	154	R	Q	rs140493973	0.000190951	0	0	6.15233e-05	0	9.68367e-05	0	0.00168533	0.000114828	0.000237012	0.00340492	0.00124792	0	0.000140719	0	0	0	0.00168533	0	MFF:154:R:Q	155	S	phosphorylation;phosphorylation (SARS-CoV-2)		19651622;20068231;18212344;32645325;17081983	NM_020194	Q9GZY8	GRLKRERsMSENAVR	PhosphoSitePlus|Phospho.ELM|HPRD|Vero E6 (Bouhaddou et al.; 2020)	1	1	loss	TRUE	rewiring	0.541316	HSV1
MFF	NM_020194	154	R	W	rs548889465	7.55948e-05	0	0.000374813	0	0	0.000193723	0	5.43774e-05	3.8276e-05	0.000237057	0.000262055	0	0	0.000158336	0	0	0	0.000158336	0	MFF:154:R:W	155	S	phosphorylation;phosphorylation (SARS-CoV-2)		19651622;20068231;18212344;32645325;17081983	NM_020194	Q9GZY8	GRLKRERsMSENAVR	PhosphoSitePlus|Phospho.ELM|HPRD|Vero E6 (Bouhaddou et al.; 2020)	1	1	loss	TRUE	rewiring	0.541316	HSV1
MFF	NM_020194	161	V	I	rs145143758	0.000167074	0	0	0.00221511	0	0	0.000144601	0	0	0	0	0	0	0	0	0	0.000163026	0.00221511	0	MFF:161:V:I	155	S	phosphorylation;phosphorylation (SARS-CoV-2)		19651622;20068231;18212344;32645325;17081983	NM_020194	Q9GZY8	GRLKRERsMSENAVR	PhosphoSitePlus|Phospho.ELM|HPRD|Vero E6 (Bouhaddou et al.; 2020)	6	NA	NA	TRUE	distal	0.541316	HSV1
MFF	NM_020194	162	R	C	rs201498602	0.000179019	0	0	0	0	0	0.00124364	0	0	2.37001e-05	0	0	0	8.79461e-06	0	0	0.000163079	0.00124364	0	MFF:162:R:C	155	S	phosphorylation;phosphorylation (SARS-CoV-2)		19651622;20068231;18212344;32645325;17081983	NM_020194	Q9GZY8	GRLKRERsMSENAVR	PhosphoSitePlus|Phospho.ELM|HPRD|Vero E6 (Bouhaddou et al.; 2020)	7	NA	NA	TRUE	distal	0.541316	HSV1
MIB1	NM_020774	804	R	Q	rs200809199	0.000333358	0.00134144	0.00153492	6.97934e-05	4.02512e-05	0.000563182	0.000455823	0	3.87717e-05	0.000572607	0	0	0	0.000542962	0	0	0.000583658	0.000542962	0	MIB1:804:R:Q	805	S	phosphorylation;phosphorylation (SARS-CoV-2)		32645325	NM_020774	Q86YT6	SGQVGSRsPSMISND	PhosphoSitePlus|Vero E6 (Bouhaddou et al.; 2020)	1	NA	NA	FALSE	proximal	0.282727
MIB1	NM_020774	811	N	S	rs757717286	8.22037e-06	0	0	0.000125881	0	0	0	0	0	0	0	0	0	0	0	0	0	0.000125881	0	MIB1:811:N:S	805	S	phosphorylation;phosphorylation (SARS-CoV-2)		32645325	NM_020774	Q86YT6	SGQVGSRsPSMISND	PhosphoSitePlus|Vero E6 (Bouhaddou et al.; 2020)	6	NA	NA	FALSE	distal	0.282727
MICAL3	NM_015241	1133	V	M	rs375180000	5.21816e-05	8.77039e-05	0	0	3.26776e-05	9.75166e-05	0.000202875	0	0	0	0	0	0	3.54045e-05	0	0	0.00016518	0.000202875	0	MICAL3:1133:V:M	1134	S	phosphorylation;phosphorylation (SARS-CoV-2)		32645325	NM_015241	Q7RTP6	AELELRVsEDEEKLP	PhosphoSitePlus|Vero E6 (Bouhaddou et al.; 2020)	1	NA	NA	FALSE	proximal	0.293281
MICAL3	NM_015241	1134	S	L	rs200633079	3.21208e-05	8.77039e-05	0	0.000322831	0	3.25119e-05	0	0	0	2.38254e-05	0	0	0	2.65604e-05	0	0	0	0.000322831	0	MICAL3:1134:S:L	1134	S	phosphorylation;phosphorylation (SARS-CoV-2)		32645325	NM_015241	Q7RTP6	AELELRVsEDEEKLP	PhosphoSitePlus|Vero E6 (Bouhaddou et al.; 2020)	0	0.99303	loss	FALSE	direct	0.293281
MICAL3	NM_015241	1645	R	C	rs758742610	2.27004e-05	0	0	0	0.000151355	0	0	0	0	0	0	0	0	0	0	0	0.000190767	0.000151355	0	MICAL3:1645:R:C	1649	S	phosphorylation;phosphorylation (SARS-CoV-2)		32645325	NM_015241	Q7RTP6	GKERRPDsPTRPTLR	PhosphoSitePlus|Vero E6 (Bouhaddou et al.; 2020)	4	NA	NA	FALSE	distal	0.357344
MICAL3	NM_015241	1645	R	H	rs369106641	3.64216e-05	0	0	0	0	3.94322e-05	0.000125133	0.000173491	0	0	0	0.000224014	0	1.01674e-05	0	0	0	0.000173491	0	MICAL3:1645:R:H	1649	S	phosphorylation;phosphorylation (SARS-CoV-2)		32645325	NM_015241	Q7RTP6	GKERRPDsPTRPTLR	PhosphoSitePlus|Vero E6 (Bouhaddou et al.; 2020)	4	NA	NA	FALSE	distal	0.357344
MICAL3	NM_015241	1646	R	W	rs200622544	0.00097053	9.48227e-05	0	0.00395424	3.78072e-05	3.91604e-05	6.23947e-05	0.000115554	0.00252884	8.63458e-05	0	0.000149142	0	0.000698777	0.00442007	0	0.000190042	0.00395424	0	MICAL3:1646:R:W	1649	S	phosphorylation;phosphorylation (SARS-CoV-2)		32645325	NM_015241	Q7RTP6	GKERRPDsPTRPTLR	PhosphoSitePlus|Vero E6 (Bouhaddou et al.; 2020)	3	0.983529	loss	FALSE	rewiring	0.357344
MICAL3	NM_015241	1653	P	T	rs45518631	0.00849633	0.0101057	0.00958466	0.000841869	0.00346057	0.00835849	0.00351682	0	0.00693954	0.00788848	0	0	0.015	0.00806436	0.0395595	0.00734608	0.0101892	0.00806436	0	MICAL3:1653:P:T	1649	S	phosphorylation;phosphorylation (SARS-CoV-2)		32645325	NM_015241	Q7RTP6	GKERRPDsPTRPTLR	PhosphoSitePlus|Vero E6 (Bouhaddou et al.; 2020)	4	0.562513	gain	FALSE	rewiring	0.357344
MICALL1	NM_033386	480	P	L	rs745831607	4.05505e-05	0.000265205	0	6.29089e-05	0	0	0.000117737	0	0	4.87781e-05	0	0	0	4.50775e-05	0	0	0	0.000117737	0	MICALL1:480:P:L	486	S	phosphorylation;phosphorylation (SARS-CoV-2)		18669648;19413330;19651622;20068231;32645325	NM_033386	Q8N3F8	APRAPSAsPLALHAS	PhosphoSitePlus|Phospho.ELM|HPRD|Vero E6 (Bouhaddou et al.; 2020)	6	NA	NA	FALSE	distal	0.42634
MICALL1	NM_033386	481	R	C	rs374170029	0.000101455	0	0	6.29564e-05	0.000427998	0	0	0.000547585	0	0	0	0.000699301	0	0	0	0	0.000166334	0.000547585	0	MICALL1:481:R:C	486	S	phosphorylation;phosphorylation (SARS-CoV-2)		18669648;19413330;19651622;20068231;32645325	NM_033386	Q8N3F8	APRAPSAsPLALHAS	PhosphoSitePlus|Phospho.ELM|HPRD|Vero E6 (Bouhaddou et al.; 2020)	5	0.870047	loss	FALSE	rewiring	0.42634
MICALL1	NM_033386	482	A	T	rs781038559	1.63647e-05	0	0	0	0	0	2.9663e-05	0.000164781	0	0	0	0.000210585	0	0	0	0	0	0.000164781	0	MICALL1:482:A:T	486	S	phosphorylation;phosphorylation (SARS-CoV-2)		18669648;19413330;19651622;20068231;32645325	NM_033386	Q8N3F8	APRAPSAsPLALHAS	PhosphoSitePlus|Phospho.ELM|HPRD|Vero E6 (Bouhaddou et al.; 2020)	4	NA	NA	FALSE	distal	0.42634
MICALL1	NM_033386	485	A	V	rs775080882	2.90466e-05	0	0	0	0.000135318	3.45925e-05	0	0	3.86907e-05	0	0	0	0	1.84624e-05	0	0	0.000171174	0.000135318	0	MICALL1:485:A:V	486	S	phosphorylation;phosphorylation (SARS-CoV-2)		18669648;19413330;19651622;20068231;32645325	NM_033386	Q8N3F8	APRAPSAsPLALHAS	PhosphoSitePlus|Phospho.ELM|HPRD|Vero E6 (Bouhaddou et al.; 2020)	1	NA	NA	FALSE	proximal	0.42634
MID1	NM_000381	101	R	H	rs202142461	8.25024e-05	0.000142816	0	0.000151987	0	0.000178301	0	0	5.22193e-05	0.000230097	0	0	0	0.000160136	0	0	0	0.000160136	0	MID1:101:R:H	96	S	phosphorylation;phosphorylation (SARS-CoV-2)		18669648;19413330;19664995;20068231;32645325	NM_000381	O15344	ASVSGPNsPSETRRE	PhosphoSitePlus|Phospho.ELM|HPRD|Vero E6 (Bouhaddou et al.; 2020)	5	NA	NA	FALSE	distal	0.693103	HSV1
MID1	NM_000381	102	R	Q	rs200381037	0.000175884	0	0	0	0	8.9067e-05	0	0	0.000417711	0	0	0	0	0.000123103	0.00138933	0	0	0.000123103	0	MID1:102:R:Q	96	S	phosphorylation;phosphorylation (SARS-CoV-2)		18669648;19413330;19664995;20068231;32645325	NM_000381	O15344	ASVSGPNsPSETRRE	PhosphoSitePlus|Phospho.ELM|HPRD|Vero E6 (Bouhaddou et al.; 2020)	6	NA	NA	FALSE	distal	0.693103	HSV1
MID1	NM_000381	102	R	W	rs756170550	4.39676e-05	0	0	0	0	0	0.000109589	0.000144404	0	0	0	0.000184468	0	0	0	0	0.000666667	0.000144404	0	MID1:102:R:W	96	S	phosphorylation;phosphorylation (SARS-CoV-2)		18669648;19413330;19664995;20068231;32645325	NM_000381	O15344	ASVSGPNsPSETRRE	PhosphoSitePlus|Phospho.ELM|HPRD|Vero E6 (Bouhaddou et al.; 2020)	6	NA	NA	FALSE	distal	0.693103	HSV1
MID1	NM_000381	93	G	R	rs747187740	6.74108e-05	0.000289645	0	0	0	0	0	0.000144781	0.000418366	0	0.000692761	0	0	0.0001254	0	0	0	0.000144781	0	MID1:93:G:R	92	S	phosphorylation;phosphorylation (SARS-CoV-2)		18669648;19413330;19651622;20068231;32645325;17081983	NM_000381	O15344	RFQKASVsGPNSPSE	PhosphoSitePlus|Phospho.ELM|HPRD|Vero E6 (Bouhaddou et al.; 2020)	1	0.988857	gain	TRUE	rewiring	0.618103
MKI67	NM_002417	1067	T	M	rs542350245	6.76498e-05	0	0	6.15157e-05	0.000293964	9.69556e-05	0.000115647	0	0	0	0	0	0	2.64108e-05	0	0	0	0.000293964	0	MKI67:1067:T:M	1071	S	phosphorylation;phosphorylation (SARS-CoV-2)		18669648;32645325;20068231	NM_002417	P46013	SIRTFKEsPKQILDP	PhosphoSitePlus|Phospho.ELM|HPRD|Vero E6 (Bouhaddou et al.; 2020)	4	NA	NA	FALSE	distal	0.367307
MKI67	NM_002417	1128	A	S	rs754381875	8.75058e-05	0	0	0	0	0	0.000636022	0	0	0	0	0	0	0	0	0	0	0.000636022	0	MKI67:1128:A:S	1131	S	phosphorylation;phosphorylation (SARS-CoV-2)		16565220;20068231;17287340;32645325;18669648;19007248;16964243;18452278;19691289	NM_002417	P46013	TTKIACKsPPPESVD	PhosphoSitePlus|Phospho.ELM|HPRD|Vero E6 (Bouhaddou et al.; 2020)	3	NA	NA	FALSE	distal	0.365942
MKI67	NM_002417	1130	K	R	rs761032121	4.77285e-05	0	0	0	0	0	0.000318011	0	0	0	0	0	0	0	0	0	0.000162973	0.000318011	0	MKI67:1130:K:R	1131	S	phosphorylation;phosphorylation (SARS-CoV-2)		16565220;20068231;17287340;32645325;18669648;19007248;16964243;18452278;19691289	NM_002417	P46013	TTKIACKsPPPESVD	PhosphoSitePlus|Phospho.ELM|HPRD|Vero E6 (Bouhaddou et al.; 2020)	1	NA	NA	FALSE	proximal	0.365942
MKI67	NM_002417	1144	K	E	rs41300566	0.069116	0.091787	0.0813343	0.0151329	0.0664032	0.0966815	0.0472364	0.000326193	0.0900742	0.102285	0	0.000415973	0.0991736	0.0963923	0.0576959	0.0716554	0.0859146	0.0963923	0	MKI67:1144:K:E	1139	T	phosphorylation;phosphorylation (SARS-CoV-2)		18669648;16565220;19691289;17287340;32645325	NM_002417	P46013	PPPESVDtPTSTKQW	PhosphoSitePlus|Phospho.ELM|HPRD|Vero E6 (Bouhaddou et al.; 2020)	5	NA	NA	FALSE	distal	0.295914
MKI67	NM_002417	1146	W	L	rs201232398	0.000405767	0	0	0	0	3.22893e-05	0	0	0.000497436	2.37237e-05	0	0	0	0.000131973	0.00369549	0	0.00114118	0.000131973	0	MKI67:1146:W:L	1139	T	phosphorylation;phosphorylation (SARS-CoV-2)		18669648;16565220;19691289;17287340;32645325	NM_002417	P46013	PPPESVDtPTSTKQW	PhosphoSitePlus|Phospho.ELM|HPRD|Vero E6 (Bouhaddou et al.; 2020)	7	NA	NA	FALSE	distal	0.295914
MKI67	NM_002417	1187	I	M	rs201133638	0.00015511	8.69565e-05	0	0	0	0.000161405	0	0	0.000344379	0.000568855	0	0	0	0.000342972	0	0	0	0.000342972	0	MKI67:1187:I:M	1193	T	phosphorylation;phosphorylation (SARS-CoV-2)		18669648;17322306;16565220;32645325	NM_002417	P46013	DIKAFMGtPVQKLDL	PhosphoSitePlus|Phospho.ELM|HPRD|Vero E6 (Bouhaddou et al.; 2020)	6	NA	NA	FALSE	distal	0.340932
MKI67	NM_002417	1189	A	S	rs754563546	1.59089e-05	0	0	0	0.000130651	0	0	0	0	0	0	0	0	0	0	0	0	0.000130651	0	MKI67:1189:A:S	1193	T	phosphorylation;phosphorylation (SARS-CoV-2)		18669648;17322306;16565220;32645325	NM_002417	P46013	DIKAFMGtPVQKLDL	PhosphoSitePlus|Phospho.ELM|HPRD|Vero E6 (Bouhaddou et al.; 2020)	4	NA	NA	FALSE	distal	0.340932
MKI67	NM_002417	1200	L	V	rs756680804	2.38612e-05	0	0	0	0	0	0.000173451	0	0	0	0	0	0	0	0	0	0	0.000173451	0	MKI67:1200:L:V	1193	T	phosphorylation;phosphorylation (SARS-CoV-2)		18669648;17322306;16565220;32645325	NM_002417	P46013	DIKAFMGtPVQKLDL	PhosphoSitePlus|Phospho.ELM|HPRD|Vero E6 (Bouhaddou et al.; 2020)	7	NA	NA	TRUE	distal	0.340932
MKI67	NM_002417	1203	T	N	rs781633700	1.19309e-05	0	0	6.15157e-05	0	0	0	0.000108731	0	0	0	0.000138658	0	0	0	0	0	0.000108731	0	MKI67:1203:T:N	1207	S	phosphorylation;phosphorylation (SARS-CoV-2)		18669648;32645325;17924679;20068231	NM_002417	P46013	LAGTLPGsKRQLQTP	PhosphoSitePlus|Phospho.ELM|HPRD|Vero E6 (Bouhaddou et al.; 2020)	4	NA	NA	FALSE	distal	0.309645
MKI67	NM_002417	1214	P	H	rs532424501	1.59087e-05	0	0	0.000246063	0	0	0	0	0	0	0	0	0	0	0	0	0	0.000246063	0	MKI67:1214:P:H	1207	S	phosphorylation;phosphorylation (SARS-CoV-2)		18669648;32645325;17924679;20068231	NM_002417	P46013	LAGTLPGsKRQLQTP	PhosphoSitePlus|Phospho.ELM|HPRD|Vero E6 (Bouhaddou et al.; 2020)	7	NA	NA	FALSE	distal	0.309645
MKI67	NM_002417	1374	E	K	rs752669582	3.58078e-05	0	0	6.15157e-05	0.000228639	3.22977e-05	0	0	0	0	0	0	0	8.80034e-06	0	0	0	0.000228639	0	MKI67:1374:E:K	1376	S	phosphorylation;phosphorylation (SARS-CoV-2)		17322306;18767875;20068231;32645325;18669648;18452278;15302935;19691289;17081983	NM_002417	P46013	TKMPCESsPPESADT	PhosphoSitePlus|Phospho.ELM|HPRD|Vero E6 (Bouhaddou et al.; 2020)	2	0.950106	gain:loss	FALSE	rewiring	0.346278
MKI67	NM_002417	1378	P	S	rs754733861	2.78454e-05	8.69565e-05	0	0	0	0	0	0.000326229	0	0	0	0.000415973	0	8.79724e-06	0	0	0	0.000326229	0	MKI67:1378:P:S	1376	S	phosphorylation;phosphorylation (SARS-CoV-2)		17322306;18767875;20068231;32645325;18669648;18452278;15302935;19691289;17081983	NM_002417	P46013	TKMPCESsPPESADT	PhosphoSitePlus|Phospho.ELM|HPRD|Vero E6 (Bouhaddou et al.; 2020)	2	NA	NA	FALSE	proximal	0.346278
MKI67	NM_002417	1499	D	G	rs376446129	3.57964e-05	0.000173913	0	0	0.000130651	3.22747e-05	0	0	3.82643e-05	2.37102e-05	0	0	0	4.39738e-05	0	0	0	0.000130651	0	MKI67:1499:D:G	1503	T	phosphorylation;phosphorylation (SARS-CoV-2)		18669648;19007248;32645325	NM_002417	P46013	SQPDPVDtPTSSKPQ	PhosphoSitePlus|Phospho.ELM|HPRD|Vero E6 (Bouhaddou et al.; 2020)	4	NA	NA	FALSE	distal	0.339033	HIV
MKI67	NM_002417	1500	P	Q	rs183983598	9.14855e-05	0	0	0	0	0.000225938	0	0	0.00026785	0.000213452	0	0	0	0.000202308	0	0	0	0.000202308	0	MKI67:1500:P:Q	1503	T	phosphorylation;phosphorylation (SARS-CoV-2)		18669648;19007248;32645325	NM_002417	P46013	SQPDPVDtPTSSKPQ	PhosphoSitePlus|Phospho.ELM|HPRD|Vero E6 (Bouhaddou et al.; 2020)	3	NA	NA	FALSE	distal	0.339033	HIV
MKI67	NM_002417	1677	M	I	rs1408272214	1.1934e-05	0	0	0	0	0	0	0.000163114	0	0	0.000786164	0	0	0	0	0	0	0.000163114	0	MKI67:1677:M:I	1679	S	phosphorylation;phosphorylation (SARS-CoV-2)		20068230;20068231;18691976;17924679;32645325;18669648;19007248;18452278	NM_002417	P46013	SMKAFMEsPKQILDS	PhosphoSitePlus|Phospho.ELM|HPRD|Vero E6 (Bouhaddou et al.; 2020)	2	NA	NA	FALSE	proximal	0.314968	HIV
MKI67	NM_002417	1862	P	L	rs138689138	0.000111439	8.70777e-05	0	0.000123031	0.000195976	9.69932e-05	0	0.000489343	0	0.000142525	0.000523834	0.00048537	0	8.80638e-05	0	0	0.000163079	0.000489343	0	MKI67:1862:P:L	1869	T	phosphorylation;phosphorylation (SARS-CoV-2)		18669648;19007248;16565220;20068231;19691289;32645325	NM_002417	P46013	PQSDPADtPTNTKQR	PhosphoSitePlus|Phospho.ELM|HPRD|Vero E6 (Bouhaddou et al.; 2020)	7	NA	NA	FALSE	distal	0.289077
MKI67	NM_002417	1863	Q	L	rs35245002	0.00284152	0.000348189	0	0.0401083	0	0.000193974	0.000954088	0	3.82673e-05	4.74947e-05	0	0	0	0.000114465	0	0.00109235	0.000815129	0.0401083	0	MKI67:1863:Q:L	1869	T	phosphorylation;phosphorylation (SARS-CoV-2)		18669648;19007248;16565220;20068231;19691289;32645325	NM_002417	P46013	PQSDPADtPTNTKQR	PhosphoSitePlus|Phospho.ELM|HPRD|Vero E6 (Bouhaddou et al.; 2020)	6	NA	NA	FALSE	distal	0.289077
MKI67	NM_002417	1867	A	V	rs751657165	5.97129e-05	0	0	6.15157e-05	0	0	0.000404765	0	0	0	0	0	0	0	0	0	0	0.000404765	0	MKI67:1867:A:V	1869	T	phosphorylation;phosphorylation (SARS-CoV-2)		18669648;19007248;16565220;20068231;19691289;32645325	NM_002417	P46013	PQSDPADtPTNTKQR	PhosphoSitePlus|Phospho.ELM|HPRD|Vero E6 (Bouhaddou et al.; 2020)	2	NA	NA	FALSE	proximal	0.289077
MKI67	NM_002417	1875	Q	R	rs199665327	1.19369e-05	0	0	0	0	0	0	0.000108767	0	2.37259e-05	0.000261917	0	0	8.79972e-06	0	0	0	0.000108767	0.00657895	MKI67:1875:Q:R	1869	T	phosphorylation;phosphorylation (SARS-CoV-2)		18669648;19007248;16565220;20068231;19691289;32645325	NM_002417	P46013	PQSDPADtPTNTKQR	PhosphoSitePlus|Phospho.ELM|HPRD|Vero E6 (Bouhaddou et al.; 2020)	6	NA	NA	FALSE	distal	0.289077
MKI67	NM_002417	1876	R	Q	rs11591817	0.187225	0.170089	0.166792	0.282884	0.139412	0.175587	0.220095	0.286056	0.160187	0.174466	0.305919	0.280968	0.136364	0.170783	0.129761	0.206414	0.166395	0.286056	0.269737	MKI67:1876:R:Q	1869	T	phosphorylation;phosphorylation (SARS-CoV-2)		18669648;19007248;16565220;20068231;19691289;32645325	NM_002417	P46013	PQSDPADtPTNTKQR	PhosphoSitePlus|Phospho.ELM|HPRD|Vero E6 (Bouhaddou et al.; 2020)	7	NA	NA	FALSE	distal	0.289077
MKI67	NM_002417	1876	R	W	rs74442493	0.000139269	0	0	0.000123031	9.80136e-05	0.000355297	0	5.43892e-05	0.000382702	0.00018978	0	6.93674e-05	0	0.000255169	0	0	0	0.000255169	0	MKI67:1876:R:W	1869	T	phosphorylation;phosphorylation (SARS-CoV-2)		18669648;19007248;16565220;20068231;19691289;32645325	NM_002417	P46013	PQSDPADtPTNTKQR	PhosphoSitePlus|Phospho.ELM|HPRD|Vero E6 (Bouhaddou et al.; 2020)	7	NA	NA	FALSE	distal	0.289077
MKI67	NM_002417	2216	T	P	rs765798359	1.59056e-05	0	0	0.000246063	0	0	0	0	0	0	0	0	0	0	0	0	0	0.000246063	0	MKI67:2216:T:P	2223	S	phosphorylation;phosphorylation (SARS-CoV-2)		16565220;20068231;17287340;32645325;18669648;19007248;18452278;19691289;17081983	NM_002417	P46013	TTKIACRsPQPDPVG	PhosphoSitePlus|Phospho.ELM|HPRD|Vero E6 (Bouhaddou et al.; 2020)	7	NA	NA	FALSE	distal	0.328788	HIV
MKI67	NM_002417	2262	V	L	rs142704294	0.000123288	0	0	0.00166093	0	0	0.000115634	0	0	0	0	0	0	0	0	0	0	0.00166093	0	MKI67:2262:V:L	2259	T	phosphorylation;phosphorylation (SARS-CoV-2)		32645325	NM_002417	P46013	SLALRKRtPSVGKAM	PhosphoSitePlus|Vero E6 (Bouhaddou et al.; 2020)	3	NA	NA	FALSE	distal	NA
MKI67	NM_002417	2266	M	V	rs750789642	1.19308e-05	0	0	0.000123031	0	0	0	0	0	2.36967e-05	0	0	0	8.79275e-06	0	0	0	0.000123031	0	MKI67:2266:M:V	2259	T	phosphorylation;phosphorylation (SARS-CoV-2)		32645325	NM_002417	P46013	SLALRKRtPSVGKAM	PhosphoSitePlus|Vero E6 (Bouhaddou et al.; 2020)	7	NA	NA	FALSE	distal	NA
MKI67	NM_002417	2290	L	S	rs142585399	0.00196459	0.001478	0.00112444	0.000184547	0.00434413	0.000193636	0.00899052	0	7.65287e-05	0.000260676	0	0	0	0.000342917	0	0	0.00130378	0.00899052	0	MKI67:2290:L:S	2285	T	phosphorylation;phosphorylation (SARS-CoV-2)		18669648;32645325	NM_002417	P46013	DMKAFMGtPVQKLDL	PhosphoSitePlus|Phospho.ELM|HPRD|Vero E6 (Bouhaddou et al.; 2020)	5	NA	NA	FALSE	distal	0.260754
MKI67	NM_002417	2302	W	S	rs762131178	5.17339e-05	0	0	0	0	0	0	0.000707214	0	0	0	0.000901901	0	0	0	0	0	0.000707214	0	MKI67:2302:W:S	2299	S	phosphorylation;phosphorylation (SARS-CoV-2)		18669648;32645325;20068231	NM_002417	P46013	LPGNLPGsKRWPQTP	PhosphoSitePlus|Phospho.ELM|HPRD|Vero E6 (Bouhaddou et al.; 2020)	3	0.541099	gain	FALSE	rewiring	0.290079
MKI67	NM_002417	2303	P	L	rs751792363	1.98837e-05	0	0	0	0.000163313	0	0	0	0	0	0	0	0	0	0	0	0	0.000163313	0	MKI67:2303:P:L	2299	S	phosphorylation;phosphorylation (SARS-CoV-2)		18669648;32645325;20068231	NM_002417	P46013	LPGNLPGsKRWPQTP	PhosphoSitePlus|Phospho.ELM|HPRD|Vero E6 (Bouhaddou et al.; 2020)	4	NA	NA	FALSE	distal	0.290079
MKI67	NM_002417	2304	Q	R	rs547287075	8.35083e-05	0	0	0	0.000685916	0	0	0	0	0	0	0	0	0	0	0	0	0.000685916	0	MKI67:2304:Q:R	2299	S	phosphorylation;phosphorylation (SARS-CoV-2)		18669648;32645325;20068231	NM_002417	P46013	LPGNLPGsKRWPQTP	PhosphoSitePlus|Phospho.ELM|HPRD|Vero E6 (Bouhaddou et al.; 2020)	5	NA	NA	FALSE	distal	0.290079
MKI67	NM_002417	2524	A	V	rs375155612	1.9888e-05	0	0	0.000184547	6.53253e-05	0	0	0	0	0	0	0	0	0	0	0	0	0.000184547	0	MKI67:2524:A:V	2528	S	phosphorylation;phosphorylation (SARS-CoV-2)		18669648;19007248;20068231;32645325;17081983	NM_002417	P46013	SIKAFKEsPKQILDP	PhosphoSitePlus|Phospho.ELM|HPRD|Vero E6 (Bouhaddou et al.; 2020)	4	NA	NA	FALSE	distal	0.294621
MKI67	NM_002417	2529	P	L	rs202161009	3.18175e-05	0	0	0	0	3.2281e-05	0.000115634	0	0	2.36989e-05	0	0	0	1.75874e-05	0	0	0.000326052	0.000115634	0	MKI67:2529:P:L	2528	S	phosphorylation;phosphorylation (SARS-CoV-2)		18669648;19007248;20068231;32645325;17081983	NM_002417	P46013	SIKAFKEsPKQILDP	PhosphoSitePlus|Phospho.ELM|HPRD|Vero E6 (Bouhaddou et al.; 2020)	1	0.960224	gain:loss	FALSE	rewiring	0.294621
MKI67	NM_002417	2530	K	T	rs563159097	7.95399e-06	0	0	0.000123031	0	0	0	0	0	0	0	0	0	0	0	0	0	0.000123031	0	MKI67:2530:K:T	2528	S	phosphorylation;phosphorylation (SARS-CoV-2)		18669648;19007248;20068231;32645325;17081983	NM_002417	P46013	SIKAFKEsPKQILDP	PhosphoSitePlus|Phospho.ELM|HPRD|Vero E6 (Bouhaddou et al.; 2020)	2	0.932867	loss	FALSE	rewiring	0.294621
MKI67	NM_002417	3036	R	G	rs750816735	3.97766e-05	0	0	0	0.000261301	0	0	0	0	0	0	0	0	0	0	0	0.000325945	0.000261301	0	MKI67:3036:R:G	3041	S	phosphorylation;phosphorylation (SARS-CoV-2)		18669648;19007248;32645325;20068231	NM_002417	P46013	APRARGKsSEPVVIM	PhosphoSitePlus|Phospho.ELM|HPRD|Vero E6 (Bouhaddou et al.; 2020)	5	NA	NA	FALSE	distal	0.180791	HIV
MKI67	NM_002417	3040	K	E	rs149080288	1.98855e-05	0	0	6.15157e-05	0	0	0	0.000217462	0	0	0.00104767	0	0	0	0	0	0	0.000217462	0	MKI67:3040:K:E	3041	S	phosphorylation;phosphorylation (SARS-CoV-2)		18669648;19007248;32645325;20068231	NM_002417	P46013	APRARGKsSEPVVIM	PhosphoSitePlus|Phospho.ELM|HPRD|Vero E6 (Bouhaddou et al.; 2020)	1	NA	NA	FALSE	proximal	0.180791	HIV
MKI67	NM_002417	3042	S	Y	rs768920414	2.78412e-05	0	0	0	0	0	0	0.000380559	0	0	0	0.000485302	0	0	0	0	0	0.000380559	0	MKI67:3042:S:Y	3041	S	phosphorylation;phosphorylation (SARS-CoV-2)		18669648;19007248;32645325;20068231	NM_002417	P46013	APRARGKsSEPVVIM	PhosphoSitePlus|Phospho.ELM|HPRD|Vero E6 (Bouhaddou et al.; 2020)	1	NA	NA	FALSE	proximal	0.180791	HIV
MKI67	NM_002417	3045	V	M	rs573022632	1.19317e-05	0	0	0	0	0	2.89101e-05	0.000108731	0	0	0	0.000138658	0	0	0	0	0	0.000108731	0	MKI67:3045:V:M	3041	S	phosphorylation;phosphorylation (SARS-CoV-2)		18669648;19007248;32645325;20068231	NM_002417	P46013	APRARGKsSEPVVIM	PhosphoSitePlus|Phospho.ELM|HPRD|Vero E6 (Bouhaddou et al.; 2020)	4	NA	NA	FALSE	distal	0.180791	HIV
MKI67	NM_002417	575	S	N	rs150035445	9.944e-05	0	0	0.00110728	0	0	0.000173471	0	0	0	0	0	0	0	0	0	0.000162973	0.00110728	0	MKI67:575:S:N	579	S	phosphorylation;phosphorylation (SARS-CoV-2)		16565220;19651622;20068231;18691976;19415658;32645325;18669648;19007248;18220336;16964243;15302935;19691289;17081983	NM_002417	P46013	KAQSLVIsPPAPSPR	PhosphoSitePlus|Phospho.ELM|HPRD|Vero E6 (Bouhaddou et al.; 2020)	4	NA	NA	FALSE	distal	0.314446	HIV
MKI67	NM_002417	591	A	G	rs768067622	7.95387e-06	0	0	0	0	0	0	0.000108731	0	0	0.000523834	0	0	0	0	0	0	0.000108731	0	MKI67:591:A:G	584	S	phosphorylation;phosphorylation (SARS-CoV-2)		18767875;19664995;16565220;19651622;20068231;18691976;32645325;18669648;19007248;18220336;16964243;18212344;19691289;20058876;17081983	NM_002417	P46013	VISPPAPsPRKTPVA	PhosphoSitePlus|Phospho.ELM|HPRD|Vero E6 (Bouhaddou et al.; 2020)	7	NA	NA	FALSE	distal	0.326454
MLF2	NM_005439	240	S	C	rs372900984	7.38085e-05	0	0	8.17929e-05	0	0.000277976	0	0	8.02053e-05	0.000149131	0	0	0	0.000143345	0	0	0	0.000143345	0	MLF2:240:S:C	238	S	phosphorylation;phosphorylation (SARS-CoV-2)		18767875;20068230;20068231;18691976;32645325;18669648;19413330;19664994;19664995;16565220;19651622;19415658;17287340;18212344;20058876;17081983	NM_005439	Q15773	AIQGPEDsPSRQSRR	PhosphoSitePlus|Phospho.ELM|HPRD|Vero E6 (Bouhaddou et al.; 2020)	2	NA	NA	FALSE	proximal	0.339843	HSV1
MNAT1	NM_002431	278	A	S	rs147991108	1.59406e-05	0	0	0.000246154	0	0	0	0	0	0	0	0	0	0	0	0	0	0.000246154	0	MNAT1:278:A:S	279	S	phosphorylation;phosphorylation (SARS-CoV-2)		18691976;32645325	NM_002431	P51948	LNHVRAAsPQDLAGG	PhosphoSitePlus|HPRD|Vero E6 (Bouhaddou et al.; 2020)	1	NA	NA	FALSE	proximal	0.500904
MPHOSPH10	NM_005791	161	R	T	rs751822869	7.95374e-06	0	0	0	0	0	0	0.000108731	0	0	0	0.000138658	0	0	0	0	0	0.000108731	0	MPHOSPH10:161:R:T	163	S	phosphorylation;phosphorylation (SARS-CoV-2)		18669648;19651622;20068231;18452278;32645325;17081983	NM_005791	O00566	SKSDLRKsPVFSDED	PhosphoSitePlus|Phospho.ELM|HPRD|Vero E6 (Bouhaddou et al.; 2020)	2	0.967155	loss	TRUE	rewiring	0.462692
MPHOSPH10	NM_005791	164	P	R	rs537224547	1.98848e-05	0	0	0	0.000163324	0	0	0	0	0	0	0	0	0	0	0	0	0.000163324	0	MPHOSPH10:164:P:R	163	S	phosphorylation;phosphorylation (SARS-CoV-2)		18669648;19651622;20068231;18452278;32645325;17081983	NM_005791	O00566	SKSDLRKsPVFSDED	PhosphoSitePlus|Phospho.ELM|HPRD|Vero E6 (Bouhaddou et al.; 2020)	1	0.998882	gain:loss	TRUE	rewiring	0.462692
MPHOSPH10	NM_005791	165	V	I	rs150757204	0.00164247	0.00399861	0.00449438	0.000307617	0.000522637	0.0030661	0.00179243	0.000163114	0.0021047	0.00191925	0.000523834	6.93385e-05	0	0.00254097	0.000369549	0.00099226	0.00325839	0.00254097	0	MPHOSPH10:165:V:I	171	S	phosphorylation;phosphorylation (SARS-CoV-2)		17322306;18767875;19651622;20068231;32645325;18669648;18452278;17081983	NM_005791	O00566	PVFSDEDsDLDFDIS	PhosphoSitePlus|Phospho.ELM|HPRD|Vero E6 (Bouhaddou et al.; 2020)	6	NA	NA	TRUE	distal	0.481185	HSV1
MPHOSPH10	NM_005791	169	E	K	rs771841391	1.59077e-05	0	0	0	0	0	0.00011564	0	0	0	0	0	0	0	0	0	0	0.00011564	0	MPHOSPH10:169:E:K	163	S	phosphorylation;phosphorylation (SARS-CoV-2)		18669648;19651622;20068231;18452278;32645325;17081983	NM_005791	O00566	SKSDLRKsPVFSDED	PhosphoSitePlus|Phospho.ELM|HPRD|Vero E6 (Bouhaddou et al.; 2020)	6	0.998668	gain:loss	TRUE	rewiring	0.462692
MPHOSPH8	NM_017520	318	M	I	rs200779752	4.1213e-05	0	0	0	0	0	0.00022089	0	3.85713e-05	0	0	0	0	9.00009e-06	0	0	0.00034904	0.00022089	0	MPHOSPH8:318:M:I	319	S	phosphorylation;phosphorylation (SARS-CoV-2)		19651622;32645325;18452278;17081983	NM_017520	Q99549	KPLDSAMsAEEDTDV	PhosphoSitePlus|Phospho.ELM|HPRD|Vero E6 (Bouhaddou et al.; 2020)	1	NA	NA	FALSE	proximal	0.326652
MPHOSPH8	NM_017520	318	M	L	rs141397171	0.000572596	0.000890155	0.000380807	0.000250344	6.66711e-05	0.000932898	0.000252127	0	0.000308547	0.0014351	0	0	0	0.000953615	0	0.00160256	0.000697107	0.000953615	0	MPHOSPH8:318:M:L	319	S	phosphorylation;phosphorylation (SARS-CoV-2)		19651622;32645325;18452278;17081983	NM_017520	Q99549	KPLDSAMsAEEDTDV	PhosphoSitePlus|Phospho.ELM|HPRD|Vero E6 (Bouhaddou et al.; 2020)	1	NA	NA	FALSE	proximal	0.326652
MPHOSPH8	NM_017520	325	D	N	rs150644808	0.000126809	0	0	0.00156172	0	0	0.000185931	0	0	0	0	0	0	0	0	0	0	0.00156172	0	MPHOSPH8:325:D:N	319	S	phosphorylation;phosphorylation (SARS-CoV-2)		19651622;32645325;18452278;17081983	NM_017520	Q99549	KPLDSAMsAEEDTDV	PhosphoSitePlus|Phospho.ELM|HPRD|Vero E6 (Bouhaddou et al.; 2020)	6	NA	NA	FALSE	distal	0.326652
MPHOSPH8	NM_017520	326	V	I	rs138850698	0.000241194	8.87469e-05	0	6.25e-05	0	0.000429695	0	0	0.000730882	0.000604507	0	0	0	0.000518997	0	0	0	0.000518997	0	MPHOSPH8:326:V:I	319	S	phosphorylation;phosphorylation (SARS-CoV-2)		19651622;32645325;18452278;17081983	NM_017520	Q99549	KPLDSAMsAEEDTDV	PhosphoSitePlus|Phospho.ELM|HPRD|Vero E6 (Bouhaddou et al.; 2020)	7	NA	NA	FALSE	distal	0.326652
MPHOSPH8	NM_017520	389	R	G	rs142808828	0.00319064	0.00104584	0	0.0394818	0	0.000423701	0.00271026	0	0.000191615	0.000438789	0	0	0	0.000427899	0	0	0.0022981	0.0394818	0	MPHOSPH8:389:R:G	392	S	phosphorylation;phosphorylation (SARS-CoV-2)		19651622;20068231;18452278;32645325;17081983	NM_017520	Q99549	TPKGRRLsGEERGLW	PhosphoSitePlus|Phospho.ELM|HPRD|Vero E6 (Bouhaddou et al.; 2020)	3	0.989356	loss	FALSE	rewiring	0.455562
MPHOSPH8	NM_017520	389	R	Q	rs191299359	0.000220775	0.000871232	0	0	9.83478e-05	0.000195554	0.000320775	5.47226e-05	0.000114978	7.31458e-05	0.000261917	0	0	0.000196134	0	0.00160192	0.000328947	0.000320775	0	MPHOSPH8:389:R:Q	392	S	phosphorylation;phosphorylation (SARS-CoV-2)		19651622;20068231;18452278;32645325;17081983	NM_017520	Q99549	TPKGRRLsGEERGLW	PhosphoSitePlus|Phospho.ELM|HPRD|Vero E6 (Bouhaddou et al.; 2020)	3	0.989356	loss	FALSE	rewiring	0.455562
MPHOSPH8	NM_017520	389	R	W	rs142808828	4.41473e-05	8.71536e-05	0	0	0.000196696	9.77772e-05	0	5.47106e-05	0	0	0	6.9891e-05	0	3.56583e-05	0	0	0	0.000196696	0	MPHOSPH8:389:R:W	392	S	phosphorylation;phosphorylation (SARS-CoV-2)		19651622;20068231;18452278;32645325;17081983	NM_017520	Q99549	TPKGRRLsGEERGLW	PhosphoSitePlus|Phospho.ELM|HPRD|Vero E6 (Bouhaddou et al.; 2020)	3	0.989356	loss	FALSE	rewiring	0.455562
MPHOSPH8	NM_017520	393	G	R	rs757494047	8.12572e-05	0.000175531	0	0	0.000132705	3.29294e-05	0.000238507	0	0	0	0	0	0	2.70139e-05	0	0.00040858	0.00016728	0.000238507	0	MPHOSPH8:393:G:R	392	S	phosphorylation;phosphorylation (SARS-CoV-2)		19651622;20068231;18452278;32645325;17081983	NM_017520	Q99549	TPKGRRLsGEERGLW	PhosphoSitePlus|Phospho.ELM|HPRD|Vero E6 (Bouhaddou et al.; 2020)	1	NA	NA	FALSE	proximal	0.455562
MPRIP	NM_201274	1000	K	T	rs752726399	8.5862e-06	0	0	0.000129016	0	0	0	0	0	0	0	0	0	0	0	0	0	0.000129016	0	MPRIP:1000:K:T	993	S	phosphorylation;phosphorylation (SARS-CoV-2)		18767875;19651622;18212344;32645325;17081983	NM_201274	Q6WCQ1	YDIMKSKsNPDFLKK	PhosphoSitePlus|HPRD|Vero E6 (Bouhaddou et al.; 2020)	7	NA	NA	FALSE	distal	0.482118	HSV1
MPRIP	NM_201274	360	S	L	rs557649253	2.05165e-05	0	0	0	0	3.29207e-05	0	0.000225124	0	0	0	0.000285266	0	8.94775e-06	0	0	0	0.000225124	0	MPRIP:360:S:L	365	S	phosphorylation;phosphorylation (SARS-CoV-2)		18669648;17081983;32645325;20068231	NM_201274	Q6WCQ1	DASASPLsPHRRAKS	PhosphoSitePlus|Phospho.ELM|HPRD|Vero E6 (Bouhaddou et al.; 2020)	5	NA	NA	FALSE	distal	0.578386
MPRIP	NM_201274	361	A	T	rs1454357039	2.46388e-05	0	0	0	0	0	0.000186579	0	0	0	0	0	0	0	0	0	0	0.000186579	0	MPRIP:361:A:T	365	S	phosphorylation;phosphorylation (SARS-CoV-2)		18669648;17081983;32645325;20068231	NM_201274	Q6WCQ1	DASASPLsPHRRAKS	PhosphoSitePlus|Phospho.ELM|HPRD|Vero E6 (Bouhaddou et al.; 2020)	4	NA	NA	FALSE	distal	0.578386
MPRIP	NM_201274	367	H	R	rs778199475	8.18103e-06	0	0	0.000126008	0	0	0	0	0	0	0	0	0	0	0	0	0	0.000126008	0	MPRIP:367:H:R	365	S	phosphorylation;phosphorylation (SARS-CoV-2)		18669648;17081983;32645325;20068231	NM_201274	Q6WCQ1	DASASPLsPHRRAKS	PhosphoSitePlus|Phospho.ELM|HPRD|Vero E6 (Bouhaddou et al.; 2020)	2	0.969165	gain	FALSE	rewiring	0.578386
MPRIP	NM_201274	970	T	M	rs780039152	1.59184e-05	0	0	0.000123107	3.26627e-05	3.23666e-05	0	0	0	0	0	0	0	8.80282e-06	0	0	0	0.000123107	0	MPRIP:970:T:M	977	S	phosphorylation;phosphorylation (SARS-CoV-2)		18669648;19651622;20068231;19691289;32645325	NM_201274	Q6WCQ1	TEALGEKsPDSATVS	PhosphoSitePlus|HPRD|Vero E6 (Bouhaddou et al.; 2020)	7	NA	NA	FALSE	distal	0.393878
MRPS16	NM_016065	127	A	V	rs767062387	3.97684e-05	8.69263e-05	0	0	0	0	0.000173451	0	0	4.73687e-05	0	0	0	2.63695e-05	0	0	0.000162866	0.000173451	0	MRPS16:127:A:V	130	T	phosphorylation;phosphorylation (SARS-CoV-2)		19007248;18669648;32645325;20068231	NM_016065	Q9Y3D3	QKTDAEAtDTEATET	PhosphoSitePlus|Phospho.ELM|HPRD|Vero E6 (Bouhaddou et al.; 2020)	3	NA	NA	TRUE	distal	0.514418
MRPS16	NM_016065	130	T	A	rs373072896	2.3862e-05	0	0	0.000123031	0	3.22601e-05	0	0	0	7.1053e-05	0	0	0	3.51587e-05	0	0	0	0.000123031	0	MRPS16:130:T:A	130	T	phosphorylation;phosphorylation (SARS-CoV-2)		19007248;18669648;32645325;20068231	NM_016065	Q9Y3D3	QKTDAEAtDTEATET	PhosphoSitePlus|Phospho.ELM|HPRD|Vero E6 (Bouhaddou et al.; 2020)	0	0.970404	loss	TRUE	direct	0.514418
MRPS16	NM_016065	130	T	R	rs117510230	0.0032255	0.00417246	0.00374532	0.000984252	0.00192735	0.0049358	0.00222595	0	0.00616056	0.00556582	0	0	0	0.00533533	0.0012969	9.92063e-05	0.00374593	0.00533533	0	MRPS16:130:T:R	130	T	phosphorylation;phosphorylation (SARS-CoV-2)		19007248;18669648;32645325;20068231	NM_016065	Q9Y3D3	QKTDAEAtDTEATET	PhosphoSitePlus|Phospho.ELM|HPRD|Vero E6 (Bouhaddou et al.; 2020)	0	0.970404	loss	TRUE	direct	0.514418
MRPS16	NM_016065	132	T	P	rs763457239	1.98848e-05	0	0	0	0.000163335	0	0	0	0	0	0	0	0	0	0	0	0	0.000163335	0	MRPS16:132:T:P	125	T	phosphorylation (SARS-CoV-2)		32645325	NM_016065	Q9Y3D3	VLLASQKtDAEATDT	Vero E6 (Bouhaddou et al.; 2020)	7	NA	NA	TRUE	distal	NA
MRPS16	NM_016065	134	A	G	rs139760747	1.19329e-05	0	0	0.000184547	0	0	0	0	0	0	0	0	0	0	0	0	0	0.000184547	0	MRPS16:134:A:G	130	T	phosphorylation;phosphorylation (SARS-CoV-2)		19007248;18669648;32645325;20068231	NM_016065	Q9Y3D3	QKTDAEAtDTEATET	PhosphoSitePlus|Phospho.ELM|HPRD|Vero E6 (Bouhaddou et al.; 2020)	4	NA	NA	FALSE	distal	0.514418
MRPS31	NM_005830	236	P	T	rs774829178	1.59368e-05	0	0	0.000184797	0	0	0	5.44247e-05	0	0	0	6.94059e-05	0	0	0	0	0	0.000184797	0	MRPS31:236:P:T	235	Y	phosphorylation (SARS-CoV-2)		32645325	NM_005830	Q92665	FDEGYDNyPGQEKTD	Vero E6 (Bouhaddou et al.; 2020)	1	NA	NA	FALSE	proximal	NA
MRPS31	NM_005830	241	T	M	rs1854421	0.00757673	0.0127848	0.0123596	0.00117255	0.0114499	0.0106438	0.00371454	5.45554e-05	0.0124809	0.00904891	0	6.96379e-05	0.00416667	0.0107201	0.00203609	0.00765864	0.0106313	0.0114499	0	MRPS31:241:T:M	235	Y	phosphorylation (SARS-CoV-2)		32645325	NM_005830	Q92665	FDEGYDNyPGQEKTD	Vero E6 (Bouhaddou et al.; 2020)	6	NA	NA	FALSE	distal	NA
MSH6	NM_000179	144	S	I	rs3211299	0.000942436	0.00165189	0	0.000369094	0	0.0013551	0.000809436	0	0.000573965	0.00187168	0	0	0	0.00136264	0.00198633	0	0.000814332	0.00136264	0	MSH6:144:S:I	137	S	phosphorylation;phosphorylation (SARS-CoV-2)		18767875;16565220;19651622;20068231;18691976;19415658;20230923;32645325;18669648;18220336;18452278	NM_000179	P52701	HVQFFDDsPTRGWVS	PhosphoSitePlus|Phospho.ELM|HPRD|Vero E6 (Bouhaddou et al.; 2020)	7	NA	NA	FALSE	distal	0.470777	HIV
MSH6	NM_000179	36	A	V	rs61756469	0.00015719	0	0	0	0.000266649	0.000108743	0	0.000911577	0	2.59794e-05	0.000789889	0.00095057	0	3.86242e-05	0.000377145	0.000103477	0	0.000911577	0	MSH6:36:A:V	41	S	phosphorylation;phosphorylation (SARS-CoV-2)		16964243;32645325	NM_000179	P52701	AAAAPGAsPSPGGDA	PhosphoSitePlus|Phospho.ELM|Vero E6 (Bouhaddou et al.; 2020)	5	NA	NA	FALSE	distal	0.416675
MSH6	NM_000179	38	P	S	rs764009461	1.28502e-05	0	0	0	3.34941e-05	0	0	0.000114666	0	0	0	0.000147254	0	0	0	0	0	0.000114666	0	MSH6:38:P:S	41	S	phosphorylation;phosphorylation (SARS-CoV-2)		16964243;32645325	NM_000179	P52701	AAAAPGAsPSPGGDA	PhosphoSitePlus|Phospho.ELM|Vero E6 (Bouhaddou et al.; 2020)	3	NA	NA	FALSE	distal	0.416675
MSH6	NM_000179	39	G	E	rs1042821	0.182013	0.212167	0.22776	0.221503	0.21196	0.184243	0.1042	0.253123	0.171898	0.173082	0.266116	0.249071	0.144444	0.180873	0.13118	0.297306	0.190773	0.253123	0.328947	MSH6:39:G:E	41	S	phosphorylation;phosphorylation (SARS-CoV-2)		16964243;32645325	NM_000179	P52701	AAAAPGAsPSPGGDA	PhosphoSitePlus|Phospho.ELM|Vero E6 (Bouhaddou et al.; 2020)	2	0.888865	gain	FALSE	rewiring	0.416675
MSH6	NM_000179	39	G	R	rs751838296	0.0001117	0	0	0	0.000872308	0	0	0	0	0	0	0	0	0	0	0	0	0.000872308	0	MSH6:39:G:R	41	S	phosphorylation;phosphorylation (SARS-CoV-2)		16964243;32645325	NM_000179	P52701	AAAAPGAsPSPGGDA	PhosphoSitePlus|Phospho.ELM|Vero E6 (Bouhaddou et al.; 2020)	2	0.957499	gain	FALSE	rewiring	0.416675
MSH6	NM_000179	42	P	S	rs34014629	0.000109854	0	0	0.001924	0	0	3.00915e-05	0	0	0	0	0	0	0	0	0	0	0.001924	0	MSH6:42:P:S	41	S	phosphorylation;phosphorylation (SARS-CoV-2)		16964243;32645325	NM_000179	P52701	AAAAPGAsPSPGGDA	PhosphoSitePlus|Phospho.ELM|Vero E6 (Bouhaddou et al.; 2020)	1	0.956749	loss	FALSE	rewiring	0.416675
MSH6	NM_000179	61	A	V	rs572336612	7.54907e-05	0	0	0	0.000505675	0	0	0	0	0	0	0	0	0	0	0	0	0.000505675	0	MSH6:61:A:V	65	S	phosphorylation;phosphorylation (SARS-CoV-2)		32645325	NM_000179	P52701	RPLARSAsPPKAKNL	PhosphoSitePlus|Vero E6 (Bouhaddou et al.; 2020)	4	NA	NA	FALSE	distal	NA
MSI1	NM_002442	191	S	L	rs375135447	3.57898e-05	0.000173853	0	0	0.000195976	3.22664e-05	0	0	0	0	0	0	0	2.63713e-05	0	0	0	0.000195976	0	MSI1:191:S:L	191	S	phosphorylation;phosphorylation (SARS-CoV-2)		19664995;32645325	NM_002442	O43347	AQPKEVMsPTGSARG	PhosphoSitePlus|HPRD|Vero E6 (Bouhaddou et al.; 2020)	0	0.956752	loss	FALSE	direct	0.570821
MTA2	NM_004739	441	A	T	rs769924403	7.95254e-06	0	0	0	0	0	0	0.000108731	0	0	0.000523834	0	0	0	0	0	0	0.000108731	0	MTA2:441:A:T	435	S	phosphorylation;phosphorylation (SARS-CoV-2)		19651622;20068230;20068231;18691976;32645325;18669648;18220336;17081983	NM_004739	O94776	RPEAQSLsPYTTSAN	PhosphoSitePlus|Phospho.ELM|HPRD|Vero E6 (Bouhaddou et al.; 2020)	6	NA	NA	FALSE	distal	0.573379	HSV1
MTA3	NM_001282755	455	R	K	rs144668869	0.000275378	0	0	0.0048831	0	5.97729e-05	0.000284947	0	0	0	0	0	0	1.82588e-05	0	0	0	0.0048831	0	MTA3:455:R:K	462	S	phosphorylation;phosphorylation (SARS-CoV-2)		32645325	NM_001282755	Q9BTC8	RHAELSGsPLKSKST	PhosphoSitePlus|Vero E6 (Bouhaddou et al.; 2020)	7	NA	NA	FALSE	distal	NA
MTA3	NM_001282755	462	S	T	rs1446211858	6.71592e-06	0	0	0.000147929	0	0	0	0	0	0	0	0	0	0	0	0	0	0.000147929	0	MTA3:462:S:T	462	S	phosphorylation;phosphorylation (SARS-CoV-2)		32645325	NM_001282755	Q9BTC8	RHAELSGsPLKSKST	PhosphoSitePlus|Vero E6 (Bouhaddou et al.; 2020)	0	NA	NA	FALSE	direct	NA
MTA3	NM_001282755	468	S	T	rs1477328409	6.71745e-06	0	0	0.000147973	0	0	0	0	0	0	0	0	0	0	0	0	0	0.000147973	0	MTA3:468:S:T	462	S	phosphorylation;phosphorylation (SARS-CoV-2)		32645325	NM_001282755	Q9BTC8	RHAELSGsPLKSKST	PhosphoSitePlus|Vero E6 (Bouhaddou et al.; 2020)	6	NA	NA	FALSE	distal	NA
MTA3	NM_001282755	469	T	A	rs1174820755	3.35868e-05	0	0	0	0	0	0	0.000463822	0	0	0	0.000565099	0	0	0	0	0	0.000463822	0	MTA3:469:T:A	462	S	phosphorylation;phosphorylation (SARS-CoV-2)		32645325	NM_001282755	Q9BTC8	RHAELSGsPLKSKST	PhosphoSitePlus|Vero E6 (Bouhaddou et al.; 2020)	7	NA	NA	FALSE	distal	NA
MTDH	NM_178812	307	V	F	rs150963816	6.36836e-05	0	0	0.000922736	0	0	2.89151e-05	0	0	0	0	0	0	0	0	0	0	0.000922736	0	MTDH:307:V:F	308	S	phosphorylation;phosphorylation (SARS-CoV-2)		19664994;20068230;20068231;19651622;32645325;18669648;19413330;17081983	NM_178812	Q86UE4	EEKWNSVsPASAGKR	PhosphoSitePlus|Phospho.ELM|HPRD|Vero E6 (Bouhaddou et al.; 2020)	1	NA	NA	FALSE	proximal	0.624863	HIV
MTDH	NM_178812	314	K	E	rs140753043	1.19392e-05	0	0	0.000184547	0	0	0	0	0	0	0	0	0	0	0	0	0	0.000184547	0	MTDH:314:K:E	308	S	phosphorylation;phosphorylation (SARS-CoV-2)		19664994;20068230;20068231;19651622;32645325;18669648;19413330;17081983	NM_178812	Q86UE4	EEKWNSVsPASAGKR	PhosphoSitePlus|Phospho.ELM|HPRD|Vero E6 (Bouhaddou et al.; 2020)	6	NA	NA	FALSE	distal	0.624863	HIV
MTFR1L	NM_019557	231	V	I	rs746244646	0.000189004	0	0	0	3.26776e-05	9.74659e-05	0.00121647	0	0	0	0	0	0	2.65074e-05	0	0	0.00016518	0.00121647	0	MTFR1L:231:V:I	238	S	phosphorylation;phosphorylation (SARS-CoV-2)		18669648;19664995;20068231;18212344;20058876;32645325	NM_019557	Q9H019	VSLSKASsFADMMGI	PhosphoSitePlus|HPRD|Vero E6 (Bouhaddou et al.; 2020)	7	NA	NA	FALSE	distal	0.463432
MTMR2	NM_016156	633	A	T	rs532885622	0.000171773	0	0	0	0.00137345	3.25013e-05	0	0	0	0	0	0	0	8.84737e-06	0	0	0	0.00137345	0	MTMR2:633:A:T	631	S	phosphorylation;phosphorylation (SARS-CoV-2)		18669648;19664995;20068231;32645325;17081983	NM_016156	Q13614	SSSERASsPAQCVTP	PhosphoSitePlus|Phospho.ELM|HPRD|Vero E6 (Bouhaddou et al.; 2020)	2	NA	NA	FALSE	proximal	0.599082
MTMR2	NM_016156	634	Q	R	rs751004861	2.39678e-05	0	0	0	0.000196168	0	0	0	0	0	0	0	0	0	0	0	0	0.000196168	0	MTMR2:634:Q:R	631	S	phosphorylation;phosphorylation (SARS-CoV-2)		18669648;19664995;20068231;32645325;17081983	NM_016156	Q13614	SSSERASsPAQCVTP	PhosphoSitePlus|Phospho.ELM|HPRD|Vero E6 (Bouhaddou et al.; 2020)	3	NA	NA	FALSE	distal	0.599082
MTUS1	NM_001001924	1262	F	L	rs202148873	0.000100676	0	0	6.48845e-05	0	0.000228594	0	0	0.000268941	0.000238607	0	0	0	0.000212845	0	0	0	0.000212845	0	MTUS1:1262:F:L	1268	S	phosphorylation;phosphorylation (SARS-CoV-2)		18669648;18767875;20068231;32645325;17081983	NM_001001924	Q9ULD2	SFPSPSIsPR-----	PhosphoSitePlus|Phospho.ELM|HPRD|Vero E6 (Bouhaddou et al.; 2020)	6	NA	NA	FALSE	distal	0.550057
MTUS1	NM_001001924	1263	P	S	rs374407718	6.44548e-05	0	0	0.00103883	0	0	0	0	0	0	0	0	0	0	0	0	0	0.00103883	0	MTUS1:1263:P:S	1268	S	phosphorylation;phosphorylation (SARS-CoV-2)		18669648;18767875;20068231;32645325;17081983	NM_001001924	Q9ULD2	SFPSPSIsPR-----	PhosphoSitePlus|Phospho.ELM|HPRD|Vero E6 (Bouhaddou et al.; 2020)	5	NA	NA	FALSE	distal	0.550057
MVB12A	NM_138401	198	R	W	rs184098931	0.000944697	0	0	0	0.000293964	6.48508e-05	5.78202e-05	0.0119138	0	0	0.0141435	0.0112406	0	1.76504e-05	0	0	0.000816993	0.0119138	0.0197368	MVB12A:198:R:W	202	S	phosphorylation;phosphorylation (SARS-CoV-2)		18669648;32645325;20068231	NM_138401	Q96EY5	STLRRNDsIYEASSL	PhosphoSitePlus|Phospho.ELM|HPRD|Vero E6 (Bouhaddou et al.; 2020)	4	NA	NA	FALSE	distal	0.669653
MVP	NM_005115	865	G	V	rs151174471	0.000880899	0.00130617	0.00337331	0.000184843	0	0.00168219	0.00188471	0.000163132	0.000382731	0.000834764	0	0.000208044	0.0123967	0.00109384	4.62193e-05	0.00149373	0.00163452	0.00188471	0	MVP:865:G:V	867	S	phosphorylation;phosphorylation (SARS-CoV-2)		32645325	NM_005115	Q14764	RRVASGPsPGEGISP	PhosphoSitePlus|Vero E6 (Bouhaddou et al.; 2020)	2	NA	NA	FALSE	proximal	0.310172
MYCBP2	NM_015057	2788	L	S	rs116957494	0.0010405	0.00218341	0.00112444	0.000307692	0.000392054	0.00155602	0.00153508	0	0.000957414	0.00169144	0	0	0	0.00151815	0.000509212	0.000397298	0.000654664	0.00153508	0	MYCBP2:2788:L:S	2789	S	phosphorylation;phosphorylation (SARS-CoV-2)		18669648;18767875;19651622;20068231;32645325;17081983	NM_015057	O75592	DSHSRSLsPNHNTLQ	PhosphoSitePlus|Phospho.ELM|HPRD|Vero E6 (Bouhaddou et al.; 2020)	1	NA	NA	FALSE	proximal	NA
MYH10	NM_005964	1962	S	T	rs149634202	1.98845e-05	0	0	0.000307617	0	0	0	0	0	0	0	0	0	0	0	0	0	0.000307617	0	MYH10:1962:S:T	1956	S	phosphorylation;phosphorylation (SARS-CoV-2)	CSNK2A1	17322306;19664995;19651622;20068231;20230923;32645325;18669648;19007248;20166139	NM_005964	P35580	EGASLELsDDDTESK	PhosphoSitePlus|Phospho.ELM|HPRD|Vero E6 (Bouhaddou et al.; 2020)	6	NA	NA	FALSE	distal	0.522317
MYH9	NM_002473	1939	A	T	rs115031369	0.00120769	8.69716e-05	0	0.0150825	6.53339e-05	0.000226244	0.000578369	0	0.000114837	0.000522416	0	0	0	0.000290549	0	0	0.000489396	0.0150825	0	MYH9:1939:A:T	1943	S	phosphorylation;phosphorylation (SARS-CoV-2)	CSNK2A1	18767875;20068231;32645325;18707149;19007248;18669648;19413330;16964243;8089108;16083285;18088087;19691289;19651622;19415658;17287340;16094384;18491316;18452278;18212344;20166139;20058876;17081983	NM_002473	P35579	RKGAGDGsDEEVDGK	PhosphoSitePlus|Phospho.ELM|HPRD|Vero E6 (Bouhaddou et al.; 2020)	4	NA	NA	FALSE	distal	0.892766
MYH9	NM_002473	1940	G	R	rs140588099	0.00147808	0.0012176	0.000375094	0.000307654	0	0.00290792	0.000260251	0	0.00333027	0.00344075	0	0	0	0.00296603	0.000750188	0	0.000651678	0.00296603	0	MYH9:1940:G:R	1943	S	phosphorylation;phosphorylation (SARS-CoV-2)	CSNK2A1	18767875;20068231;32645325;18707149;19007248;18669648;19413330;16964243;8089108;16083285;18088087;19691289;19651622;19415658;17287340;16094384;18491316;18452278;18212344;20166139;20058876;17081983	NM_002473	P35579	RKGAGDGsDEEVDGK	PhosphoSitePlus|Phospho.ELM|HPRD|Vero E6 (Bouhaddou et al.; 2020)	3	0.980624	gain	FALSE	rewiring	0.892766
MYH9	NM_002473	1944	D	Y	rs777918996	1.59238e-05	0	0	0	0.000130651	0	0	0	0	0	0	0	0	0	0	0	0	0.000130651	0	MYH9:1944:D:Y	1943	S	phosphorylation;phosphorylation (SARS-CoV-2)	CSNK2A1	18767875;20068231;32645325;18707149;19007248;18669648;19413330;16964243;8089108;16083285;18088087;19691289;19651622;19415658;17287340;16094384;18491316;18452278;18212344;20166139;20058876;17081983	NM_002473	P35579	RKGAGDGsDEEVDGK	PhosphoSitePlus|Phospho.ELM|HPRD|Vero E6 (Bouhaddou et al.; 2020)	1	NA	NA	FALSE	proximal	0.892766
MYH9	NM_002473	1948	D	H	rs763195367	3.58115e-05	8.69263e-05	0	0	0.000228639	3.22789e-05	0	0	0	0	0	0	0	1.75846e-05	0	0	0	0.000228639	0	MYH9:1948:D:H	1943	S	phosphorylation;phosphorylation (SARS-CoV-2)	CSNK2A1	18767875;20068231;32645325;18707149;19007248;18669648;19413330;16964243;8089108;16083285;18088087;19691289;19651622;19415658;17287340;16094384;18491316;18452278;18212344;20166139;20058876;17081983	NM_002473	P35579	RKGAGDGsDEEVDGK	PhosphoSitePlus|Phospho.ELM|HPRD|Vero E6 (Bouhaddou et al.; 2020)	5	NA	NA	FALSE	distal	0.892766
MYL12A	NM_001303049	19	R	H	rs377664383	7.95602e-06	0	0	0	0	0	0	0.000108731	0	0	0	0.000138658	0	0	0	0	0	0.000108731	0	MYL12A:19:R:H	25	S	phosphorylation;phosphorylation (SARS-CoV-2)	ROCK1;DAPK3;AURKB;MAP3K12;MYLK;RPS6KA3;ILK;DAPK1	12185584;15946647;11942626;17924679;12429016;19415658;32645325	NM_001303049	P19105	KRPQRATsNVFAMFD	Vero E6 (Bouhaddou et al.; 2020)|HPRD|Phospho.ELM|PhosphoSitePlus|UniProt	6	NA	NA	FALSE	distal	NA
MYLK	NM_053025	359	P	T	rs202225055	8.817e-05	0	0	0	0	6.48803e-05	0	0	0.00026785	0.000197628	0	0	0	0.000152035	0.000138581	0	0.000326158	0.000152035	0	MYLK:359:P:T	365	S	phosphorylation;phosphorylation (SARS-CoV-2)		32645325	NM_053025	Q15746	APGLGVLsPSGEERK	PhosphoSitePlus|Vero E6 (Bouhaddou et al.; 2020)	6	NA	NA	FALSE	distal	0.129554
MYLK	NM_053025	362	G	R	rs1347141367	8.01269e-06	0	0	0	0	0	0	0.000108731	0	0	0	0.000138658	0	0	0	0	0	0.000108731	0	MYLK:362:G:R	365	S	phosphorylation;phosphorylation (SARS-CoV-2)		32645325	NM_053025	Q15746	APGLGVLsPSGEERK	PhosphoSitePlus|Vero E6 (Bouhaddou et al.; 2020)	3	0.989108	gain	FALSE	rewiring	0.129554
MYLK	NM_053025	821	R	W	rs150007422	0.000171005	0.000347766	0	6.15385e-05	6.53253e-05	0.000419571	5.78168e-05	0	0.000191322	0.000379075	0	0	0	0.000334101	0	0	0	0.000334101	0	MYLK:821:R:W	814	S	phosphorylation (SARS-CoV-2)		32645325	NM_053025	Q15746	VSLMLQNsSARALPR	Vero E6 (Bouhaddou et al.; 2020)	7	NA	NA	FALSE	distal	NA
MYO18A	NM_078471	1969	D	Y	rs761265148	2.81888e-05	0	0	0	0	0	0.000203417	0	0	0	0	0	0	0	0	0	0	0.000203417	0	MYO18A:1969:D:Y	1974	S	phosphorylation;phosphorylation (SARS-CoV-2)		18669648;19651622;20068231;32645325;17081983	NM_078471	Q92614	EGDSDVDsELEDRVD	PhosphoSitePlus|Phospho.ELM|HPRD|Vero E6 (Bouhaddou et al.; 2020)	5	NA	NA	TRUE	distal	0.354185
MYO18A	NM_078471	1974	S	L	rs373319868	7.6331e-05	8.77809e-05	0	6.46162e-05	3.2699e-05	6.51466e-05	0.000174044	0	3.87687e-05	0.000166635	0	0	0	9.75212e-05	0	0	0	0.000174044	0	MYO18A:1974:S:L	1974	S	phosphorylation;phosphorylation (SARS-CoV-2)		18669648;19651622;20068231;32645325;17081983	NM_078471	Q92614	EGDSDVDsELEDRVD	PhosphoSitePlus|Phospho.ELM|HPRD|Vero E6 (Bouhaddou et al.; 2020)	0	0.997286	loss	TRUE	direct	0.354185
MZT2A	NM_001085365	133	R	T	rs140978531	0.00025194	0	0	0.00351124	0	0	0.000144693	0	0	2.38039e-05	0	0	0	8.82441e-06	0	0	0.000328299	0.00351124	0	MZT2A:133:R:T	139	S	phosphorylation;phosphorylation (SARS-CoV-2)		32645325	NM_001085365	Q6P582	QRMPRQPsATRLPKG	PhosphoSitePlus|Vero E6 (Bouhaddou et al.; 2020)	6	NA	NA	FALSE	distal	0.422558
MZT2A	NM_001085365	136	R	C	rs185903320	0.000868347	0.000611354	0.00112528	0.00057796	0	0.00223924	2.89486e-05	0	0.0020305	0.00152366	0	0	0	0.00173029	0.000324314	0	0.000657678	0.00173029	0	MZT2A:136:R:C	139	S	phosphorylation;phosphorylation (SARS-CoV-2)		32645325	NM_001085365	Q6P582	QRMPRQPsATRLPKG	PhosphoSitePlus|Vero E6 (Bouhaddou et al.; 2020)	3	0.984936	loss	FALSE	rewiring	0.422558
MZT2A	NM_001085365	136	R	H	rs11553182	0.0941846	0.0884615	0.081142	0.427418	0.0770211	0.0863211	0.0569426	0.00292204	0.0850192	0.0931957	0.0015715	0.00331359	0.0666667	0.0886215	0.0545412	0.0766786	0.0887974	0.427418	0	MZT2A:136:R:H	139	S	phosphorylation;phosphorylation (SARS-CoV-2)		32645325	NM_001085365	Q6P582	QRMPRQPsATRLPKG	PhosphoSitePlus|Vero E6 (Bouhaddou et al.; 2020)	3	0.984936	loss	FALSE	rewiring	0.422558
MZT2A	NM_001085365	140	A	T	rs563883555	2.40471e-05	0	0	0	0	0	0.000115801	5.51815e-05	0	2.38299e-05	0	7.05716e-05	0	8.8397e-06	0	0	0	0.000115801	0	MZT2A:140:A:T	139	S	phosphorylation;phosphorylation (SARS-CoV-2)		32645325	NM_001085365	Q6P582	QRMPRQPsATRLPKG	PhosphoSitePlus|Vero E6 (Bouhaddou et al.; 2020)	1	NA	NA	FALSE	proximal	0.422558
MZT2B	NM_025029	145	K	N	rs543965632	0.000185327	0	0	0	0.00143819	0	2.89536e-05	0	0	0	0	0	0	0	0	0	0.000165289	0.00143819	0	MZT2B:145:K:N	139	S	phosphorylation;phosphorylation (SARS-CoV-2)		32645325;20068231	NM_025029	Q6NZ67	QRMPRQPsATRLPKG	PhosphoSitePlus|HPRD|Vero E6 (Bouhaddou et al.; 2020)	6	NA	NA	FALSE	distal	0.508193
N4BP1	NM_153029	306	E	G	rs765206119	1.21517e-05	0	0	0	0	0	0	0.000167019	0	0	0	0.000214102	0	0	0	0	0	0.000167019	0	N4BP1:306:E:G	300	S	phosphorylation;phosphorylation (SARS-CoV-2)		32645325;20068231	NM_153029	O75113	RHTKKQFsLENVQEG	PhosphoSitePlus|HPRD|Vero E6 (Bouhaddou et al.; 2020)	6	NA	NA	FALSE	distal	0.447977
NADK	NM_023018	41	R	P	rs370296753	1.19925e-05	0	0	0.000185529	0	0	0	0	0	0	0	0	0	0	0	0	0	0.000185529	0	NADK:41:R:P	48	S	phosphorylation;phosphorylation (SARS-CoV-2)		18669648;17322306;18767875;20058876;32645325	NM_023018	O95544	RAKSRSLsASPALGS	PhosphoSitePlus|Phospho.ELM|HPRD|Vero E6 (Bouhaddou et al.; 2020)	7	NA	NA	FALSE	distal	0.626174
NADK	NM_023018	63	R	C	rs532541185	4.78618e-05	0	0	0	0	0	0	0.000489663	0	4.74924e-05	0	0.00062448	0	1.76501e-05	0	0	0.000163399	0.000489663	0	NADK:63:R:C	64	S	phosphorylation;phosphorylation (SARS-CoV-2)		18669648;18212344;20058876;32645325	NM_023018	O95544	KEFRRTRsLHGPCPV	PhosphoSitePlus|Phospho.ELM|HPRD|Vero E6 (Bouhaddou et al.; 2020)	1	NA	NA	FALSE	proximal	0.786127	HSV1
NAP1L1	NM_004537	66	Y	D	rs775502634	2.39567e-05	0	0	0	0	0	0.000174236	0	0	0	0	0	0	0	0	0	0	0.000174236	0	NAP1L1:66:Y:D	62	T	phosphorylation;phosphorylation (SARS-CoV-2)		19664994;19664995;16565220;19651622;17924679;20068231;19415658;17287340;32645325;18669648;15345747;16964243;18452278;17081983	NM_004537	P55209	RLDGLVEtPTGYIES	PhosphoSitePlus|Phospho.ELM|HPRD|Vero E6 (Bouhaddou et al.; 2020)	4	NA	NA	FALSE	distal	0.763652
NAV3	NM_001024383	331	P	T	rs764756369	7.21316e-05	0	0	0	0	0	0	0.00100134	0	0	0	0.00128351	0	0	0	0	0	0.00100134	0	NAV3:331:P:T	336	S	phosphorylation (SARS-CoV-2)		32645325	NM_001024383	Q8IVL0	SKPWRSKsMNVKHSA	Vero E6 (Bouhaddou et al.; 2020)	5	NA	NA	FALSE	distal	NA
NAV3	NM_001024383	333	R	C	rs762530428	1.20211e-05	0	0	0	0	0	2.89687e-05	0.000111259	0	0	0	0.000142613	0	0	0	0	0	0.000111259	0	NAV3:333:R:C	336	S	phosphorylation (SARS-CoV-2)		32645325	NM_001024383	Q8IVL0	SKPWRSKsMNVKHSA	Vero E6 (Bouhaddou et al.; 2020)	3	0.990143	loss	FALSE	rewiring	NA
NAV3	NM_001024383	333	R	H	rs557942798	6.41169e-05	0.000262881	0	0.000129182	3.26797e-05	0.00012987	0	0	0	0.000118917	0	0	0	0.000105938	0	9.93049e-05	0	0.000129182	0	NAV3:333:R:H	336	S	phosphorylation (SARS-CoV-2)		32645325	NM_001024383	Q8IVL0	SKPWRSKsMNVKHSA	Vero E6 (Bouhaddou et al.; 2020)	3	0.990143	loss	FALSE	rewiring	NA
NBN	NM_002485	427	P	R	rs778881191	4.77418e-05	0	0	0	0.00039208	0	0	0	0	0	0	0	0	0	0	0	0	0.00039208	0	NBN:427:P:R	432	S	phosphorylation;phosphorylation (SARS-CoV-2)	CDK2	17322306;18767875;19651622;20068231;32645325;18669648;16964243;18452278	NM_002485	O60934	RIPNYQLsPTKLPSI	PhosphoSitePlus|Phospho.ELM|HPRD|Vero E6 (Bouhaddou et al.; 2020)	5	0.910921	gain	FALSE	rewiring	0.815125
NBN	NM_002485	439	I	M	rs28538230	0.000270619	0	0	0.00412358	0	0	2.89486e-05	0	0	0	0	0	0	0	0	0	0	0.00412358	0	NBN:439:I:M	432	S	phosphorylation;phosphorylation (SARS-CoV-2)	CDK2	17322306;18767875;19651622;20068231;32645325;18669648;16964243;18452278	NM_002485	O60934	RIPNYQLsPTKLPSI	PhosphoSitePlus|Phospho.ELM|HPRD|Vero E6 (Bouhaddou et al.; 2020)	7	NA	NA	FALSE	distal	0.815125
NCAPG	NM_022346	677	E	K	rs141808299	3.2094e-05	0	0	0.000123579	0.000164777	0	0	0	0	2.40292e-05	0	0	0	8.87532e-06	0	0	0	0.000164777	0	NCAPG:677:E:K	674	S	phosphorylation;phosphorylation (SARS-CoV-2)		17322306;18767875;22067460;16565220;19651622;20068231;18691976;19415658;20230923;32645325;18669648;19413330;18452278;19691289;17081983	NM_022346	Q9BPX3	CEGTEINsDDEQESK	PhosphoSitePlus|Phospho.ELM|HPRD|Vero E6 (Bouhaddou et al.; 2020)	3	0.978257	loss	FALSE	rewiring	0.550225
NCAPH2	NM_152299	205	A	V	rs139403039	6.41591e-05	8.72144e-05	0	0.00018498	0	0	0.000115801	0.000217533	3.83259e-05	2.4523e-05	0.000261917	0.000208073	0	2.68245e-05	9.243e-05	0	0	0.000217533	0	NCAPH2:205:A:V	200	S	phosphorylation;phosphorylation (SARS-CoV-2)		32645325	NM_152299	Q6IBW4	MLEPEGMsPMEPAGV	PhosphoSitePlus|Vero E6 (Bouhaddou et al.; 2020)	5	NA	NA	FALSE	distal	0.474121
NCAPH2	NM_152299	207	V	I	rs200728457	6.01791e-05	0.000174368	0	0.000246944	0	9.80392e-05	0	0.000108767	0	9.82656e-05	0.000261917	6.93577e-05	0	8.05211e-05	0	0	0	0.000246944	0	NCAPH2:207:V:I	200	S	phosphorylation;phosphorylation (SARS-CoV-2)		32645325	NM_152299	Q6IBW4	MLEPEGMsPMEPAGV	PhosphoSitePlus|Vero E6 (Bouhaddou et al.; 2020)	7	NA	NA	FALSE	distal	0.474121
NCAPH	NM_015341	83	R	C	rs144170661	9.24408e-05	0	0	6.19348e-05	0	3.24865e-05	0	0.000163684	0	0	0	0.000208797	0	8.83065e-06	0.000907807	0	0	0.000163684	0	NCAPH:83:R:C	87	S	phosphorylation;phosphorylation (SARS-CoV-2)		19664995;22067460;20068230;20068231;32645325;18669648;19007248;19691289	NM_015341	Q15003	DSPRLLAsPSSRSID	PhosphoSitePlus|Phospho.ELM|HPRD|Vero E6 (Bouhaddou et al.; 2020)	4	NA	NA	FALSE	distal	0.563723
NCAPH	NM_015341	85	L	F	rs765590826	8.05179e-06	0	0	0	0	0	0	0.000109182	0	0	0	0.000139276	0	0	0	0	0	0.000109182	0	NCAPH:85:L:F	87	S	phosphorylation;phosphorylation (SARS-CoV-2)		19664995;22067460;20068230;20068231;32645325;18669648;19007248;19691289	NM_015341	Q15003	DSPRLLAsPSSRSID	PhosphoSitePlus|Phospho.ELM|HPRD|Vero E6 (Bouhaddou et al.; 2020)	2	NA	NA	FALSE	proximal	0.563723
NCAPH	NM_015341	88	P	R	rs763423259	2.82217e-05	0	0	0	0.000196232	0	0	0	0	2.38493e-05	0	0	0	8.83439e-06	0	0	0	0.000196232	0	NCAPH:88:P:R	87	S	phosphorylation;phosphorylation (SARS-CoV-2)		19664995;22067460;20068230;20068231;32645325;18669648;19007248;19691289	NM_015341	Q15003	DSPRLLAsPSSRSID	PhosphoSitePlus|Phospho.ELM|HPRD|Vero E6 (Bouhaddou et al.; 2020)	1	0.961113	loss	FALSE	rewiring	0.563723
NCAPH	NM_015341	89	S	T	rs1340642991	3.22654e-05	0	0	0	0	0	0.000231817	0	0	0	0	0	0	0	0	0	0	0.000231817	0	NCAPH:89:S:T	87	S	phosphorylation;phosphorylation (SARS-CoV-2)		19664995;22067460;20068230;20068231;32645325;18669648;19007248;19691289	NM_015341	Q15003	DSPRLLAsPSSRSID	PhosphoSitePlus|Phospho.ELM|HPRD|Vero E6 (Bouhaddou et al.; 2020)	2	NA	NA	FALSE	proximal	0.563723
NCAPH	NM_015341	90	S	N	rs143114089	0.000201929	0.000436072	0.000375375	6.19963e-05	0	0.000162549	0.000434657	0	7.65638e-05	0.000453374	0	0	0	0.000282815	0	0	0.000327976	0.000434657	0	NCAPH:90:S:N	87	S	phosphorylation;phosphorylation (SARS-CoV-2)		19664995;22067460;20068230;20068231;32645325;18669648;19007248;19691289	NM_015341	Q15003	DSPRLLAsPSSRSID	PhosphoSitePlus|Phospho.ELM|HPRD|Vero E6 (Bouhaddou et al.; 2020)	3	0.901157	loss	FALSE	rewiring	0.563723
NCBP3	NM_001114118	411	I	M	rs768720440	4.77338e-05	0	0	0	0.00039208	0	0	0	0	0	0	0	0	0	0	0	0	0.00039208	0	NCBP3:411:I:M	415	S	phosphorylation;phosphorylation (SARS-CoV-2)		32645325	NM_001114118	Q53F19	LKMISTPsPKKSMKM	PhosphoSitePlus|Vero E6 (Bouhaddou et al.; 2020)	4	NA	NA	TRUE	distal	0.525418
NCBP3	NM_001114118	413	T	M	rs761120701	2.3872e-05	0.000174095	0	0.000246093	0	0	0	0	0	0	0	0	0	1.75914e-05	0	0	0	0.000246093	0	NCBP3:413:T:M	413	T	phosphorylation;phosphorylation (SARS-CoV-2)		32645325	NM_001114118	Q53F19	LELKMIStPSPKKSM	PhosphoSitePlus|Vero E6 (Bouhaddou et al.; 2020)	0	0.947127	loss	TRUE	direct	0.456205
NCK1	NM_006153	62	A	D	rs148772850	0.000151208	0.000347887	0.000749064	6.15233e-05	9.81098e-05	0.000322914	8.68608e-05	0	3.82643e-05	0.000284414	0	0	0	0.000255048	0	9.92654e-05	0.000163132	0.000255048	0	NCK1:62:A:D	61	S	phosphorylation;phosphorylation (SARS-CoV-2)		32645325	NM_006153	P16333	NYVERKNsARKASIV	PhosphoSitePlus|Vero E6 (Bouhaddou et al.; 2020)	1	NA	NA	FALSE	proximal	0.45513
NCOA1	NM_003743	389	S	P	rs756679919	1.98946e-05	0	0	0	3.26648e-05	0	0	0.00021751	0	0	0	0.000277316	0	0	0	0	0	0.00021751	0	NCOA1:389:S:P	395	S	phosphorylation;phosphorylation (SARS-CoV-2)	CDK2;MAPK1	10660621;32645325;20068231	NM_003743	Q15788	PSVNPSIsPAHGVAR	Vero E6 (Bouhaddou et al.; 2020)|HPRD|Phospho.ELM|PhosphoSitePlus|UniProt	6	NA	NA	FALSE	distal	0.375475
NCOA1	NM_003743	396	P	A	rs150409799	1.59096e-05	8.69565e-05	0	0.00018457	0	0	0	0	0	0	0	0	0	8.79415e-06	0	0	0	0.00018457	0	NCOA1:396:P:A	395	S	phosphorylation;phosphorylation (SARS-CoV-2)	CDK2;MAPK1	10660621;32645325;20068231	NM_003743	Q15788	PSVNPSIsPAHGVAR	Vero E6 (Bouhaddou et al.; 2020)|HPRD|Phospho.ELM|PhosphoSitePlus|UniProt	1	0.952332	loss	FALSE	rewiring	0.375475
NCOA3	NM_181659	213	A	T	rs754382773	3.18426e-05	0	0	0	0.000163335	0	2.89118e-05	5.43774e-05	3.82702e-05	0	0	6.93289e-05	0	8.807e-06	0	0	0	0.000163335	0	NCOA3:213:A:T	214	S	phosphorylation;phosphorylation (SARS-CoV-2)		18669648;17322306;19651622;20068231;32645325	NM_181659	Q9Y6Q9	ILEDINAsPEMRQRY	PhosphoSitePlus|Phospho.ELM|HPRD|Vero E6 (Bouhaddou et al.; 2020)	1	NA	NA	FALSE	proximal	0.291741
NCOA3	NM_181659	218	R	C	rs6094752	0.0410473	0.0654067	0.0697151	0.0680783	0.0513365	0.0513426	0.0296738	0.00010879	0.03379	0.0436693	0	0.000138658	0.0991736	0.0464129	0.0341371	0.0286934	0.0502939	0.0680783	0	NCOA3:218:R:C	214	S	phosphorylation;phosphorylation (SARS-CoV-2)		18669648;17322306;19651622;20068231;32645325	NM_181659	Q9Y6Q9	ILEDINAsPEMRQRY	PhosphoSitePlus|Phospho.ELM|HPRD|Vero E6 (Bouhaddou et al.; 2020)	4	NA	NA	FALSE	distal	0.291741
NCOA3	NM_181659	220	R	I	rs72645252	3.58195e-05	0	0	0.000430716	0	0	2.89151e-05	0	0	0	0	0	0	0	0	0	0.000163079	0.000430716	0	NCOA3:220:R:I	214	S	phosphorylation;phosphorylation (SARS-CoV-2)		18669648;17322306;19651622;20068231;32645325	NM_181659	Q9Y6Q9	ILEDINAsPEMRQRY	PhosphoSitePlus|Phospho.ELM|HPRD|Vero E6 (Bouhaddou et al.; 2020)	6	NA	NA	FALSE	distal	0.291741
NCOR1	NM_006311	1229	R	Q	rs139458532	0.000760608	0.00130776	0.00150038	0.000249097	0.00189766	0.000817047	0.00027429	0.000111557	0.000229762	0.00138598	0	0.000142694	0	0.000953535	0.000186968	0	0.000840901	0.00189766	0	NCOR1:1229:R:Q	1234	S	phosphorylation (SARS-CoV-2)		32645325	NM_006311	O75376	NAREGTRsPRTAHEI	Vero E6 (Bouhaddou et al.; 2020)	5	0.886594	loss	FALSE	rewiring	NA
NCOR1	NM_006311	1631	V	M	rs769715379	7.95374e-06	0	0	0.000123047	0	0	0	0	0	0	0	0	0	0	0	0	0	0.000123047	0	NCOR1:1631:V:M	1636	S	phosphorylation;phosphorylation (SARS-CoV-2)		32645325	NM_006311	O75376	PDVARGLsPREQPLG	PhosphoSitePlus|Vero E6 (Bouhaddou et al.; 2020)	5	NA	NA	FALSE	distal	0.306537
NCOR2	NM_006312	1247	I	V	rs765898416	8.03355e-06	0	0	0	0	0	0	0.000111297	0	0	0	0.000142613	0	0	0	0	0	0.000111297	0	NCOR2:1247:I:V	1251	S	phosphorylation;phosphorylation (SARS-CoV-2)		18669648;17322306;32645325;20068231	NM_006312	Q9Y618	TRIIGEDsPSRLDRG	PhosphoSitePlus|HPRD|Vero E6 (Bouhaddou et al.; 2020)	4	NA	NA	FALSE	distal	NA
NCOR2	NM_006312	1254	R	C	rs202111746	0.000172606	0.000175562	0	0	3.26797e-05	0.000130336	0	0	0.000613074	0.000166818	0	0	0	0.000256528	0.000514403	0	0.000330469	0.000256528	0	NCOR2:1254:R:C	1251	S	phosphorylation;phosphorylation (SARS-CoV-2)		18669648;17322306;32645325;20068231	NM_006312	Q9Y618	TRIIGEDsPSRLDRG	PhosphoSitePlus|HPRD|Vero E6 (Bouhaddou et al.; 2020)	3	NA	NA	FALSE	distal	NA
NCOR2	NM_006312	1255	L	F	rs76063811	6.01902e-05	0	0	0	0	0	0	0.000834539	0	0	0.00261917	0.000356583	0	0	0	0	0	0.000834539	0	NCOR2:1255:L:F	1251	S	phosphorylation;phosphorylation (SARS-CoV-2)		18669648;17322306;32645325;20068231	NM_006312	Q9Y618	TRIIGEDsPSRLDRG	PhosphoSitePlus|HPRD|Vero E6 (Bouhaddou et al.; 2020)	4	NA	NA	FALSE	distal	NA
NCOR2	NM_006312	1256	D	E	rs138508287	3.61115e-05	0	0	0.000386747	0	0	8.69565e-05	0	0	0	0	0	0	0	0	0	0	0.000386747	0	NCOR2:1256:D:E	1251	S	phosphorylation;phosphorylation (SARS-CoV-2)		18669648;17322306;32645325;20068231	NM_006312	Q9Y618	TRIIGEDsPSRLDRG	PhosphoSitePlus|HPRD|Vero E6 (Bouhaddou et al.; 2020)	5	NA	NA	FALSE	distal	NA
NCOR2	NM_006312	1257	R	C	rs199979566	0.000156511	0.000701878	0.000750188	0.000128932	0	0.000325733	0.000231884	0	3.83171e-05	0.000166778	0	0	0	0.000247625	0	0	0.000165235	0.000247625	0	NCOR2:1257:R:C	1251	S	phosphorylation;phosphorylation (SARS-CoV-2)		18669648;17322306;32645325;20068231	NM_006312	Q9Y618	TRIIGEDsPSRLDRG	PhosphoSitePlus|HPRD|Vero E6 (Bouhaddou et al.; 2020)	6	NA	NA	FALSE	distal	NA
NCOR2	NM_006312	1257	R	H	rs780940395	4.41427e-05	0	0	0	3.26819e-05	0	0	0.000445137	0	4.76531e-05	0	0.000570613	0	1.76888e-05	0	0	0	0.000445137	0	NCOR2:1257:R:H	1251	S	phosphorylation;phosphorylation (SARS-CoV-2)		18669648;17322306;32645325;20068231	NM_006312	Q9Y618	TRIIGEDsPSRLDRG	PhosphoSitePlus|HPRD|Vero E6 (Bouhaddou et al.; 2020)	6	NA	NA	FALSE	distal	NA
NCOR2	NM_006312	1258	G	S	rs202002288	5.21556e-05	0	0	0	0	9.76563e-05	5.7971e-05	0.000222544	0	7.1466e-05	0.000523834	0.000142633	0	5.30513e-05	0	9.94036e-05	0	0.000222544	0	NCOR2:1258:G:S	1251	S	phosphorylation;phosphorylation (SARS-CoV-2)		18669648;17322306;32645325;20068231	NM_006312	Q9Y618	TRIIGEDsPSRLDRG	PhosphoSitePlus|HPRD|Vero E6 (Bouhaddou et al.; 2020)	7	NA	NA	FALSE	distal	NA
NCOR2	NM_006312	1474	R	C	rs926308556	3.09645e-05	0	0	0	0.000118737	4.21585e-05	3.44709e-05	0	0	0	0	0	0	1.20363e-05	6.04814e-05	0	0	0.000118737	0	NCOR2:1474:R:C	1479	S	phosphorylation;phosphorylation (SARS-CoV-2)		18669648;17322306;18767875;32645325	NM_006312	Q9Y618	DVRSLIGsPGRTFPP	PhosphoSitePlus|HPRD|Vero E6 (Bouhaddou et al.; 2020)	5	0.702893	loss	FALSE	rewiring	NA
NCOR2	NM_006312	1481	G	S	rs368957269	5.36463e-05	0.000552893	0	0	0	0.000132439	3.54887e-05	0	0	8.21198e-05	0	0	0	0.000114283	0	0	0	0.000114283	0	NCOR2:1481:G:S	1479	S	phosphorylation;phosphorylation (SARS-CoV-2)		18669648;17322306;18767875;32645325	NM_006312	Q9Y618	DVRSLIGsPGRTFPP	PhosphoSitePlus|HPRD|Vero E6 (Bouhaddou et al.; 2020)	2	NA	NA	FALSE	proximal	NA
NCOR2	NM_006312	1482	R	Q	rs376657965	4.88488e-05	0	0	0.000383877	0	4.46309e-05	3.57935e-05	0.000215054	0	0	0	0.000279746	0	1.28956e-05	0	0	0	0.000383877	0	NCOR2:1482:R:Q	1479	S	phosphorylation;phosphorylation (SARS-CoV-2)		18669648;17322306;18767875;32645325	NM_006312	Q9Y618	DVRSLIGsPGRTFPP	PhosphoSitePlus|HPRD|Vero E6 (Bouhaddou et al.; 2020)	3	NA	NA	FALSE	distal	NA
NCOR2	NM_006312	1482	R	W	rs771730352	4.30849e-05	0	0	0	0	4.43892e-05	0.000142399	0	0	8.21738e-05	0	0	0	5.10973e-05	0	0	0	0.000142399	0	NCOR2:1482:R:W	1479	S	phosphorylation;phosphorylation (SARS-CoV-2)		18669648;17322306;18767875;32645325	NM_006312	Q9Y618	DVRSLIGsPGRTFPP	PhosphoSitePlus|HPRD|Vero E6 (Bouhaddou et al.; 2020)	3	NA	NA	FALSE	distal	NA
NCOR2	NM_006312	1483	T	M	rs775950602	0.000131539	0	0	0	0.000729809	9.02609e-05	0.000108186	0	0	0	0	0	0	2.61602e-05	0	0	0.000206868	0.000729809	0	NCOR2:1483:T:M	1479	S	phosphorylation;phosphorylation (SARS-CoV-2)		18669648;17322306;18767875;32645325	NM_006312	Q9Y618	DVRSLIGsPGRTFPP	PhosphoSitePlus|HPRD|Vero E6 (Bouhaddou et al.; 2020)	4	NA	NA	FALSE	distal	NA
NCOR2	NM_006312	1964	S	C	rs774145486	0.000138566	0.000276091	0	0	0	0.00046829	0	0	0.000227868	0.000245559	0	0	0	0.000288272	7.54603e-05	0	0	0.000288272	0	NCOR2:1964:S:C	1971	S	phosphorylation;phosphorylation (SARS-CoV-2)		18669648;17322306;19651622;20068231;15302935;32645325	NM_006312	Q9Y618	SGLEPASsPSKGSEP	PhosphoSitePlus|Phospho.ELM|HPRD|Vero E6 (Bouhaddou et al.; 2020)	7	NA	NA	FALSE	distal	NA
NCOR2	NM_006312	1969	A	T	rs747426729	1.98028e-05	0	0	0	0.00012955	6.27825e-05	0	0	0	0	0	0	0	1.46092e-05	0	0	0	0.00012955	0	NCOR2:1969:A:T	1971	S	phosphorylation;phosphorylation (SARS-CoV-2)		18669648;17322306;19651622;20068231;15302935;32645325	NM_006312	Q9Y618	SGLEPASsPSKGSEP	PhosphoSitePlus|Phospho.ELM|HPRD|Vero E6 (Bouhaddou et al.; 2020)	2	NA	NA	FALSE	proximal	NA
NCOR2	NM_006312	1972	P	A	rs777958866	1.2621e-05	0	0	0.000175254	0	0	0	0	0	0	0	0	0	0	0	0	0	0.000175254	0	NCOR2:1972:P:A	1971	S	phosphorylation;phosphorylation (SARS-CoV-2)		18669648;17322306;19651622;20068231;15302935;32645325	NM_006312	Q9Y618	SGLEPASsPSKGSEP	PhosphoSitePlus|Phospho.ELM|HPRD|Vero E6 (Bouhaddou et al.; 2020)	1	0.986749	loss	FALSE	rewiring	NA
NCOR2	NM_006312	1976	S	L	rs112233733	5.1337e-05	0.000478469	0	0	0	5.16369e-05	0.000121153	0	0	3.39259e-05	0	0	0	7.64682e-05	0	0	0	0.000121153	0	NCOR2:1976:S:L	1971	S	phosphorylation;phosphorylation (SARS-CoV-2)		18669648;17322306;19651622;20068231;15302935;32645325	NM_006312	Q9Y618	SGLEPASsPSKGSEP	PhosphoSitePlus|Phospho.ELM|HPRD|Vero E6 (Bouhaddou et al.; 2020)	5	NA	NA	FALSE	distal	NA
NCOR2	NM_006312	1977	E	D	rs2230943	0.00378763	0.000232019	0	0.0474684	9.90786e-05	0.000197746	0.00308518	0	0	0.000197446	0	0	0	0.000148112	0	0	0.00139082	0.0474684	0	NCOR2:1977:E:D	1971	S	phosphorylation;phosphorylation (SARS-CoV-2)		18669648;17322306;19651622;20068231;15302935;32645325	NM_006312	Q9Y618	SGLEPASsPSKGSEP	PhosphoSitePlus|Phospho.ELM|HPRD|Vero E6 (Bouhaddou et al.; 2020)	6	NA	NA	TRUE	distal	NA
NCOR2	NM_006312	952	R	P	rs756016942	1.52235e-05	0	0	0	0	0	0.000160901	0	0	0	0	0	0	0	0	0	0	0.000160901	0	NCOR2:952:R:P	956	S	phosphorylation;phosphorylation (SARS-CoV-2)		18669648;18212344;18767875;19651622;20068231;18452278;32645325	NM_006312	Q9Y618	GDPRANAsPQKPLDL	PhosphoSitePlus|Phospho.ELM|HPRD|Vero E6 (Bouhaddou et al.; 2020)	4	NA	NA	FALSE	distal	0.324251
NCOR2	NM_006312	952	R	Q	rs756016942	6.08939e-05	0	0	0	0	5.85206e-05	0.000241352	0	0	0.000299312	0	0	0	7.37986e-05	0	0	0	0.000241352	0	NCOR2:952:R:Q	956	S	phosphorylation;phosphorylation (SARS-CoV-2)		18669648;18212344;18767875;19651622;20068231;18452278;32645325	NM_006312	Q9Y618	GDPRANAsPQKPLDL	PhosphoSitePlus|Phospho.ELM|HPRD|Vero E6 (Bouhaddou et al.; 2020)	4	NA	NA	FALSE	distal	0.324251
NCOR2	NM_006312	958	Q	K	rs761269083	7.15881e-06	0	0	0.000105664	0	0	0	0	0	0	0	0	0	0	0	0	0	0.000105664	0	NCOR2:958:Q:K	956	S	phosphorylation;phosphorylation (SARS-CoV-2)		18669648;18212344;18767875;19651622;20068231;18452278;32645325	NM_006312	Q9Y618	GDPRANAsPQKPLDL	PhosphoSitePlus|Phospho.ELM|HPRD|Vero E6 (Bouhaddou et al.; 2020)	2	0.859423	gain	FALSE	rewiring	0.324251
NEDD4L	NM_001144967	442	R	H	rs34792654	0.000168699	0	0.000375375	0	0.000524728	0	0	0	0	0	0	0	0	8.85504e-06	0	0.00248558	0	0.000524728	0	NEDD4L:442:R:H	448	S	phosphorylation;phosphorylation (SARS-CoV-2)	SGK1;PRKACA	18669648;15677482;16716084;15328345;12911626;32645325	NM_001144967	Q96PU5	IRRPRSLsSPTVTLS	PhosphoSitePlus|Phospho.ELM|UniProt|Vero E6 (Bouhaddou et al.; 2020)	6	NA	NA	FALSE	distal	0.699853
NEK9	NM_033116	337	A	V	rs367620839	1.20727e-05	0	0	0.000185897	0	0	0	0	0	0	0	0	0	0	0	0	0	0.000185897	0	NEK9:337:A:V	333	T	phosphorylation;phosphorylation (SARS-CoV-2)	NEK9	18669648;17192257;19413330;18767875;20068231;32645325	NM_033116	Q8TD19	TKRPRSStVTEAPIA	PhosphoSitePlus|Phospho.ELM|HPRD|Vero E6 (Bouhaddou et al.; 2020)	4	NA	NA	FALSE	distal	0.476004
NEO1	NM_002499	1212	R	Q	rs141137577	5.56988e-05	0	0	6.15233e-05	0	3.22977e-05	0.000347082	0	0	0	0	0	0	8.79724e-06	0	0	0	0.000347082	0	NEO1:1212:R:Q	1214	S	phosphorylation;phosphorylation (SARS-CoV-2)		32645325	NM_002499	Q92859	NIHQRRNsYRGHESE	PhosphoSitePlus|Vero E6 (Bouhaddou et al.; 2020)	2	0.947167	loss	FALSE	rewiring	0.388609
NF1	NM_001042492	2816	G	R	rs778233452	7.96077e-06	0	0	0	0	0	0	0.000108767	0	0	0	0.000138658	0	0	0	0	0	0.000108767	0	NF1:2816:G:R	2817	S	phosphorylation;phosphorylation (SARS-CoV-2)		32645325	NM_001042492	P21359	SGRTRHGsASQVQKQ	PhosphoSitePlus|Vero E6 (Bouhaddou et al.; 2020)	1	NA	NA	FALSE	proximal	0.487698
NIPBL	NM_133433	324	K	M	rs1235334324	1.60708e-05	0	0	0	0	0	0.000116904	0	0	0	0	0	0	0	0	0	0	0.000116904	0	NIPBL:324:K:M	318	S	phosphorylation;phosphorylation (SARS-CoV-2)		19664994;19651622;20068231;32645325;18669648;18212344;19691289;17081983	NM_133433	Q6KC79	PPDILLDsPERKQKK	PhosphoSitePlus|Phospho.ELM|HPRD|Vero E6 (Bouhaddou et al.; 2020)	6	NA	NA	FALSE	distal	0.348767	HIV
NKTR	NM_005385	459	I	S	rs775858551	2.05268e-05	0	0	0	0.000171963	0	0	0	0	0	0	0	0	0	0	0	0	0.000171963	0	NKTR:459:I:S	463	S	phosphorylation;phosphorylation (SARS-CoV-2)		18669648;18767875;19651622;20068231;20058876;32645325	NM_005385	P30414	KRRILIPsDIESSKS	PhosphoSitePlus|Phospho.ELM|HPRD|Vero E6 (Bouhaddou et al.; 2020)	4	NA	NA	FALSE	distal	0.34519	HIV
NMD3	NM_015938	468	S	N	rs563513483	1.99421e-05	0	0	0.00030773	0	0	0	0	0	0	0	0	0	0	0	0	0	0.00030773	0	NMD3:468:S:N	468	S	phosphorylation;phosphorylation (SARS-CoV-2)		19651622;20068231;19415658;32645325;18669648;19413330;18452278;17081983	NM_015938	Q96D46	DSAIPVEsDTDDEGA	PhosphoSitePlus|HPRD|Vero E6 (Bouhaddou et al.; 2020)	0	0.889906	loss	TRUE	direct	0.448583	HSV1
NME1	NM_000269	101	P	S	rs137925518	6.04707e-05	0	0	0.000817404	0	3.28041e-05	2.92227e-05	0	0	0	0	0	0	8.91631e-06	0	0	0	0.000817404	0	NME1:101:P:S	94	T	phosphorylation;phosphorylation (SARS-CoV-2)	CDK1	18669648;20166139;32645325;20068231	NM_000269	P15531	GRVMLGEtNPADSKP	PhosphoSitePlus|Phospho.ELM|HPRD|Vero E6 (Bouhaddou et al.; 2020)	7	NA	NA	FALSE	distal	0.518849
NME1	NM_000269	88	R	Q	rs745816806	2.41842e-05	0	0	0.000251162	0	0	0	5.47825e-05	3.88018e-05	0	0.000262192	0	0	8.91647e-06	0	0	0	0.000251162	0	NME1:88:R:Q	94	T	phosphorylation;phosphorylation (SARS-CoV-2)	CDK1	18669648;20166139;32645325;20068231	NM_000269	P15531	GRVMLGEtNPADSKP	PhosphoSitePlus|Phospho.ELM|HPRD|Vero E6 (Bouhaddou et al.; 2020)	6	NA	NA	FALSE	distal	0.518849
NME2	NM_002512	91	L	P	rs780883217	1.19729e-05	0	0	0.000123138	3.27804e-05	0	0	0	0	0	0	0	0	0	0	0	0	0.000123138	0	NME2:91:L:P	94	T	phosphorylation;phosphorylation (SARS-CoV-2)	CDK1	18669648;32645325	NM_002512	P22392	GRVMLGEtNPADSKP	PhosphoSitePlus|Phospho.ELM|Vero E6 (Bouhaddou et al.; 2020)	3	NA	NA	FALSE	distal	0.535384
NOLC1	NM_004741	621	A	V	rs200254431	1.1932e-05	8.69868e-05	0	0	0	0	0	0.000108731	0	0	0	0.000138658	0	8.79368e-06	0	0	0	0.000108731	0	NOLC1:621:A:V	623	S	phosphorylation;phosphorylation (SARS-CoV-2)		12167624;32645325	NM_004741	Q14978	KGEKRASsPFRRVRE	PhosphoSitePlus|Phospho.ELM|Vero E6 (Bouhaddou et al.; 2020)	2	NA	NA	TRUE	proximal	0.715464
NOLC1	NM_004741	626	R	Q	rs554186651	7.95399e-06	0	0	0.000123031	0	0	0	0	0	0	0	0	0	0	0	0	0	0.000123031	0	NOLC1:626:R:Q	622	S	phosphorylation;phosphorylation (SARS-CoV-2)		32645325	NM_004741	Q14978	KKGEKRAsSPFRRVR	PhosphoSitePlus|Vero E6 (Bouhaddou et al.; 2020)	4	NA	NA	TRUE	distal	NA
NOLC1	NM_004741	640	A	T	rs557849467	1.98837e-05	0	0	0	0.000163313	0	0	0	0	0	0	0	0	0	0	0	0	0.000163313	0	NOLC1:640:A:T	643	S	phosphorylation;phosphorylation (SARS-CoV-2)		16964243;32645325	NM_004741	Q14978	DSRVADNsFDAKRGA	PhosphoSitePlus|Phospho.ELM|Vero E6 (Bouhaddou et al.; 2020)	3	NA	NA	FALSE	distal	0.605309
NOP56	NM_006392	513	S	P	rs192854828	0.000284649	0.000786301	0.000378788	0	9.7988e-05	0.000588158	0.000636721	0	7.66989e-05	0.000262781	0	0	0	0.000363276	0	0	0.000825083	0.000636721	0	NOP56:513:S:P	520	S	phosphorylation;phosphorylation (SARS-CoV-2)		18767875;16565220;19651622;20068231;18691976;19415658;18707149;32645325;18669648;19413330;18452278;19691289;18578522;20058876;17081983	NM_006392	O00567	SKEELMSsDLEETAG	PhosphoSitePlus|Phospho.ELM|HPRD|Vero E6 (Bouhaddou et al.; 2020)	7	NA	NA	FALSE	distal	0.57497
NOP56	NM_006392	519	S	N	rs772613510	0.000203573	8.72144e-05	0	0	0	3.2476e-05	0.001186	0	0	0	0	0	0	1.76529e-05	0	0	0.00131191	0.001186	0	NOP56:519:S:N	520	S	phosphorylation;phosphorylation (SARS-CoV-2)		18767875;16565220;19651622;20068231;18691976;19415658;18707149;32645325;18669648;19413330;18452278;19691289;18578522;20058876;17081983	NM_006392	O00567	SKEELMSsDLEETAG	PhosphoSitePlus|Phospho.ELM|HPRD|Vero E6 (Bouhaddou et al.; 2020)	1	NA	NA	FALSE	proximal	0.57497
NOP56	NM_006392	525	T	A	rs552059889	0.0005421	0	0	0	0.00431147	0	2.89268e-05	0	0	0	0	0	0	0	0	0	0.000490356	0.00431147	0	NOP56:525:T:A	520	S	phosphorylation;phosphorylation (SARS-CoV-2)		18767875;16565220;19651622;20068231;18691976;19415658;18707149;32645325;18669648;19413330;18452278;19691289;18578522;20058876;17081983	NM_006392	O00567	SKEELMSsDLEETAG	PhosphoSitePlus|Phospho.ELM|HPRD|Vero E6 (Bouhaddou et al.; 2020)	5	NA	NA	FALSE	distal	0.57497
NOP56	NM_006392	532	P	S	rs766676480	1.1949e-05	0	0	0.000185828	0	0	0	0	0	0	0	0	0	0	0	0	0	0.000185828	0	NOP56:532:P:S	538	T	phosphorylation;phosphorylation (SARS-CoV-2)		18669648;32645325	NM_006392	O00567	IPKRKKStPKEETVN	PhosphoSitePlus|Phospho.ELM|HPRD|Vero E6 (Bouhaddou et al.; 2020)	6	NA	NA	FALSE	distal	0.391435
NOP56	NM_006392	565	E	A	rs567898547	0.000235803	0	0	0	0.00183026	0	0	0	0	0	0	0	0	0	0	0	0.000174034	0.00183026	0	NOP56:565:E:A	570	S	phosphorylation;phosphorylation (SARS-CoV-2)		18669648;19413330;19651622;18707149;20058876;32645325	NM_006392	O00567	SKEEPVSsGPEEAVG	PhosphoSitePlus|Phospho.ELM|HPRD|Vero E6 (Bouhaddou et al.; 2020)	5	NA	NA	TRUE	distal	0.425853
NOP56	NM_006392	567	P	L	rs535603018	6.5059e-05	0	0	0	0.000239284	7.09774e-05	3.11585e-05	0.000173772	0	4.91256e-05	0.000797448	0	0	3.89264e-05	0	0	0	0.000239284	0	NOP56:567:P:L	569	S	phosphorylation;phosphorylation (SARS-CoV-2)		19413330;32645325;19651622	NM_006392	O00567	FSKEEPVsSGPEEAV	PhosphoSitePlus|HPRD|Vero E6 (Bouhaddou et al.; 2020)	2	0.785605	gain	TRUE	rewiring	0.362039
NOP56	NM_006392	569	S	G	rs754071190	8.70269e-06	0	0	0	0	0	0	0.000115982	0	0	0	0.000150128	0	0	0	0	0	0.000115982	0	NOP56:569:S:G	569	S	phosphorylation;phosphorylation (SARS-CoV-2)		19413330;32645325;19651622	NM_006392	O00567	FSKEEPVsSGPEEAV	PhosphoSitePlus|HPRD|Vero E6 (Bouhaddou et al.; 2020)	0	0.738549	loss	TRUE	direct	0.362039
NOP56	NM_006392	576	V	A	rs5856	0.287265	0.230646	0.25913	0.543791	0.247044	0.255788	0.39557	0.267541	0.233549	0.260692	0.307775	0.256612	0.316514	0.251246	0.246588	0.233936	0.27565	0.543791	0.226027	NOP56:576:V:A	569	S	phosphorylation;phosphorylation (SARS-CoV-2)		19413330;32645325;19651622	NM_006392	O00567	FSKEEPVsSGPEEAV	PhosphoSitePlus|HPRD|Vero E6 (Bouhaddou et al.; 2020)	7	NA	NA	TRUE	distal	0.362039
NPM1	NM_002520	195	S	F	rs544573727	7.17114e-05	0	0	0	0.000588082	0	0	0	0	0	0	0	0	0	0	0	0	0.000588082	0	NPM1:195:S:F	199	T	phosphorylation;phosphorylation (SARS-CoV-2)	CDK1;CDK2;CDC7;MAP3K8;CDK6	20333249;7213797;19651622;20068231;17924679;17287340;32645325;11278991;12058066;16083285;18212344;15190079;17081983	NM_002520	P06748	VKKSIRDtPAKNAQK	Vero E6 (Bouhaddou et al.; 2020)|HPRD|Phospho.ELM|PhosphoSitePlus|UniProt	4	NA	NA	FALSE	distal	0.742433
NSD1	NM_022455	489	E	D	rs151258879	2.38819e-05	0	0	0	0	0	0.000144542	0	0	0	0	0	0	0	0	0	0.000163026	0.000144542	0	NSD1:489:E:D	486	S	phosphorylation;phosphorylation (SARS-CoV-2)		19413330;32645325;19651622;20068231	NM_022455	Q96L73	LAFDSEHsADEKEKP	PhosphoSitePlus|HPRD|Vero E6 (Bouhaddou et al.; 2020)	3	NA	NA	FALSE	distal	0.306997
NSD1	NM_022455	491	E	G	rs769382184	1.19442e-05	0	0	0	0	0	0	0.000163132	0	0	0	0.000207987	0	0	0	0	0	0.000163132	0	NSD1:491:E:G	486	S	phosphorylation;phosphorylation (SARS-CoV-2)		19413330;32645325;19651622;20068231	NM_022455	Q96L73	LAFDSEHsADEKEKP	PhosphoSitePlus|HPRD|Vero E6 (Bouhaddou et al.; 2020)	5	NA	NA	FALSE	distal	0.306997
NSD1	NM_022455	493	P	A	rs375051877	3.58432e-05	0	0	0.000554051	0	0	0	0	0	0	0	0	0	0	0	0	0	0.000554051	0	NSD1:493:P:A	486	S	phosphorylation;phosphorylation (SARS-CoV-2)		19413330;32645325;19651622;20068231	NM_022455	Q96L73	LAFDSEHsADEKEKP	PhosphoSitePlus|HPRD|Vero E6 (Bouhaddou et al.; 2020)	7	NA	NA	FALSE	distal	0.306997
NSD1	NM_022455	493	P	L	rs140583358	7.56731e-05	0	0	0	0	0.000129693	0	0	3.82702e-05	0.000333048	0	0	0	0.000167557	0	0	0	0.000167557	0	NSD1:493:P:L	486	S	phosphorylation;phosphorylation (SARS-CoV-2)		19413330;32645325;19651622;20068231	NM_022455	Q96L73	LAFDSEHsADEKEKP	PhosphoSitePlus|HPRD|Vero E6 (Bouhaddou et al.; 2020)	7	NA	NA	FALSE	distal	0.306997
NSMCE4A	NM_017615	25	R	G	rs762187990	8.91822e-05	0	0	0	0.000415628	0	0	0	0	0	0	0	0	0	0	0	0	0.000415628	0	NSMCE4A:25:R:G	32	S	phosphorylation;phosphorylation (SARS-CoV-2)		32645325;19651622	NM_017615	Q9NXX6	RSRSRSRsPLSPRSR	PhosphoSitePlus|HPRD|Vero E6 (Bouhaddou et al.; 2020)	7	NA	NA	TRUE	distal	0.514522
NSMCE4A	NM_017615	26	S	F	rs1237655878	2.18541e-05	0	0	0	0	0	0.000144383	0	0	0	0	0	0	0	0	0	0	0.000144383	0	NSMCE4A:26:S:F	32	S	phosphorylation;phosphorylation (SARS-CoV-2)		32645325;19651622	NM_017615	Q9NXX6	RSRSRSRsPLSPRSR	PhosphoSitePlus|HPRD|Vero E6 (Bouhaddou et al.; 2020)	6	NA	NA	TRUE	distal	0.514522
NSMCE4A	NM_017615	27	R	C	rs539168175	4.45712e-05	0	0	0.0017301	0	0	0.000155039	0	0	0	0	0	0	0	0	0	0	0.0017301	0	NSMCE4A:27:R:C	30	S	phosphorylation;phosphorylation (SARS-CoV-2)		32645325;19651622	NM_017615	Q9NXX6	RTRSRSRsRSPLSPR	PhosphoSitePlus|HPRD|Vero E6 (Bouhaddou et al.; 2020)	3	0.999219	loss	TRUE	rewiring	0.4312
NSMCE4A	NM_017615	27	R	H	rs1256725029	2.17666e-05	0	0	0	0	0	0	0.000909091	0	0	0	0.00112867	0	0	0	0	0	0.000909091	0	NSMCE4A:27:R:H	30	S	phosphorylation;phosphorylation (SARS-CoV-2)		32645325;19651622	NM_017615	Q9NXX6	RTRSRSRsRSPLSPR	PhosphoSitePlus|HPRD|Vero E6 (Bouhaddou et al.; 2020)	3	0.999219	loss	TRUE	rewiring	0.4312
NUCKS1	NM_022731	68	T	A	rs768967182	2.78569e-05	0	0	0	0	0	0.000202382	0	0	0	0	0	0	0	0	0	0	0.000202382	0	NUCKS1:68:T:A	75	S	phosphorylation;phosphorylation (SARS-CoV-2)		18669648;18491381;19651622;20068231;20166139;32645325;17081983	NM_022731	Q9H1E3	TKKDDSHsAEDSEDE	PhosphoSitePlus|Phospho.ELM|HPRD|Vero E6 (Bouhaddou et al.; 2020)	7	NA	NA	FALSE	distal	0.43806
NUMA1	NM_006185	170	P	L	rs199958172	3.18132e-05	0	0	0	0	3.22622e-05	0.000115674	0	0	7.10665e-05	0	0	0	3.51624e-05	0	0	0	0.000115674	0	NUMA1:170:P:L	169	S	phosphorylation;phosphorylation (SARS-CoV-2)		18669648;16565220;32645325	NM_006185	Q14980	STFPEELsPPSHQAK	PhosphoSitePlus|Phospho.ELM|Vero E6 (Bouhaddou et al.; 2020)	1	0.988284	gain:loss	FALSE	rewiring	0.402171
NUMA1	NM_006185	170	P	S	rs758090595	5.56731e-05	8.69414e-05	0	0	0.000424615	0	0	0	0	0	0	0	0	8.79059e-06	0	0	0	0.000424615	0	NUMA1:170:P:S	169	S	phosphorylation;phosphorylation (SARS-CoV-2)		18669648;16565220;32645325	NM_006185	Q14980	STFPEELsPPSHQAK	PhosphoSitePlus|Phospho.ELM|Vero E6 (Bouhaddou et al.; 2020)	1	0.943631	loss	FALSE	rewiring	0.402171
NUMA1	NM_006185	1984	R	W	rs759101534	0.000131465	0	0	6.15385e-05	3.26755e-05	0	0	0.00168625	0	0	0	0.00215039	0	0	0	0	0	0.00168625	0	NUMA1:1984:R:W	1991	S	phosphorylation;phosphorylation (SARS-CoV-2)	AURKA	18669648;32645325	NM_006185	Q14980	RQQRKRVsLEPHQGP	PhosphoSitePlus|Phospho.ELM|Vero E6 (Bouhaddou et al.; 2020)	7	NA	NA	FALSE	distal	0.526147	HIV,HSV1
NUMA1	NM_006185	1985	Q	R	rs746628839	1.59332e-05	0	0	0.000123122	0	3.23562e-05	0	0	0	2.37823e-05	0	0	0	1.76233e-05	0	0	0	0.000123122	0	NUMA1:1985:Q:R	1991	S	phosphorylation;phosphorylation (SARS-CoV-2)	AURKA	18669648;32645325	NM_006185	Q14980	RQQRKRVsLEPHQGP	PhosphoSitePlus|Phospho.ELM|Vero E6 (Bouhaddou et al.; 2020)	6	NA	NA	FALSE	distal	0.526147	HIV,HSV1
NUMA1	NM_006185	1987	R	C	rs35681270	0.00132663	0.000608907	0.000749064	0.000307844	6.53467e-05	0.00216941	0.000376266	0	0.00501455	0.00211623	0	0	0	0.00260857	0.000648388	0	0.000490517	0.00260857	0	NUMA1:1987:R:C	1991	S	phosphorylation;phosphorylation (SARS-CoV-2)	AURKA	18669648;32645325	NM_006185	Q14980	RQQRKRVsLEPHQGP	PhosphoSitePlus|Phospho.ELM|Vero E6 (Bouhaddou et al.; 2020)	4	NA	NA	FALSE	distal	0.526147	HIV,HSV1
NUMA1	NM_006185	1987	R	H	rs374984536	4.78088e-05	8.70171e-05	0	0.000369504	0	0	0.000115774	0	0	0	0	0	0	8.81383e-06	0	0	0.000163399	0.000369504	0	NUMA1:1987:R:H	1991	S	phosphorylation;phosphorylation (SARS-CoV-2)	AURKA	18669648;32645325	NM_006185	Q14980	RQQRKRVsLEPHQGP	PhosphoSitePlus|Phospho.ELM|Vero E6 (Bouhaddou et al.; 2020)	4	NA	NA	FALSE	distal	0.526147	HIV,HSV1
NUP107	NM_020401	86	S	L	rs138414891	4.37787e-05	0	0	0	0	6.46621e-05	0	0.000434972	3.82702e-05	0	0	0.000554631	0	2.64159e-05	0	0	0	0.000434972	0	NUP107:86:S:L	86	S	phosphorylation;phosphorylation (SARS-CoV-2)		18669648;18767875;20068231;32645325;17081983	NM_020401	P57740	ILGTGGKsPRLTQSS	PhosphoSitePlus|Phospho.ELM|HPRD|Vero E6 (Bouhaddou et al.; 2020)	0	0.940334	loss	FALSE	direct	0.61501
NUP107	NM_020401	90	T	M	rs373855647	9.15416e-05	0	0	6.15233e-05	0.000228654	6.46747e-05	2.89184e-05	0	0	0.000261233	0	0	0	0.000114473	0	0	0.000163079	0.000228654	0	NUP107:90:T:M	86	S	phosphorylation;phosphorylation (SARS-CoV-2)		18669648;18767875;20068231;32645325;17081983	NM_020401	P57740	ILGTGGKsPRLTQSS	PhosphoSitePlus|Phospho.ELM|HPRD|Vero E6 (Bouhaddou et al.; 2020)	4	0.54364	loss	FALSE	rewiring	0.61501
NUP214	NM_005085	669	I	V	rs760082844	2.78552e-05	0	0	0	0	0	0	0.000380559	0	0	0	0.000485302	0	0	0	0	0	0.000380559	0	NUP214:669:I:V	666	S	phosphorylation;phosphorylation (SARS-CoV-2)		18220336;18669648;19413330;18691976;32645325	NM_005085	P35658	VPSMVQKsPRITPPA	PhosphoSitePlus|Phospho.ELM|HPRD|Vero E6 (Bouhaddou et al.; 2020)	3	NA	NA	FALSE	distal	NA	HIV,HSV1
NUP214	NM_005085	681	A	T	rs759124849	3.97823e-05	0	0	0	0	0	0.000289218	0	0	0	0	0	0	0	0	0	0	0.000289218	0	NUP214:681:A:T	678	S	phosphorylation;phosphorylation (SARS-CoV-2)		18669648;19664995;19651622;20068231;18691976;19691289;32645325	NM_005085	P35658	PPAAKPGsPQAKSLQ	PhosphoSitePlus|Phospho.ELM|HPRD|Vero E6 (Bouhaddou et al.; 2020)	3	NA	NA	FALSE	distal	NA
[truncated: 980 more rows]
