# Supplementary material for: Human phospho‐signaling networks of SARS‐CoV‐2 infection are rewired by population genetic variants
Source: Mol Syst Biol. 2022 May 17;18(5):e10823. doi: 10.15252/msb.202110823 (PMC9112486; doi:10.15252/msb.202110823)
Supplement: Supplementary file 2 — Dataset EV2 [file MSB-18-0-s008.xlsx]

## Sheet: legend
Dataset EV2: Motif-rewiring predictions of pSNVs.
Predictions of the impact of pSNVs on sequence motifs bound by kinases, derived from the MIMP method. Provided are the amino acids in the phosphosites of reference and mutated sequences, the corresponding MIMP scores of the reference and mutated sequences of being bound by kinases, the ratio of scores (column log_ratio), and the posterior probability of motif rewiring (column prob). Missing value…

## Sheet: Table EV2
pSNV_tag	gene_symbol	ref_sequence	mut_sequence	ptm_pos	mut_dist	score_reference	score_mutated	log_ratio	kinase_pwm	kinase_pwm_fam	nseqs	prob	effect	protein_isoform	mut_position	ref_residue	mut_residue	RSID
ABCC4:646:T:A	ABCC4	EQPPVPGTPTLRNRT	EQPPVPGAPTLRNRT	646	0	0.936703	NA	NA	CDK2	CDK_CDC2	444	0.952494	loss	NM_005845	646	T	A	rs750572028
ABCC4:646:T:A	ABCC4	EQPPVPGTPTLRNRT	EQPPVPGAPTLRNRT	646	0	0.677418	NA	NA	CDK9	CDK	31	0.744572	loss	NM_005845	646	T	A	rs750572028
ABCC4:646:T:A	ABCC4	EQPPVPGTPTLRNRT	EQPPVPGAPTLRNRT	646	0	0.900379	NA	NA	MAPK9	MAPK_JNK	51	0.918052	loss	NM_005845	646	T	A	rs750572028
ABCC4:646:T:A	ABCC4	EQPPVPGTPTLRNRT	EQPPVPGAPTLRNRT	646	0	0.965734	NA	NA	MAPK3	MAPK_ERK1	252	0.998021	loss	NM_005845	646	T	A	rs750572028
ABCC4:646:T:A	ABCC4	EQPPVPGTPTLRNRT	EQPPVPGAPTLRNRT	646	0	0.54543	NA	NA	GSK3B	GSK	156	0.91649	loss	NM_005845	646	T	A	rs750572028
ABCC4:646:T:A	ABCC4	EQPPVPGTPTLRNRT	EQPPVPGAPTLRNRT	646	0	0.774983	NA	NA	MTOR	PIKK_FRAP	51	0.843206	loss	NM_005845	646	T	A	rs750572028
ABCC4:646:T:A	ABCC4	EQPPVPGTPTLRNRT	EQPPVPGAPTLRNRT	646	0	0.629389	NA	NA	CDK7	CDK	27	0.944319	loss	NM_005845	646	T	A	rs750572028
ABCC4:646:T:A	ABCC4	EQPPVPGTPTLRNRT	EQPPVPGAPTLRNRT	646	0	0.950504	NA	NA	CDK1	CDK_CDC2	373	0.916771	loss	NM_005845	646	T	A	rs750572028
ABCC4:646:T:A	ABCC4	EQPPVPGTPTLRNRT	EQPPVPGAPTLRNRT	646	0	0.794627	NA	NA	HIPK2	DYRK_HIPK	22	0.980942	loss	NM_005845	646	T	A	rs750572028
ABCC4:646:T:A	ABCC4	EQPPVPGTPTLRNRT	EQPPVPGAPTLRNRT	646	0	0.873463	NA	NA	CDK4	CDK	45	0.981783	loss	NM_005845	646	T	A	rs750572028
ABCC4:646:T:A	ABCC4	EQPPVPGTPTLRNRT	EQPPVPGAPTLRNRT	646	0	0.9415	NA	NA	MAPK8	MAPK_JNK	108	0.918491	loss	NM_005845	646	T	A	rs750572028
ABCC4:646:T:A	ABCC4	EQPPVPGTPTLRNRT	EQPPVPGAPTLRNRT	646	0	0.765376	NA	NA	MAPK12	MAPK_p38	14	0.991562	loss	NM_005845	646	T	A	rs750572028
ABCC4:646:T:A	ABCC4	EQPPVPGTPTLRNRT	EQPPVPGAPTLRNRT	646	0	0.820858	NA	NA	MAPK10	MAPK_JNK	17	0.528879	loss	NM_005845	646	T	A	rs750572028
ABCC4:646:T:A	ABCC4	EQPPVPGTPTLRNRT	EQPPVPGAPTLRNRT	646	0	0.639848	NA	NA	DYRK2	DYRK	19	0.820954	loss	NM_005845	646	T	A	rs750572028
ABCC4:646:T:A	ABCC4	EQPPVPGTPTLRNRT	EQPPVPGAPTLRNRT	646	0	0.905102	NA	NA	CDK5	CDK	121	0.912019	loss	NM_005845	646	T	A	rs750572028
ABCC4:646:T:A	ABCC4	EQPPVPGTPTLRNRT	EQPPVPGAPTLRNRT	646	0	0.683495	NA	NA	MAPK11	MAPK_p38	18	0.843558	loss	NM_005845	646	T	A	rs750572028
ABCC4:646:T:A	ABCC4	EQPPVPGTPTLRNRT	EQPPVPGAPTLRNRT	646	0	0.667884	NA	NA	DYRK1A	DYRK_DYRK1	21	0.898284	loss	NM_005845	646	T	A	rs750572028
ABCC4:646:T:A	ABCC4	EQPPVPGTPTLRNRT	EQPPVPGAPTLRNRT	646	0	0.816273	NA	NA	CDK6	CDK_CDK4	31	0.859566	loss	NM_005845	646	T	A	rs750572028
ABCC4:646:T:A	ABCC4	EQPPVPGTPTLRNRT	EQPPVPGAPTLRNRT	646	0	0.967615	NA	NA	MAPK1	MAPK_ERK1	328	0.998412	loss	NM_005845	646	T	A	rs750572028
ABCC4:646:T:A	ABCC4	EQPPVPGTPTLRNRT	EQPPVPGAPTLRNRT	646	0	0.947822	NA	NA	MAPK14	MAPK_p38	121	0.964595	loss	NM_005845	646	T	A	rs750572028
ABCF1:228:S:L	ABCF1	AKKAEQGSEEEGEGE	AKKAEQGLEEEGEGE	228	0	0.52981	NA	NA	PLK3	PLK_PLK2	28	0.921649	loss	NM_001025091	228	S	L	rs144087897
ABCF1:228:S:L	ABCF1	AKKAEQGSEEEGEGE	AKKAEQGLEEEGEGE	228	0	0.563772	NA	NA	CSNK2B	CK2	24	0.976435	loss	NM_001025091	228	S	L	rs144087897
ABCF1:228:S:L	ABCF1	AKKAEQGSEEEGEGE	AKKAEQGLEEEGEGE	228	0	0.594174	NA	NA	PLK2	PLK	11	0.991871	loss	NM_001025091	228	S	L	rs144087897
ABCF1:228:S:L	ABCF1	AKKAEQGSEEEGEGE	AKKAEQGLEEEGEGE	228	0	0.816474	NA	NA	CSNK2A2	CK2	80	0.997779	loss	NM_001025091	228	S	L	rs144087897
ABCF1:228:S:L	ABCF1	AKKAEQGSEEEGEGE	AKKAEQGLEEEGEGE	228	0	0.860491	NA	NA	CSNK2A1	CK2	298	0.974554	loss	NM_001025091	228	S	L	rs144087897
ABCF1:228:S:L	ABCF1	AKKAEQGSEEEGEGE	AKKAEQGLEEEGEGE	228	0	0.54599	NA	NA	TRPM7	Alpha_ChaK	37	0.850929	loss	NM_001025091	228	S	L	rs144087897
ABR:67:G:R	ABR	QGGGDGVSPTPPEGL	QGRGDGVSPTPPEGL	72	-5	0.0347711	0.327653	3.23621	AKT1	Akt	172	0.776812	gain	NM_021962	67	G	R	rs148912251
ABR:67:G:R	ABR	QGGGDGVSPTPPEGL	QGRGDGVSPTPPEGL	72	-5	0.0347711	0.327653	3.23621	AKT1	Akt	172	0.776812	gain	NM_021962	67	G	R	rs148912251
ABR:67:G:R	ABR	QGGGDGVSPTPPEGL	QGRGDGVSPTPPEGL	72	-5	0.205598	0.478752	1.21945	PIM1	PIM	22	0.742185	gain	NM_021962	67	G	R	rs148912251
ABR:67:G:R	ABR	QGGGDGVSPTPPEGL	QGRGDGVSPTPPEGL	72	-5	0.205598	0.478752	1.21945	PIM1	PIM	22	0.742185	gain	NM_021962	67	G	R	rs148912251
ACAP2:544:F:S	ACAP2	SSEEKRLSISKFGPG	SSEEKRLSISKSGPG	540	4	0.190524	0.466493	1.29188	GSK3A	GSK	29	0.836371	gain	NM_012287	544	F	S	rs1296259512
ACIN1:1001:Q:R	ACIN1	VRTAQVPSPPRGKIS	VRTARVPSPPRGKIS	1004	-3	0.0488125	0.531019	3.44344	SGK1	SGK	31	0.687177	gain	NM_014977	1001	Q	R	rs114105349
ACIN1:1001:Q:R	ACIN1	VRTAQVPSPPRGKIS	VRTARVPSPPRGKIS	1004	-3	0.057838	0.463554	3.00265	RPS6KB1	RSK_p70	28	0.757039	gain	NM_014977	1001	Q	R	rs114105349
ACIN1:1001:Q:R	ACIN1	VRTAQVPSPPRGKIS	VRTARVPSPPRGKIS	1004	-3	0.0935452	0.519403	2.47312	AKT2	Akt	16	0.769516	gain	NM_014977	1001	Q	R	rs114105349
ACIN1:1001:Q:R	ACIN1	VRTAQVPSPPRGKIS	VRTARVPSPPRGKIS	1004	-3	0.211859	0.525774	1.31134	CAMK4	CAMK1	14	0.873466	gain	NM_014977	1001	Q	R	rs114105349
ACIN1:1001:Q:R	ACIN1	VRTAQVPSPPRGKIS	VRTARVPSPPRGKIS	1004	-3	0.1105	0.546295	2.30564	PRKAA1	CAMKL_AMPK	40	0.86611	gain	NM_014977	1001	Q	R	rs114105349
ACIN1:1001:Q:R	ACIN1	VRTAQVPSPPRGKIS	VRTARVPSPPRGKIS	1004	-3	0.037155	0.674546	4.18229	AKT1	Akt	172	0.988305	gain	NM_014977	1001	Q	R	rs114105349
ACIN1:1001:Q:R	ACIN1	VRTAQVPSPPRGKIS	VRTARVPSPPRGKIS	1004	-3	0.0964793	0.418266	2.11613	PIM1	PIM	22	0.604898	gain	NM_014977	1001	Q	R	rs114105349
ACIN1:1001:Q:R	ACIN1	VRTAQVPSPPRGKIS	VRTARVPSPPRGKIS	1004	-3	0.0340568	0.561296	4.04275	PRKACA	PKA	399	0.77343	gain	NM_014977	1001	Q	R	rs114105349
ACIN1:1001:Q:R	ACIN1	VRTAQVPSPPRGKIS	VRTARVPSPPRGKIS	1004	-3	0.0709193	0.872043	3.62015	CHEK1	CAMKL_CHK1	104	0.707441	gain	NM_014977	1001	Q	R	rs114105349
ACIN1:1001:Q:R	ACIN1	VRTAQVPSPPRGKIS	VRTARVPSPPRGKIS	1004	-3	0.152505	0.449524	1.55954	DAPK3	DAPK_DAPK	15	0.746303	gain	NM_014977	1001	Q	R	rs114105349
ACIN1:1001:Q:R	ACIN1	VRTAQVPSPPRGKIS	VRTARVPSPPRGKIS	1004	-3	0.121754	0.678938	2.47931	PRKG1	PKG	50	0.516789	gain	NM_014977	1001	Q	R	rs114105349
ACIN1:1001:Q:R	ACIN1	VRTAQVPSPPRGKIS	VRTARVPSPPRGKIS	1004	-3	0.0697956	0.557698	2.99828	PRKD1	PKD	40	0.84483	gain	NM_014977	1001	Q	R	rs114105349
ACIN1:1001:Q:R	ACIN1	VRTAQVPSPPRGKIS	VRTARVPSPPRGKIS	1004	-3	0.0862657	0.720151	3.06144	RPS6KA1	RSK_RSK	49	0.787074	gain	NM_014977	1001	Q	R	rs114105349
ACIN1:1001:Q:R	ACIN1	VRTAQVPSPPRGKIS	VRTARVPSPPRGKIS	1004	-3	0.123873	0.747477	2.59316	CAMK2A	CAMK2	69	0.851958	gain	NM_014977	1001	Q	R	rs114105349
ACIN1:1001:Q:R	ACIN1	VRTAQVPSPPRGKIS	VRTARVPSPPRGKIS	1004	-3	0.177147	0.406637	1.1988	PAK2	STE20_PAKA	25	0.628301	gain	NM_014977	1001	Q	R	rs114105349
ACIN1:1001:Q:R	ACIN1	VRTAQVPSPPRGKIS	VRTARVPSPPRGKIS	1004	-3	0.110085	0.813109	2.88484	PAK1	STE20_PAKA	44	0.867879	gain	NM_014977	1001	Q	R	rs114105349
ACIN1:1001:Q:R	ACIN1	VRTAQVPSPPRGKIS	VRTARVPSPPRGKIS	1004	-3	0.0838616	0.6538	2.96277	MAPKAPK2	MAPKAPK_MAPKAPK	41	0.564493	gain	NM_014977	1001	Q	R	rs114105349
ACIN1:1001:Q:R	ACIN1	VRTAQVPSPPRGKIS	VRTARVPSPPRGKIS	1004	-3	0.241368	0.488584	1.01737	PRKCE	PKC_Eta	35	0.832768	gain	NM_014977	1001	Q	R	rs114105349
ACIN1:1001:Q:R	ACIN1	VRTAQVPSPPRGKIS	VRTARVPSPPRGKIS	1004	-3	0.149974	0.391577	1.38458	PRKCD	PKC_Delta	77	0.88587	gain	NM_014977	1001	Q	R	rs114105349
ACIN1:1001:Q:R	ACIN1	VRTAQVPSPPRGKIS	VRTARVPSPPRGKIS	1004	-3	0.133983	0.675503	2.33391	CHEK2	RAD53	38	0.804044	gain	NM_014977	1001	Q	R	rs114105349
ACIN1:1001:Q:R	ACIN1	VRTAQVPSPPRGKIS	VRTARVPSPPRGKIS	1004	-3	0.189898	0.591046	1.63805	CAMK1	CAMK1	15	0.834003	gain	NM_014977	1001	Q	R	rs114105349
ACIN1:386:S:C	ACIN1	GLKEKSKSPSPPRLT	GLKEKSKCPSPPRLT	386	0	0.846266	NA	NA	CDK4	CDK	45	0.889199	loss	NM_014977	386	S	C	rs145311319
ACIN1:386:S:C	ACIN1	GLKEKSKSPSPPRLT	GLKEKSKCPSPPRLT	386	0	0.381145	NA	NA	MARK2	CAMKL_MARK	14	0.552539	loss	NM_014977	386	S	C	rs145311319
ACIN1:386:S:C	ACIN1	GLKEKSKSPSPPRLT	GLKEKSKCPSPPRLT	386	0	0.93589	NA	NA	CDK2	CDK_CDC2	444	0.951472	loss	NM_014977	386	S	C	rs145311319
ACIN1:386:S:C	ACIN1	GLKEKSKSPSPPRLT	GLKEKSKCPSPPRLT	386	0	0.712532	NA	NA	CDK9	CDK	31	0.910044	loss	NM_014977	386	S	C	rs145311319
ACIN1:386:S:C	ACIN1	GLKEKSKSPSPPRLT	GLKEKSKCPSPPRLT	386	0	0.953693	NA	NA	MAPK8	MAPK_JNK	108	0.971285	loss	NM_014977	386	S	C	rs145311319
ACIN1:386:S:C	ACIN1	GLKEKSKSPSPPRLT	GLKEKSKCPSPPRLT	386	0	0.559505	NA	NA	CDK3	CDK_CDC2	11	0.96637	loss	NM_014977	386	S	C	rs145311319
ACIN1:386:S:C	ACIN1	GLKEKSKSPSPPRLT	GLKEKSKCPSPPRLT	386	0	0.90827	NA	NA	MAPK14	MAPK_p38	121	0.919979	loss	NM_014977	386	S	C	rs145311319
ACIN1:386:S:C	ACIN1	GLKEKSKSPSPPRLT	GLKEKSKCPSPPRLT	386	0	0.911153	NA	NA	MAPK1	MAPK_ERK1	328	0.937477	loss	NM_014977	386	S	C	rs145311319
ACIN1:386:S:C	ACIN1	GLKEKSKSPSPPRLT	GLKEKSKCPSPPRLT	386	0	0.903628	NA	NA	MAPK9	MAPK_JNK	51	0.93377	loss	NM_014977	386	S	C	rs145311319
ACIN1:386:S:C	ACIN1	GLKEKSKSPSPPRLT	GLKEKSKCPSPPRLT	386	0	0.375464	NA	NA	PIM1	PIM	22	0.502549	loss	NM_014977	386	S	C	rs145311319
ACIN1:386:S:C	ACIN1	GLKEKSKSPSPPRLT	GLKEKSKCPSPPRLT	386	0	0.602759	NA	NA	CDK7	CDK	27	0.91337	loss	NM_014977	386	S	C	rs145311319
ACIN1:386:S:C	ACIN1	GLKEKSKSPSPPRLT	GLKEKSKCPSPPRLT	386	0	0.363846	NA	NA	CHEK1	CAMKL_CHK1	104	0.912207	loss	NM_014977	386	S	C	rs145311319
ACIN1:386:S:C	ACIN1	GLKEKSKSPSPPRLT	GLKEKSKCPSPPRLT	386	0	0.484971	NA	NA	TTK	TTK	30	0.67657	loss	NM_014977	386	S	C	rs145311319
ACIN1:386:S:C	ACIN1	GLKEKSKSPSPPRLT	GLKEKSKCPSPPRLT	386	0	0.550663	NA	NA	GSK3B	GSK	156	0.922078	loss	NM_014977	386	S	C	rs145311319
ACIN1:386:S:C	ACIN1	GLKEKSKSPSPPRLT	GLKEKSKCPSPPRLT	386	0	0.396269	NA	NA	PRKAA2	CAMKL_AMPK	20	0.643774	loss	NM_014977	386	S	C	rs145311319
ACIN1:386:S:C	ACIN1	GLKEKSKSPSPPRLT	GLKEKSKCPSPPRLT	386	0	0.452322	NA	NA	LRRK2	LRRK	31	0.722955	loss	NM_014977	386	S	C	rs145311319
ACIN1:386:S:C	ACIN1	GLKEKSKSPSPPRLT	GLKEKSKCPSPPRLT	386	0	0.953693	NA	NA	CDK1	CDK_CDC2	373	0.906424	loss	NM_014977	386	S	C	rs145311319
ACIN1:386:S:C	ACIN1	GLKEKSKSPSPPRLT	GLKEKSKCPSPPRLT	386	0	0.909717	NA	NA	MAPK3	MAPK_ERK1	252	0.951816	loss	NM_014977	386	S	C	rs145311319
ACIN1:386:S:C	ACIN1	GLKEKSKSPSPPRLT	GLKEKSKCPSPPRLT	386	0	0.84218	NA	NA	MAPK10	MAPK_JNK	17	0.899682	loss	NM_014977	386	S	C	rs145311319
ACIN1:386:S:C	ACIN1	GLKEKSKSPSPPRLT	GLKEKSKCPSPPRLT	386	0	0.91676	NA	NA	CDK5	CDK	121	0.960527	loss	NM_014977	386	S	C	rs145311319
ACIN1:386:S:C	ACIN1	GLKEKSKSPSPPRLT	GLKEKSKCPSPPRLT	386	0	0.563095	NA	NA	PAK1	STE20_PAKA	44	0.533597	loss	NM_014977	386	S	C	rs145311319
ACIN1:386:S:C	ACIN1	GLKEKSKSPSPPRLT	GLKEKSKCPSPPRLT	386	0	0.847408	NA	NA	CDK6	CDK_CDK4	31	0.982572	loss	NM_014977	386	S	C	rs145311319
ACIN1:386:S:C	ACIN1	GLKEKSKSPSPPRLT	GLKEKSKCPSPPRLT	386	0	0.699071	NA	NA	DYRK2	DYRK	19	0.982957	loss	NM_014977	386	S	C	rs145311319
ACIN1:386:S:C	ACIN1	GLKEKSKSPSPPRLT	GLKEKSKCPSPPRLT	386	0	0.721842	NA	NA	HIPK2	DYRK_HIPK	22	0.769584	loss	NM_014977	386	S	C	rs145311319
ACIN1:386:S:C	ACIN1	GLKEKSKSPSPPRLT	GLKEKSKCPSPPRLT	386	0	0.0819825	NA	NA	ATM	PIKK	190	0.556131	loss	NM_014977	386	S	C	rs145311319
ACIN1:386:S:C	ACIN1	GLKEKSKSPSPPRLT	GLKEKSKCPSPPRLT	386	0	0.796476	NA	NA	MTOR	PIKK_FRAP	51	0.93655	loss	NM_014977	386	S	C	rs145311319
ACSS2:264:T:P	ACSS2	AELGMGDSTSQSPPI	AELGMGDSPSQSPPI	263	1	0.0483215	0.909079	4.23367	MAPK14	MAPK_p38	121	0.923847	gain	NM_018677	264	T	P	rs200209765
ACSS2:264:T:P	ACSS2	AELGMGDSTSQSPPI	AELGMGDSPSQSPPI	263	1	0.0531227	0.874686	4.04137	MAPK9	MAPK_JNK	51	0.65354	gain	NM_018677	264	T	P	rs200209765
ACSS2:264:T:P	ACSS2	AELGMGDSTSQSPPI	AELGMGDSPSQSPPI	263	1	0.0402571	0.896469	4.47694	MAPK1	MAPK_ERK1	328	0.94859	gain	NM_018677	264	T	P	rs200209765
ACSS2:264:T:P	ACSS2	AELGMGDSTSQSPPI	AELGMGDSPSQSPPI	263	1	0.0305478	0.93974	4.94312	CDK1	CDK_CDC2	373	0.896462	gain	NM_018677	264	T	P	rs200209765
ACSS2:264:T:P	ACSS2	AELGMGDSTSQSPPI	AELGMGDSPSQSPPI	263	1	0.0905913	0.832432	3.19989	CDK4	CDK	45	0.740269	gain	NM_018677	264	T	P	rs200209765
ACSS2:264:T:P	ACSS2	AELGMGDSTSQSPPI	AELGMGDSPSQSPPI	263	1	0.221958	0.483526	1.12331	CDK3	CDK_CDC2	11	0.755927	gain	NM_018677	264	T	P	rs200209765
ACSS2:264:T:P	ACSS2	AELGMGDSTSQSPPI	AELGMGDSPSQSPPI	263	1	0.0647883	0.940296	3.85931	MAPK8	MAPK_JNK	108	0.908116	gain	NM_018677	264	T	P	rs200209765
ACSS2:264:T:P	ACSS2	AELGMGDSTSQSPPI	AELGMGDSPSQSPPI	263	1	0.0541891	0.921528	4.08795	CDK2	CDK_CDC2	444	0.882689	gain	NM_018677	264	T	P	rs200209765
ACSS2:264:T:P	ACSS2	AELGMGDSTSQSPPI	AELGMGDSPSQSPPI	263	1	0.0394366	0.901423	4.5146	MAPK3	MAPK_ERK1	252	0.947295	gain	NM_018677	264	T	P	rs200209765
ACSS2:264:T:P	ACSS2	AELGMGDSTSQSPPI	AELGMGDSPSQSPPI	263	1	0.190097	0.54768	1.5266	CDK7	CDK	27	0.842292	gain	NM_018677	264	T	P	rs200209765
ACSS2:264:T:P	ACSS2	AELGMGDSTSQSPPI	AELGMGDSPSQSPPI	263	1	0.151264	0.705471	2.22152	HIPK2	DYRK_HIPK	22	0.660487	gain	NM_018677	264	T	P	rs200209765
ACSS2:264:T:P	ACSS2	AELGMGDSTSQSPPI	AELGMGDSPSQSPPI	263	1	0.103698	0.792779	2.93453	CDK6	CDK_CDK4	31	0.51132	gain	NM_018677	264	T	P	rs200209765
ACSS2:264:T:P	ACSS2	AELGMGDSTSQSPPI	AELGMGDSPSQSPPI	263	1	0.0471989	0.885004	4.22886	CDK5	CDK	121	0.746325	gain	NM_018677	264	T	P	rs200209765
ACSS2:264:T:P	ACSS2	AELGMGDSTSQSPPI	AELGMGDSPSQSPPI	263	1	0.119431	0.746804	2.64455	MTOR	PIKK_FRAP	51	0.545055	gain	NM_018677	264	T	P	rs200209765
ACSS2:264:T:P	ACSS2	AELGMGDSTSQSPPI	AELGMGDSPSQSPPI	263	1	0.209021	0.674162	1.68945	CDK9	CDK	31	0.681732	gain	NM_018677	264	T	P	rs200209765
ACSS2:264:T:P	ACSS2	AELGMGDSTSQSPPI	AELGMGDSPSQSPPI	263	1	0.216582	0.726786	1.74662	MAPK7	MAPK_ERK5	27	0.748629	gain	NM_018677	264	T	P	rs200209765
ADD3:690:R:H	ADD3	KKKFRTPSFLKKNKK	KKKFHTPSFLKKNKK	693	-3	0.667086	0.212615	-1.64963	RPS6KA3	RSK_RSK	40	0.812534	loss	NM_016824	690	R	H	rs760132854
ADD3:690:R:H	ADD3	KKKFRTPSFLKKNKK	KKKFHTPSFLKKNKK	693	-3	0.693378	0.17352	-1.99854	CHEK2	RAD53	38	0.876693	loss	NM_016824	690	R	H	rs760132854
ADD3:690:R:H	ADD3	KKKFRTPSFLKKNKK	KKKFHTPSFLKKNKK	693	-3	0.548889	0.0666815	-3.04115	SGK1	SGK	31	0.731556	loss	NM_016824	690	R	H	rs760132854
ADD3:690:R:H	ADD3	KKKFRTPSFLKKNKK	KKKFHTPSFLKKNKK	693	-3	0.394287	0.195179	-1.01445	PRKAA2	CAMKL_AMPK	20	0.632771	loss	NM_016824	690	R	H	rs760132854
ADD3:690:R:H	ADD3	KKKFRTPSFLKKNKK	KKKFHTPSFLKKNKK	693	-3	0.59234	0.156544	-1.91986	PRKAA1	CAMKL_AMPK	40	0.878033	loss	NM_016824	690	R	H	rs760132854
ADD3:690:R:H	ADD3	KKKFRTPSFLKKNKK	KKKFHTPSFLKKNKK	693	-3	0.760495	0.108546	-2.80863	CAMK2A	CAMK2	69	0.891648	loss	NM_016824	690	R	H	rs760132854
ADD3:690:R:H	ADD3	KKKFRTPSFLKKNKK	KKKFHTPSFLKKNKK	693	-3	0.451059	0.216562	-1.05854	PRKCD	PKC_Delta	77	0.802191	loss	NM_016824	690	R	H	rs760132854
ADD3:690:R:H	ADD3	KKKFRTPSFLKKNKK	KKKFHTPSFLKKNKK	693	-3	0.562548	0.173061	-1.7007	RPS6KB1	RSK_p70	28	0.904917	loss	NM_016824	690	R	H	rs760132854
ADD3:690:R:H	ADD3	KKKFRTPSFLKKNKK	KKKFHTPSFLKKNKK	693	-3	0.677931	0.125263	-2.43617	MAPKAPK2	MAPKAPK_MAPKAPK	41	0.680203	loss	NM_016824	690	R	H	rs760132854
ADD3:690:R:H	ADD3	KKKFRTPSFLKKNKK	KKKFHTPSFLKKNKK	693	-3	0.571389	0.237243	-1.26811	DAPK3	DAPK_DAPK	15	0.869915	loss	NM_016824	690	R	H	rs760132854
ADD3:690:R:H	ADD3	KKKFRTPSFLKKNKK	KKKFHTPSFLKKNKK	693	-3	0.479842	0.232626	-1.04455	PRKCE	PKC_Eta	35	0.778966	loss	NM_016824	690	R	H	rs760132854
ADD3:690:R:H	ADD3	KKKFRTPSFLKKNKK	KKKFHTPSFLKKNKK	693	-3	0.520131	0.118982	-2.12813	CAMK1	CAMK1	15	0.823831	loss	NM_016824	690	R	H	rs760132854
ADD3:690:R:H	ADD3	KKKFRTPSFLKKNKK	KKKFHTPSFLKKNKK	693	-3	0.483298	0.169383	-1.51262	CAMK4	CAMK1	14	0.820179	loss	NM_016824	690	R	H	rs760132854
ADD3:690:R:H	ADD3	KKKFRTPSFLKKNKK	KKKFHTPSFLKKNKK	693	-3	0.72705	0.0931648	-2.9642	RPS6KA1	RSK_RSK	49	0.855794	loss	NM_016824	690	R	H	rs760132854
ADD3:690:R:H	ADD3	KKKFRTPSFLKKNKK	KKKFHTPSFLKKNKK	693	-3	0.522275	0.200488	-1.38129	PIM1	PIM	22	0.839003	loss	NM_016824	690	R	H	rs760132854
ADD3:690:R:H	ADD3	KKKFRTPSFLKKNKK	KKKFHTPSFLKKNKK	693	-3	0.587495	0.0582961	-3.3331	PRKACA	PKA	399	0.871468	loss	NM_016824	690	R	H	rs760132854
ADD3:690:R:H	ADD3	KKKFRTPSFLKKNKK	KKKFHTPSFLKKNKK	693	-3	0.902486	0.101362	-3.15439	CHEK1	CAMKL_CHK1	104	0.977933	loss	NM_016824	690	R	H	rs760132854
ADD3:690:R:H	ADD3	KKKFRTPSFLKKNKK	KKKFHTPSFLKKNKK	693	-3	0.543124	0.0552219	-3.29797	PRKD1	PKD	40	0.828645	loss	NM_016824	690	R	H	rs760132854
ADD3:690:R:H	ADD3	KKKFRTPSFLKKNKK	KKKFHTPSFLKKNKK	693	-3	0.665423	0.028032	-4.56913	AKT1	Akt	172	0.948932	loss	NM_016824	690	R	H	rs760132854
ADGRE5:832:E:Q	ADGRE5	QTRALRASESGI*--	QTRALRASQSGI*--	831	1	0.0316489	0.944687	4.89961	ATM	PIKK	190	0.908192	gain	NM_078481	832	E	Q	rs778697801
ADGRE5:832:E:Q	ADGRE5	QTRALRASESGI*--	QTRALRASQSGI*--	831	1	0.0416198	0.926031	4.47572	ATR	PIKK	78	0.848823	gain	NM_078481	832	E	Q	rs778697801
ADGRE5:832:E:Q	ADGRE5	QTRALRASESGI*--	QTRALRASQSGI*--	831	1	0.0646852	0.897261	3.79402	PRKDC	PIKK_DNAPK	67	0.575539	gain	NM_078481	832	E	Q	rs778697801
AFAP1:664:S:L	AFAP1	IEPKSGTSSPQSPVF	IEPKSGTLSPQSPVF	664	0	0.551664	NA	NA	GSK3A	GSK	29	0.942851	loss	NM_198595	664	S	L	rs151145563
AFAP1:664:S:L	AFAP1	IEPKSGTSSPQSPVF	IEPKSGTLSPQSPVF	664	0	0.442805	NA	NA	IKBKB	IKK	37	0.77114	loss	NM_198595	664	S	L	rs151145563
AFAP1:664:S:L	AFAP1	IEPKSGTSSPQSPVF	IEPKSGTLSPQSPVF	664	0	0.384825	NA	NA	CAMKK1	CAMKK_Meta	15	0.669727	loss	NM_198595	664	S	L	rs151145563
AFAP1:664:S:L	AFAP1	IEPKSGTSSPQSPVF	IEPKSGTLSPQSPVF	664	0	0.406376	NA	NA	GSK3B	GSK	156	0.814066	loss	NM_198595	664	S	L	rs151145563
AKAP12:1396:P:L	AKAP12	EVSSLEGSPPPCLGQ	EVSSLEGSLPPCLGQ	1395	1	0.9011	0.042213	-4.41593	MAPK1	MAPK_ERK1	328	0.956416	loss	NM_005100	1396	P	L	rs370848640
AKAP12:1396:P:L	AKAP12	EVSSLEGSPPPCLGQ	EVSSLEGSLPPCLGQ	1395	1	0.950849	0.0416561	-4.51261	CDK1	CDK_CDC2	373	0.915871	loss	NM_005100	1396	P	L	rs370848640
AKAP12:1396:P:L	AKAP12	EVSSLEGSPPPCLGQ	EVSSLEGSLPPCLGQ	1395	1	0.610579	0.265986	-1.19883	MAP2K1	STE7_MAP2K	15	0.553432	loss	NM_005100	1396	P	L	rs370848640
AKAP12:1396:P:L	AKAP12	EVSSLEGSPPPCLGQ	EVSSLEGSLPPCLGQ	1395	1	0.929916	0.0477321	-4.28407	CDK2	CDK_CDC2	444	0.90696	loss	NM_005100	1396	P	L	rs370848640
AKAP12:1396:P:L	AKAP12	EVSSLEGSPPPCLGQ	EVSSLEGSLPPCLGQ	1395	1	0.708326	0.126408	-2.48632	HIPK2	DYRK_HIPK	22	0.681903	loss	NM_005100	1396	P	L	rs370848640
AKAP12:1396:P:L	AKAP12	EVSSLEGSPPPCLGQ	EVSSLEGSLPPCLGQ	1395	1	0.91073	0.0799651	-3.50958	CDK5	CDK	121	0.939303	loss	NM_005100	1396	P	L	rs370848640
AKAP12:1396:P:L	AKAP12	EVSSLEGSPPPCLGQ	EVSSLEGSLPPCLGQ	1395	1	0.825882	0.160562	-2.3628	CDK6	CDK_CDK4	31	0.758928	loss	NM_005100	1396	P	L	rs370848640
AKAP12:1396:P:L	AKAP12	EVSSLEGSPPPCLGQ	EVSSLEGSLPPCLGQ	1395	1	0.824992	0.132818	-2.63493	MAPK10	MAPK_JNK	17	0.630619	loss	NM_005100	1396	P	L	rs370848640
AKAP12:1396:P:L	AKAP12	EVSSLEGSPPPCLGQ	EVSSLEGSLPPCLGQ	1395	1	0.607055	0.176942	-1.77855	DYRK2	DYRK	19	0.56759	loss	NM_005100	1396	P	L	rs370848640
AKAP12:1396:P:L	AKAP12	EVSSLEGSPPPCLGQ	EVSSLEGSLPPCLGQ	1395	1	0.546988	0.189405	-1.53003	CDK7	CDK	27	0.841801	loss	NM_005100	1396	P	L	rs370848640
AKAP12:1396:P:L	AKAP12	EVSSLEGSPPPCLGQ	EVSSLEGSLPPCLGQ	1395	1	0.679187	0.272365	-1.31827	DYRK1A	DYRK_DYRK1	21	0.838104	loss	NM_005100	1396	P	L	rs370848640
AKAP12:1396:P:L	AKAP12	EVSSLEGSPPPCLGQ	EVSSLEGSLPPCLGQ	1395	1	0.898549	0.0769853	-3.54494	MAPK9	MAPK_JNK	51	0.907803	loss	NM_005100	1396	P	L	rs370848640
AKAP12:1396:P:L	AKAP12	EVSSLEGSPPPCLGQ	EVSSLEGSLPPCLGQ	1395	1	0.651055	0.148703	-2.13035	CDK9	CDK	31	0.538308	loss	NM_005100	1396	P	L	rs370848640
AKAP12:1396:P:L	AKAP12	EVSSLEGSPPPCLGQ	EVSSLEGSLPPCLGQ	1395	1	0.753709	0.240049	-1.65068	MAPK11	MAPK_p38	18	0.957726	loss	NM_005100	1396	P	L	rs370848640
AKAP12:1396:P:L	AKAP12	EVSSLEGSPPPCLGQ	EVSSLEGSLPPCLGQ	1395	1	0.151848	0.460188	1.5996	TBK1	IKK	17	0.786388	gain	NM_005100	1396	P	L	rs370848640
AKAP12:1396:P:L	AKAP12	EVSSLEGSPPPCLGQ	EVSSLEGSLPPCLGQ	1395	1	0.85943	0.117589	-2.86962	CDK4	CDK	45	0.917623	loss	NM_005100	1396	P	L	rs370848640
AKAP12:1396:P:L	AKAP12	EVSSLEGSPPPCLGQ	EVSSLEGSLPPCLGQ	1395	1	0.903567	0.0428093	-4.39964	MAPK14	MAPK_p38	121	0.885847	loss	NM_005100	1396	P	L	rs370848640
AKAP12:1396:P:L	AKAP12	EVSSLEGSPPPCLGQ	EVSSLEGSLPPCLGQ	1395	1	0.906631	0.0446449	-4.34395	MAPK3	MAPK_ERK1	252	0.953783	loss	NM_005100	1396	P	L	rs370848640
AKAP12:1396:P:L	AKAP12	EVSSLEGSPPPCLGQ	EVSSLEGSLPPCLGQ	1395	1	0.943192	0.0591844	-3.99426	MAPK8	MAPK_JNK	108	0.930203	loss	NM_005100	1396	P	L	rs370848640
AKAP12:1396:P:L	AKAP12	EVSSLEGSPPPCLGQ	EVSSLEGSLPPCLGQ	1395	1	0.0903604	0.272013	1.58991	PRKDC	PIKK_DNAPK	67	0.810997	gain	NM_005100	1396	P	L	rs370848640
AKAP12:1396:P:L	AKAP12	EVSSLEGSPPPCLGQ	EVSSLEGSLPPCLGQ	1395	1	0.611731	0.207621	-1.55895	GSK3B	GSK	156	0.955774	loss	NM_005100	1396	P	L	rs370848640
AMBRA1:1227:R:Q	AMBRA1	QLAERGLSPRTASWD	QLAEQGLSPRTASWD	1230	-3	0.865374	0.0642501	-3.75155	CHEK1	CAMKL_CHK1	104	0.578871	loss	NM_001267782	1227	R	Q	rs117438791
AMBRA1:1227:R:Q	AMBRA1	QLAERGLSPRTASWD	QLAEQGLSPRTASWD	1230	-3	0.66534	0.0279486	-4.57324	AKT1	Akt	172	0.947903	loss	NM_001267782	1227	R	Q	rs117438791
AMBRA1:1227:R:Q	AMBRA1	QLAERGLSPRTASWD	QLAEQGLSPRTASWD	1230	-3	0.435661	0.113874	-1.93577	PIM1	PIM	22	0.650228	loss	NM_001267782	1227	R	Q	rs117438791
AMBRA1:1227:R:Q	AMBRA1	QLAERGLSPRTASWD	QLAEQGLSPRTASWD	1230	-3	0.759368	0.135765	-2.48369	CAMK2A	CAMK2	69	0.88881	loss	NM_001267782	1227	R	Q	rs117438791
AMBRA1:1227:R:Q	AMBRA1	QLAERGLSPRTASWD	QLAEQGLSPRTASWD	1230	-3	0.461455	0.0557385	-3.04944	RPS6KB1	RSK_p70	28	0.74945	loss	NM_001267782	1227	R	Q	rs117438791
AMBRA1:1227:R:Q	AMBRA1	QLAERGLSPRTASWD	QLAEQGLSPRTASWD	1230	-3	0.529086	0.0411838	-3.68335	PRKD1	PKD	40	0.80897	loss	NM_001267782	1227	R	Q	rs117438791
AMBRA1:1227:R:Q	AMBRA1	QLAERGLSPRTASWD	QLAEQGLSPRTASWD	1230	-3	0.525202	0.124053	-2.08192	CAMK1	CAMK1	15	0.819998	loss	NM_001267782	1227	R	Q	rs117438791
AMBRA1:1227:R:Q	AMBRA1	QLAERGLSPRTASWD	QLAEQGLSPRTASWD	1230	-3	0.455082	0.225592	-1.01241	PAK2	STE20_PAKA	25	0.797457	loss	NM_001267782	1227	R	Q	rs117438791
AMBRA1:1227:R:Q	AMBRA1	QLAERGLSPRTASWD	QLAEQGLSPRTASWD	1230	-3	0.660743	0.0908044	-2.86325	MAPKAPK2	MAPKAPK_MAPKAPK	41	0.598589	loss	NM_001267782	1227	R	Q	rs117438791
AMBRA1:1227:R:Q	AMBRA1	QLAERGLSPRTASWD	QLAEQGLSPRTASWD	1230	-3	0.640225	0.0987057	-2.69737	CHEK2	RAD53	38	0.56164	loss	NM_001267782	1227	R	Q	rs117438791
AMBRA1:1227:R:Q	AMBRA1	QLAERGLSPRTASWD	QLAEQGLSPRTASWD	1230	-3	0.502122	0.205104	-1.29169	DAPK3	DAPK_DAPK	15	0.817376	loss	NM_001267782	1227	R	Q	rs117438791
AMBRA1:1227:R:Q	AMBRA1	QLAERGLSPRTASWD	QLAEQGLSPRTASWD	1230	-3	0.569085	0.143227	-1.99034	AKT2	Akt	16	0.902344	loss	NM_001267782	1227	R	Q	rs117438791
AMBRA1:1227:R:Q	AMBRA1	QLAERGLSPRTASWD	QLAEQGLSPRTASWD	1230	-3	0.505938	0.0701424	-2.8506	PRKAA1	CAMKL_AMPK	40	0.884973	loss	NM_001267782	1227	R	Q	rs117438791
AMBRA1:1227:R:Q	AMBRA1	QLAERGLSPRTASWD	QLAEQGLSPRTASWD	1230	-3	0.527837	0.0456301	-3.53204	SGK1	SGK	31	0.678648	loss	NM_001267782	1227	R	Q	rs117438791
AMBRA1:1227:R:Q	AMBRA1	QLAERGLSPRTASWD	QLAEQGLSPRTASWD	1230	-3	0.570641	0.0434022	-3.71674	PRKACA	PKA	399	0.960686	loss	NM_001267782	1227	R	Q	rs117438791
AMBRA1:1227:R:Q	AMBRA1	QLAERGLSPRTASWD	QLAEQGLSPRTASWD	1230	-3	0.789852	0.0868282	-3.18535	PAK1	STE20_PAKA	44	0.545797	loss	NM_001267782	1227	R	Q	rs117438791
AMBRA1:1227:R:Q	AMBRA1	QLAERGLSPRTASWD	QLAEQGLSPRTASWD	1230	-3	0.690657	0.133474	-2.37141	PRKG1	PKG	50	0.804839	loss	NM_001267782	1227	R	Q	rs117438791
AMBRA1:1227:R:Q	AMBRA1	QLAERGLSPRTASWD	QLAEQGLSPRTASWD	1230	-3	0.45445	0.140535	-1.69319	CAMK4	CAMK1	14	0.77445	loss	NM_001267782	1227	R	Q	rs117438791
AMBRA1:1232:R:G	AMBRA1	QLAERGLSPRTASWD	QLAERGLSPGTASWD	1230	2	0.846739	0.107808	-2.97345	PRKCA	PKC_Alpha	230	0.971572	loss	NM_001267782	1232	R	G	rs142425575
AMBRA1:1232:R:G	AMBRA1	QLAERGLSPRTASWD	QLAERGLSPGTASWD	1230	2	0.60652	0.26719	-1.18269	PRKCG	PKC_Alpha	40	0.841592	loss	NM_001267782	1232	R	G	rs142425575
AMBRA1:1232:R:G	AMBRA1	QLAERGLSPRTASWD	QLAERGLSPGTASWD	1230	2	0.785569	0.172779	-2.18481	PRKCB	PKC_Alpha	67	0.940533	loss	NM_001267782	1232	R	G	rs142425575
ANKLE2:659:R:G	ANKLE2	QNAARNNSPPTVGAF	QNAAGNNSPPTVGAF	662	-3	0.521148	0.09529	-2.4513	AKT2	Akt	16	0.777791	loss	NM_015114	659	R	G	rs751601869
ANKLE2:659:R:G	ANKLE2	QNAARNNSPPTVGAF	QNAAGNNSPPTVGAF	662	-3	0.48837	0.174455	-1.48512	CAMK4	CAMK1	14	0.827822	loss	NM_015114	659	R	G	rs751601869
ANKLE2:659:R:G	ANKLE2	QNAARNNSPPTVGAF	QNAAGNNSPPTVGAF	662	-3	0.451276	0.0617881	-2.86861	RPS6KB1	RSK_p70	28	0.7084	loss	NM_015114	659	R	G	rs751601869
ANKLE2:659:R:G	ANKLE2	QNAARNNSPPTVGAF	QNAAGNNSPPTVGAF	662	-3	0.403405	0.127587	-1.66074	PIM1	PIM	22	0.566467	loss	NM_015114	659	R	G	rs751601869
ANKLE2:659:R:G	ANKLE2	QNAARNNSPPTVGAF	QNAAGNNSPPTVGAF	662	-3	0.737518	0.0997416	-2.88641	CAMK2A	CAMK2	69	0.808193	loss	NM_015114	659	R	G	rs751601869
ANKLE2:659:R:G	ANKLE2	QNAARNNSPPTVGAF	QNAAGNNSPPTVGAF	662	-3	0.805061	0.102037	-2.98001	PAK1	STE20_PAKA	44	0.794124	loss	NM_015114	659	R	G	rs751601869
ANKLE2:659:R:G	ANKLE2	QNAARNNSPPTVGAF	QNAAGNNSPPTVGAF	662	-3	0.54092	0.139771	-1.95235	CAMK1	CAMK1	15	0.812501	loss	NM_015114	659	R	G	rs751601869
ANKLE2:659:R:G	ANKLE2	QNAARNNSPPTVGAF	QNAAGNNSPPTVGAF	662	-3	0.669637	0.0361557	-4.21108	AKT1	Akt	172	0.97845	loss	NM_015114	659	R	G	rs751601869
ANKLE2:659:R:G	ANKLE2	QNAARNNSPPTVGAF	QNAAGNNSPPTVGAF	662	-3	0.436379	0.102233	-2.09372	DAPK3	DAPK_DAPK	15	0.725526	loss	NM_015114	659	R	G	rs751601869
ANKLE2:659:R:G	ANKLE2	QNAARNNSPPTVGAF	QNAAGNNSPPTVGAF	662	-3	0.570046	0.0388873	-3.87371	PRKACA	PKA	399	0.958428	loss	NM_015114	659	R	G	rs751601869
ANKLE2:659:R:G	ANKLE2	QNAARNNSPPTVGAF	QNAAGNNSPPTVGAF	662	-3	0.55274	0.0796226	-2.79535	PRKD1	PKD	40	0.839764	loss	NM_015114	659	R	G	rs751601869
ANKLE2:659:R:G	ANKLE2	QNAARNNSPPTVGAF	QNAAGNNSPPTVGAF	662	-3	0.63422	0.0927008	-2.77433	CHEK2	RAD53	38	0.509816	loss	NM_015114	659	R	G	rs751601869
ANKLE2:659:R:G	ANKLE2	QNAARNNSPPTVGAF	QNAAGNNSPPTVGAF	662	-3	0.539993	0.0577862	-3.22414	SGK1	SGK	31	0.71021	loss	NM_015114	659	R	G	rs751601869
ANKLE2:659:R:G	ANKLE2	QNAARNNSPPTVGAF	QNAAGNNSPPTVGAF	662	-3	0.53717	0.101374	-2.40569	PRKAA1	CAMKL_AMPK	40	0.868123	loss	NM_015114	659	R	G	rs751601869
ANLN:326:K:E	ANLN	LLPKTPISPLKTGVS	LLPKTPISPLETGVS	323	3	0.0673921	0.514904	2.93365	CSNK2A2	CK2	80	0.711233	gain	NM_018685	326	K	E	rs371921595
ANLN:326:K:E	ANLN	LLPKTPISPLKTGVS	LLPKTPISPLETGVS	323	3	0.0585167	0.697694	3.57567	CSNK2A1	CK2	298	0.812644	gain	NM_018685	326	K	E	rs371921595
ANP32D:12:R:Q	ANP32D	HLELRNRTPSDVKEL	HLELQNRTPSDVKEL	15	-3	0.398325	0.156722	-1.34574	PRKCD	PKC_Delta	77	0.885431	loss	NM_012404	12	R	Q	rs376422835
ANP32D:12:R:Q	ANP32D	HLELRNRTPSDVKEL	HLELQNRTPSDVKEL	15	-3	0.424711	0.110796	-1.93857	CAMK4	CAMK1	14	0.728889	loss	NM_012404	12	R	Q	rs376422835
ANP32D:12:R:Q	ANP32D	HLELRNRTPSDVKEL	HLELQNRTPSDVKEL	15	-3	0.66747	0.0300791	-4.47187	AKT1	Akt	172	0.967637	loss	NM_012404	12	R	Q	rs376422835
ANP32D:12:R:Q	ANP32D	HLELRNRTPSDVKEL	HLELQNRTPSDVKEL	15	-3	0.486292	0.0805752	-2.59341	RPS6KB1	RSK_p70	28	0.822455	loss	NM_012404	12	R	Q	rs376422835
ANP32D:12:R:Q	ANP32D	HLELRNRTPSDVKEL	HLELQNRTPSDVKEL	15	-3	0.886782	0.0856578	-3.37192	CHEK1	CAMKL_CHK1	104	0.902335	loss	NM_012404	12	R	Q	rs376422835
ANP32D:12:R:Q	ANP32D	HLELRNRTPSDVKEL	HLELQNRTPSDVKEL	15	-3	0.545311	0.0574085	-3.24774	PRKD1	PKD	40	0.831331	loss	NM_012404	12	R	Q	rs376422835
ANP32D:12:R:Q	ANP32D	HLELRNRTPSDVKEL	HLELQNRTPSDVKEL	15	-3	0.438505	0.141486	-1.63193	DAPK3	DAPK_DAPK	15	0.728089	loss	NM_012404	12	R	Q	rs376422835
ANP32D:12:R:Q	ANP32D	HLELRNRTPSDVKEL	HLELQNRTPSDVKEL	15	-3	0.803606	0.100582	-2.99811	PAK1	STE20_PAKA	44	0.776862	loss	NM_012404	12	R	Q	rs376422835
ANP32D:12:R:Q	ANP32D	HLELRNRTPSDVKEL	HLELQNRTPSDVKEL	15	-3	0.530539	0.12939	-2.03573	CAMK1	CAMK1	15	0.816688	loss	NM_012404	12	R	Q	rs376422835
ANP32D:12:R:Q	ANP32D	HLELRNRTPSDVKEL	HLELQNRTPSDVKEL	15	-3	0.69455	0.137367	-2.33805	PRKG1	PKG	50	0.853103	loss	NM_012404	12	R	Q	rs376422835
ANP32D:12:R:Q	ANP32D	HLELRNRTPSDVKEL	HLELQNRTPSDVKEL	15	-3	0.558823	0.123027	-2.18342	PRKAA1	CAMKL_AMPK	40	0.865763	loss	NM_012404	12	R	Q	rs376422835
ANP32D:12:R:Q	ANP32D	HLELRNRTPSDVKEL	HLELQNRTPSDVKEL	15	-3	0.470619	0.148832	-1.66088	PIM1	PIM	22	0.739723	loss	NM_012404	12	R	Q	rs376422835
ANP32D:12:R:Q	ANP32D	HLELRNRTPSDVKEL	HLELQNRTPSDVKEL	15	-3	0.652711	0.0827724	-2.97922	MAPKAPK2	MAPKAPK_MAPKAPK	41	0.559225	loss	NM_012404	12	R	Q	rs376422835
ANP32D:12:R:Q	ANP32D	HLELRNRTPSDVKEL	HLELQNRTPSDVKEL	15	-3	0.570947	0.0437082	-3.70738	PRKACA	PKA	399	0.96167	loss	NM_012404	12	R	Q	rs376422835
ANP32D:12:R:Q	ANP32D	HLELRNRTPSDVKEL	HLELQNRTPSDVKEL	15	-3	0.784828	0.161225	-2.2833	CAMK2A	CAMK2	69	0.930938	loss	NM_012404	12	R	Q	rs376422835
ANP32D:12:R:Q	ANP32D	HLELRNRTPSDVKEL	HLELQNRTPSDVKEL	15	-3	0.538886	0.056679	-3.24909	SGK1	SGK	31	0.70745	loss	NM_012404	12	R	Q	rs376422835
ANP32D:12:R:Q	ANP32D	HLELRNRTPSDVKEL	HLELQNRTPSDVKEL	15	-3	0.712692	0.0788067	-3.17689	RPS6KA1	RSK_RSK	49	0.683226	loss	NM_012404	12	R	Q	rs376422835
ANP32D:12:R:W	ANP32D	HLELRNRTPSDVKEL	HLELWNRTPSDVKEL	15	-3	0.424711	0.110796	-1.93857	CAMK4	CAMK1	14	0.728889	loss	NM_012404	12	R	W	rs141807268
ANP32D:12:R:W	ANP32D	HLELRNRTPSDVKEL	HLELWNRTPSDVKEL	15	-3	0.398325	0.149616	-1.41268	PRKCD	PKC_Delta	77	0.885433	loss	NM_012404	12	R	W	rs141807268
ANP32D:12:R:W	ANP32D	HLELRNRTPSDVKEL	HLELWNRTPSDVKEL	15	-3	0.530539	0.12939	-2.03573	CAMK1	CAMK1	15	0.816688	loss	NM_012404	12	R	W	rs141807268
ANP32D:12:R:W	ANP32D	HLELRNRTPSDVKEL	HLELWNRTPSDVKEL	15	-3	0.69455	0.0921898	-2.9134	PRKG1	PKG	50	0.853103	loss	NM_012404	12	R	W	rs141807268
ANP32D:12:R:W	ANP32D	HLELRNRTPSDVKEL	HLELWNRTPSDVKEL	15	-3	0.486292	0.0805752	-2.59341	RPS6KB1	RSK_p70	28	0.822455	loss	NM_012404	12	R	W	rs141807268
ANP32D:12:R:W	ANP32D	HLELRNRTPSDVKEL	HLELWNRTPSDVKEL	15	-3	0.652711	0.0655016	-3.31684	MAPKAPK2	MAPKAPK_MAPKAPK	41	0.559383	loss	NM_012404	12	R	W	rs141807268
ANP32D:12:R:W	ANP32D	HLELRNRTPSDVKEL	HLELWNRTPSDVKEL	15	-3	0.558823	0.123027	-2.18342	PRKAA1	CAMKL_AMPK	40	0.865763	loss	NM_012404	12	R	W	rs141807268
ANP32D:12:R:W	ANP32D	HLELRNRTPSDVKEL	HLELWNRTPSDVKEL	15	-3	0.886782	0.0856578	-3.37192	CHEK1	CAMKL_CHK1	104	0.902335	loss	NM_012404	12	R	W	rs141807268
ANP32D:12:R:W	ANP32D	HLELRNRTPSDVKEL	HLELWNRTPSDVKEL	15	-3	0.438505	0.104359	-2.07104	DAPK3	DAPK_DAPK	15	0.729199	loss	NM_012404	12	R	W	rs141807268
ANP32D:12:R:W	ANP32D	HLELRNRTPSDVKEL	HLELWNRTPSDVKEL	15	-3	0.470619	0.148832	-1.66088	PIM1	PIM	22	0.739723	loss	NM_012404	12	R	W	rs141807268
ANP32D:12:R:W	ANP32D	HLELRNRTPSDVKEL	HLELWNRTPSDVKEL	15	-3	0.66747	0.0300791	-4.47187	AKT1	Akt	172	0.967637	loss	NM_012404	12	R	W	rs141807268
ANP32D:12:R:W	ANP32D	HLELRNRTPSDVKEL	HLELWNRTPSDVKEL	15	-3	0.784828	0.118707	-2.72498	CAMK2A	CAMK2	69	0.932416	loss	NM_012404	12	R	W	rs141807268
ANP32D:12:R:W	ANP32D	HLELRNRTPSDVKEL	HLELWNRTPSDVKEL	15	-3	0.545311	0.0574085	-3.24774	PRKD1	PKD	40	0.831331	loss	NM_012404	12	R	W	rs141807268
ANP32D:12:R:W	ANP32D	HLELRNRTPSDVKEL	HLELWNRTPSDVKEL	15	-3	0.712692	0.0788067	-3.17689	RPS6KA1	RSK_RSK	49	0.683226	loss	NM_012404	12	R	W	rs141807268
ANP32D:12:R:W	ANP32D	HLELRNRTPSDVKEL	HLELWNRTPSDVKEL	15	-3	0.803606	0.100582	-2.99811	PAK1	STE20_PAKA	44	0.776862	loss	NM_012404	12	R	W	rs141807268
ANP32D:12:R:W	ANP32D	HLELRNRTPSDVKEL	HLELWNRTPSDVKEL	15	-3	0.538886	0.056679	-3.24909	SGK1	SGK	31	0.70745	loss	NM_012404	12	R	W	rs141807268
ANP32D:12:R:W	ANP32D	HLELRNRTPSDVKEL	HLELWNRTPSDVKEL	15	-3	0.570947	0.0299883	-4.25089	PRKACA	PKA	399	0.96167	loss	NM_012404	12	R	W	rs141807268
ANP32D:14:R:S	ANP32D	ELRNRTPSDVKELFL	ELRNSTPSDVKELFL	17	-3	0.644858	0.225347	-1.51683	RPS6KA3	RSK_RSK	40	0.619579	loss	NM_012404	14	R	S	rs150593500
ANP32D:14:R:S	ANP32D	ELRNRTPSDVKELFL	ELRNSTPSDVKELFL	17	-3	0.885662	0.0845384	-3.38908	CHEK1	CAMKL_CHK1	104	0.892562	loss	NM_012404	14	R	S	rs150593500
ANP32D:14:R:S	ANP32D	ELRNRTPSDVKELFL	ELRNSTPSDVKELFL	17	-3	0.74478	0.318923	-1.22361	AKT2	Akt	16	0.59321	loss	NM_012404	14	R	S	rs150593500
ANP32D:14:R:S	ANP32D	ELRNRTPSDVKELFL	ELRNSTPSDVKELFL	17	-3	0.651867	0.196991	-1.72645	CHEK2	RAD53	38	0.655319	loss	NM_012404	14	R	S	rs150593500
ANP32D:14:R:S	ANP32D	ELRNRTPSDVKELFL	ELRNSTPSDVKELFL	17	-3	0.670042	0.100104	-2.74276	MAPKAPK2	MAPKAPK_MAPKAPK	41	0.645022	loss	NM_012404	14	R	S	rs150593500
ANP32D:14:R:S	ANP32D	ELRNRTPSDVKELFL	ELRNSTPSDVKELFL	17	-3	0.806855	0.103831	-2.95807	PAK1	STE20_PAKA	44	0.813625	loss	NM_012404	14	R	S	rs150593500
ANP32D:14:R:S	ANP32D	ELRNRTPSDVKELFL	ELRNSTPSDVKELFL	17	-3	0.589038	0.0598389	-3.2992	PRKACA	PKA	399	0.883878	loss	NM_012404	14	R	S	rs150593500
ANP32D:14:R:S	ANP32D	ELRNRTPSDVKELFL	ELRNSTPSDVKELFL	17	-3	0.414354	0.184864	-1.1644	PAK2	STE20_PAKA	25	0.659952	loss	NM_012404	14	R	S	rs150593500
ANP32D:14:R:S	ANP32D	ELRNRTPSDVKELFL	ELRNSTPSDVKELFL	17	-3	0.878301	0.396094	-1.14887	SGK1	SGK	31	0.758918	loss	NM_012404	14	R	S	rs150593500
ANP32D:14:R:S	ANP32D	ELRNRTPSDVKELFL	ELRNSTPSDVKELFL	17	-3	0.620601	0.249367	-1.31539	PRKAA1	CAMKL_AMPK	40	0.850178	loss	NM_012404	14	R	S	rs150593500
ANP32D:14:R:S	ANP32D	ELRNRTPSDVKELFL	ELRNSTPSDVKELFL	17	-3	0.604268	0.116366	-2.37652	PRKD1	PKD	40	0.874593	loss	NM_012404	14	R	S	rs150593500
ANP32D:14:R:S	ANP32D	ELRNRTPSDVKELFL	ELRNSTPSDVKELFL	17	-3	0.477172	0.229955	-1.05315	PRKCE	PKC_Eta	35	0.760414	loss	NM_012404	14	R	S	rs150593500
ANP32D:14:R:S	ANP32D	ELRNRTPSDVKELFL	ELRNSTPSDVKELFL	17	-3	0.729896	0.134639	-2.4386	CAMK2A	CAMK2	69	0.764448	loss	NM_012404	14	R	S	rs150593500
ANP32D:14:R:S	ANP32D	ELRNRTPSDVKELFL	ELRNSTPSDVKELFL	17	-3	0.627794	0.226646	-1.46985	CAMK1	CAMK1	15	0.87736	loss	NM_012404	14	R	S	rs150593500
ANP32D:14:R:S	ANP32D	ELRNRTPSDVKELFL	ELRNSTPSDVKELFL	17	-3	0.485844	0.206808	-1.2322	CAMK4	CAMK1	14	0.812133	loss	NM_012404	14	R	S	rs150593500
ANP32D:14:R:S	ANP32D	ELRNRTPSDVKELFL	ELRNSTPSDVKELFL	17	-3	0.408816	0.195636	-1.06327	PRKCD	PKC_Delta	77	0.86877	loss	NM_012404	14	R	S	rs150593500
ANP32D:14:R:S	ANP32D	ELRNRTPSDVKELFL	ELRNSTPSDVKELFL	17	-3	0.906744	0.272859	-1.73254	RPS6KA1	RSK_RSK	49	0.992693	loss	NM_012404	14	R	S	rs150593500
ANP32D:15:T:K	ANP32D	HLELRNRTPSDVKEL	HLELRNRKPSDVKEL	15	0	0.885874	NA	NA	MAPK1	MAPK_ERK1	328	0.844363	loss	NM_012404	15	T	K	rs750180206
ANP32D:15:T:K	ANP32D	HLELRNRTPSDVKEL	HLELRNRKPSDVKEL	15	0	0.933846	NA	NA	CDK1	CDK_CDC2	373	0.814889	loss	NM_012404	15	T	K	rs750180206
ANP32D:15:T:K	ANP32D	HLELRNRTPSDVKEL	HLELRNRKPSDVKEL	15	0	0.424711	NA	NA	CAMK4	CAMK1	14	0.732918	loss	NM_012404	15	T	K	rs750180206
ANP32D:15:T:K	ANP32D	HLELRNRTPSDVKEL	HLELRNRKPSDVKEL	15	0	0.803606	NA	NA	PAK1	STE20_PAKA	44	0.776862	loss	NM_012404	15	T	K	rs750180206
ANP32D:15:T:K	ANP32D	HLELRNRTPSDVKEL	HLELRNRKPSDVKEL	15	0	0.570947	NA	NA	PRKACA	PKA	399	0.96167	loss	NM_012404	15	T	K	rs750180206
ANP32D:15:T:K	ANP32D	HLELRNRTPSDVKEL	HLELRNRKPSDVKEL	15	0	0.492245	NA	NA	GSK3B	GSK	156	0.804943	loss	NM_012404	15	T	K	rs750180206
ANP32D:15:T:K	ANP32D	HLELRNRTPSDVKEL	HLELRNRKPSDVKEL	15	0	0.480966	NA	NA	CDK3	CDK_CDC2	11	0.741602	loss	NM_012404	15	T	K	rs750180206
ANP32D:15:T:K	ANP32D	HLELRNRTPSDVKEL	HLELRNRKPSDVKEL	15	0	0.491231	NA	NA	CDK7	CDK	27	0.828509	loss	NM_012404	15	T	K	rs750180206
ANP32D:15:T:K	ANP32D	HLELRNRTPSDVKEL	HLELRNRKPSDVKEL	15	0	0.530539	NA	NA	CAMK1	CAMK1	15	0.819337	loss	NM_012404	15	T	K	rs750180206
ANP32D:15:T:K	ANP32D	HLELRNRTPSDVKEL	HLELRNRKPSDVKEL	15	0	0.393559	NA	NA	CSNK2A1	CK2	298	0.809844	loss	NM_012404	15	T	K	rs750180206
ANP32D:15:T:K	ANP32D	HLELRNRTPSDVKEL	HLELRNRKPSDVKEL	15	0	0.486292	NA	NA	RPS6KB1	RSK_p70	28	0.822455	loss	NM_012404	15	T	K	rs750180206
ANP32D:15:T:K	ANP32D	HLELRNRTPSDVKEL	HLELRNRKPSDVKEL	15	0	0.886782	NA	NA	CHEK1	CAMKL_CHK1	104	0.902335	loss	NM_012404	15	T	K	rs750180206
ANP32D:15:T:K	ANP32D	HLELRNRTPSDVKEL	HLELRNRKPSDVKEL	15	0	0.888206	NA	NA	MAPK3	MAPK_ERK1	252	0.792993	loss	NM_012404	15	T	K	rs750180206
ANP32D:15:T:K	ANP32D	HLELRNRTPSDVKEL	HLELRNRKPSDVKEL	15	0	0.826002	NA	NA	CDK4	CDK	45	0.637572	loss	NM_012404	15	T	K	rs750180206
ANP32D:15:T:K	ANP32D	HLELRNRTPSDVKEL	HLELRNRKPSDVKEL	15	0	0.69455	NA	NA	PRKG1	PKG	50	0.853103	loss	NM_012404	15	T	K	rs750180206
ANP32D:15:T:K	ANP32D	HLELRNRTPSDVKEL	HLELRNRKPSDVKEL	15	0	0.66747	NA	NA	AKT1	Akt	172	0.967637	loss	NM_012404	15	T	K	rs750180206
ANP32D:15:T:K	ANP32D	HLELRNRTPSDVKEL	HLELRNRKPSDVKEL	15	0	0.886656	NA	NA	CDK5	CDK	121	0.763602	loss	NM_012404	15	T	K	rs750180206
ANP32D:15:T:K	ANP32D	HLELRNRTPSDVKEL	HLELRNRKPSDVKEL	15	0	0.470619	NA	NA	PIM1	PIM	22	0.744092	loss	NM_012404	15	T	K	rs750180206
ANP32D:15:T:K	ANP32D	HLELRNRTPSDVKEL	HLELRNRKPSDVKEL	15	0	0.398325	NA	NA	PRKCD	PKC_Delta	77	0.88544	loss	NM_012404	15	T	K	rs750180206
ANP32D:15:T:K	ANP32D	HLELRNRTPSDVKEL	HLELRNRKPSDVKEL	15	0	0.652711	NA	NA	MAPKAPK2	MAPKAPK_MAPKAPK	41	0.559494	loss	NM_012404	15	T	K	rs750180206
ANP32D:15:T:K	ANP32D	HLELRNRTPSDVKEL	HLELRNRKPSDVKEL	15	0	0.894768	NA	NA	MAPK14	MAPK_p38	121	0.71992	loss	NM_012404	15	T	K	rs750180206
ANP32D:15:T:K	ANP32D	HLELRNRTPSDVKEL	HLELRNRKPSDVKEL	15	0	0.605999	NA	NA	DYRK1A	DYRK_DYRK1	21	0.518233	loss	NM_012404	15	T	K	rs750180206
ANP32D:15:T:K	ANP32D	HLELRNRTPSDVKEL	HLELRNRKPSDVKEL	15	0	0.869552	NA	NA	MAPK9	MAPK_JNK	51	0.571144	loss	NM_012404	15	T	K	rs750180206
ANP32D:15:T:K	ANP32D	HLELRNRTPSDVKEL	HLELRNRKPSDVKEL	15	0	0.538886	NA	NA	SGK1	SGK	31	0.70745	loss	NM_012404	15	T	K	rs750180206
ANP32D:15:T:K	ANP32D	HLELRNRTPSDVKEL	HLELRNRKPSDVKEL	15	0	0.545311	NA	NA	PRKD1	PKD	40	0.831331	loss	NM_012404	15	T	K	rs750180206
ANP32D:15:T:K	ANP32D	HLELRNRTPSDVKEL	HLELRNRKPSDVKEL	15	0	0.386041	NA	NA	CSNK2B	CK2	24	0.551341	loss	NM_012404	15	T	K	rs750180206
ANP32D:15:T:K	ANP32D	HLELRNRTPSDVKEL	HLELRNRKPSDVKEL	15	0	0.438505	NA	NA	DAPK3	DAPK_DAPK	15	0.732498	loss	NM_012404	15	T	K	rs750180206
ANP32D:15:T:K	ANP32D	HLELRNRTPSDVKEL	HLELRNRKPSDVKEL	15	0	0.533676	NA	NA	PAK4	STE20_PAKB	17	0.924798	loss	NM_012404	15	T	K	rs750180206
ANP32D:15:T:K	ANP32D	HLELRNRTPSDVKEL	HLELRNRKPSDVKEL	15	0	0.479558	NA	NA	MAP2K1	STE7_MAP2K	15	0.535112	loss	NM_012404	15	T	K	rs750180206
ANP32D:15:T:K	ANP32D	HLELRNRTPSDVKEL	HLELRNRKPSDVKEL	15	0	0.924836	NA	NA	MAPK8	MAPK_JNK	108	0.621405	loss	NM_012404	15	T	K	rs750180206
ANP32D:15:T:K	ANP32D	HLELRNRTPSDVKEL	HLELRNRKPSDVKEL	15	0	0.376938	NA	NA	CSNK2A2	CK2	80	0.900758	loss	NM_012404	15	T	K	rs750180206
ANP32D:15:T:K	ANP32D	HLELRNRTPSDVKEL	HLELRNRKPSDVKEL	15	0	0.909341	NA	NA	CDK2	CDK_CDC2	444	0.828442	loss	NM_012404	15	T	K	rs750180206
ANP32D:15:T:K	ANP32D	ELRNRTPSDVKELFL	ELRNRKPSDVKELFL	17	-2	0.131676	0.333221	1.33948	AURKA	Aur	30	0.703824	gain	NM_012404	15	T	K	rs750180206
ANP32D:15:T:K	ANP32D	HLELRNRTPSDVKEL	HLELRNRKPSDVKEL	15	0	0.558823	NA	NA	PRKAA1	CAMKL_AMPK	40	0.867451	loss	NM_012404	15	T	K	rs750180206
ANP32D:15:T:K	ANP32D	HLELRNRTPSDVKEL	HLELRNRKPSDVKEL	15	0	0.42016	NA	NA	MARK2	CAMKL_MARK	14	0.80987	loss	NM_012404	15	T	K	rs750180206
ANP32D:15:T:K	ANP32D	HLELRNRTPSDVKEL	HLELRNRKPSDVKEL	15	0	0.712692	NA	NA	RPS6KA1	RSK_RSK	49	0.683226	loss	NM_012404	15	T	K	rs750180206
ANP32D:15:T:K	ANP32D	HLELRNRTPSDVKEL	HLELRNRKPSDVKEL	15	0	0.301294	NA	NA	SRPK1	SRPK	16	0.655325	loss	NM_012404	15	T	K	rs750180206
ANP32D:15:T:K	ANP32D	HLELRNRTPSDVKEL	HLELRNRKPSDVKEL	15	0	0.784828	NA	NA	CAMK2A	CAMK2	69	0.932418	loss	NM_012404	15	T	K	rs750180206
ANXA2:22:S:N	ANXA2	SLEGDHSTPPSAYGS	SLEGDHSTPPNAYGS	19	3	0.528581	0.170891	-1.62905	CSNK1E	CK1_CK1-D	20	0.866568	loss	NM_004039	22	S	N	rs142567732
ARFGAP3:332:P:R	ARFGAP3	MQTIEQESPIMAKPR	MQTIEQESRIMAKPR	331	1	0.884969	0.0260811	-5.08455	MAPK1	MAPK_ERK1	328	0.822454	loss	NM_014570	332	P	R	rs141235894
ARFGAP3:332:P:R	ARFGAP3	MQTIEQESPIMAKPR	MQTIEQESRIMAKPR	331	1	0.458894	0.10131	-2.17938	CDK7	CDK	27	0.846166	loss	NM_014570	332	P	R	rs141235894
ARFGAP3:332:P:R	ARFGAP3	MQTIEQESPIMAKPR	MQTIEQESRIMAKPR	331	1	0.93092	0.0217277	-5.42105	CDK1	CDK_CDC2	373	0.731344	loss	NM_014570	332	P	R	rs141235894
ARFGAP3:332:P:R	ARFGAP3	MQTIEQESPIMAKPR	MQTIEQESRIMAKPR	331	1	0.8697	0.0318944	-4.76914	CDK5	CDK	121	0.574388	loss	NM_014570	332	P	R	rs141235894
ARFGAP3:332:P:R	ARFGAP3	MQTIEQESPIMAKPR	MQTIEQESRIMAKPR	331	1	0.909728	0.0275448	-5.04559	CDK2	CDK_CDC2	444	0.83644	loss	NM_014570	332	P	R	rs141235894
ARFGAP3:332:P:R	ARFGAP3	MQTIEQESPIMAKPR	MQTIEQESRIMAKPR	331	1	0.508655	0.101833	-2.32049	DYRK1A	DYRK_DYRK1	21	0.736136	loss	NM_014570	332	P	R	rs141235894
ARFGAP3:332:P:R	ARFGAP3	MQTIEQESPIMAKPR	MQTIEQESRIMAKPR	331	1	0.888466	0.0264801	-5.06834	MAPK3	MAPK_ERK1	252	0.800607	loss	NM_014570	332	P	R	rs141235894
ARFGAP3:332:P:R	ARFGAP3	MQTIEQESPIMAKPR	MQTIEQESRIMAKPR	331	1	0.889918	0.0291604	-4.93159	MAPK14	MAPK_p38	121	0.532211	loss	NM_014570	332	P	R	rs141235894
ARFGAP3:332:P:R	ARFGAP3	MQTIEQESPIMAKPR	MQTIEQESRIMAKPR	331	1	0.481845	0.0981441	-2.2956	GSK3B	GSK	156	0.765248	loss	NM_014570	332	P	R	rs141235894
ARFGEF1:240:E:K	ARFGEF1	HLLQSPVSHHEPESP	HLLQSPVSHHKPESP	237	3	0.580912	0.1334	-2.12256	CSNK2A2	CK2	80	0.77432	loss	NM_006421	240	E	K	rs776681380
ARFGEF1:240:E:K	ARFGEF1	HLLQSPVSHHEPESP	HLLQSPVSHHKPESP	237	3	0.734756	0.095579	-2.9425	CSNK2A1	CK2	298	0.94046	loss	NM_006421	240	E	K	rs776681380
ARFGEF1:243:S:L	ARFGEF1	VSHHEPESPQLRYLP	VSHHEPELPQLRYLP	243	0	0.94593	NA	NA	CDK1	CDK_CDC2	373	0.920555	loss	NM_006421	243	S	L	rs768829279
ARFGEF1:243:S:L	ARFGEF1	VSHHEPESPQLRYLP	VSHHEPELPQLRYLP	243	0	0.537982	NA	NA	DYRK1A	DYRK_DYRK1	21	0.539875	loss	NM_006421	243	S	L	rs768829279
ARFGEF1:243:S:L	ARFGEF1	VSHHEPESPQLRYLP	VSHHEPELPQLRYLP	243	0	0.538401	NA	NA	PLK3	PLK_PLK2	28	0.935802	loss	NM_006421	243	S	L	rs768829279
ARFGEF1:243:S:L	ARFGEF1	VSHHEPESPQLRYLP	VSHHEPELPQLRYLP	243	0	0.929815	NA	NA	CDK2	CDK_CDC2	444	0.905636	loss	NM_006421	243	S	L	rs768829279
ARFGEF1:243:S:L	ARFGEF1	VSHHEPESPQLRYLP	VSHHEPELPQLRYLP	243	0	0.675196	NA	NA	CDK9	CDK	31	0.729542	loss	NM_006421	243	S	L	rs768829279
ARFGEF1:243:S:L	ARFGEF1	VSHHEPESPQLRYLP	VSHHEPELPQLRYLP	243	0	0.850941	NA	NA	CDK4	CDK	45	0.918396	loss	NM_006421	243	S	L	rs768829279
ARFGEF1:243:S:L	ARFGEF1	VSHHEPESPQLRYLP	VSHHEPELPQLRYLP	243	0	0.960054	NA	NA	MAPK1	MAPK_ERK1	328	0.990413	loss	NM_006421	243	S	L	rs768829279
ARFGEF1:243:S:L	ARFGEF1	VSHHEPESPQLRYLP	VSHHEPELPQLRYLP	243	0	0.461072	NA	NA	CDK3	CDK_CDC2	11	0.612299	loss	NM_006421	243	S	L	rs768829279
ARFGEF1:243:S:L	ARFGEF1	VSHHEPESPQLRYLP	VSHHEPELPQLRYLP	243	0	0.514989	NA	NA	GSK3B	GSK	156	0.867962	loss	NM_006421	243	S	L	rs768829279
ARFGEF1:243:S:L	ARFGEF1	VSHHEPESPQLRYLP	VSHHEPELPQLRYLP	243	0	0.495751	NA	NA	TTK	TTK	30	0.761637	loss	NM_006421	243	S	L	rs768829279
ARFGEF1:243:S:L	ARFGEF1	VSHHEPESPQLRYLP	VSHHEPELPQLRYLP	243	0	0.697252	NA	NA	HIPK2	DYRK_HIPK	22	0.602811	loss	NM_006421	243	S	L	rs768829279
ARFGEF1:243:S:L	ARFGEF1	VSHHEPESPQLRYLP	VSHHEPELPQLRYLP	243	0	0.957118	NA	NA	MAPK3	MAPK_ERK1	252	0.98524	loss	NM_006421	243	S	L	rs768829279
ARFGEF1:243:S:L	ARFGEF1	VSHHEPESPQLRYLP	VSHHEPELPQLRYLP	243	0	0.65567	NA	NA	DYRK2	DYRK	19	0.89614	loss	NM_006421	243	S	L	rs768829279
ARFGEF1:243:S:L	ARFGEF1	VSHHEPESPQLRYLP	VSHHEPELPQLRYLP	243	0	0.927197	NA	NA	MAPK8	MAPK_JNK	108	0.68959	loss	NM_006421	243	S	L	rs768829279
ARFGEF1:243:S:L	ARFGEF1	VSHHEPESPQLRYLP	VSHHEPELPQLRYLP	243	0	0.894327	NA	NA	CDK5	CDK	121	0.836166	loss	NM_006421	243	S	L	rs768829279
ARFGEF1:243:S:L	ARFGEF1	VSHHEPESPQLRYLP	VSHHEPELPQLRYLP	243	0	0.824871	NA	NA	MAPK10	MAPK_JNK	17	0.627777	loss	NM_006421	243	S	L	rs768829279
ARFGEF1:243:S:L	ARFGEF1	VSHHEPESPQLRYLP	VSHHEPELPQLRYLP	243	0	0.635395	NA	NA	CDK7	CDK	27	0.950425	loss	NM_006421	243	S	L	rs768829279
ARFGEF1:243:S:L	ARFGEF1	VSHHEPESPQLRYLP	VSHHEPELPQLRYLP	243	0	0.948412	NA	NA	MAPK14	MAPK_p38	121	0.968805	loss	NM_006421	243	S	L	rs768829279
ARFGEF1:243:S:L	ARFGEF1	VSHHEPESPQLRYLP	VSHHEPELPQLRYLP	243	0	0.903808	NA	NA	MAPK9	MAPK_JNK	51	0.934559	loss	NM_006421	243	S	L	rs768829279
ARFGEF1:244:P:L	ARFGEF1	VSHHEPESPQLRYLP	VSHHEPESLQLRYLP	243	1	0.894327	0.0635616	-3.81457	CDK5	CDK	121	0.836166	loss	NM_006421	244	P	L	rs747224293
ARFGEF1:244:P:L	ARFGEF1	VSHHEPESPQLRYLP	VSHHEPESLQLRYLP	243	1	0.927197	0.0431894	-4.42413	MAPK8	MAPK_JNK	108	0.68959	loss	NM_006421	244	P	L	rs747224293
ARFGEF1:244:P:L	ARFGEF1	VSHHEPESPQLRYLP	VSHHEPESLQLRYLP	243	1	0.960054	0.101166	-3.24639	MAPK1	MAPK_ERK1	328	0.977782	loss	NM_006421	244	P	L	rs747224293
ARFGEF1:244:P:L	ARFGEF1	VSHHEPESPQLRYLP	VSHHEPESLQLRYLP	243	1	0.94593	0.0367376	-4.6864	CDK1	CDK_CDC2	373	0.920555	loss	NM_006421	244	P	L	rs747224293
ARFGEF1:244:P:L	ARFGEF1	VSHHEPESPQLRYLP	VSHHEPESLQLRYLP	243	1	0.824871	0.132696	-2.63604	MAPK10	MAPK_JNK	17	0.627777	loss	NM_006421	244	P	L	rs747224293
ARFGEF1:244:P:L	ARFGEF1	VSHHEPESPQLRYLP	VSHHEPESLQLRYLP	243	1	0.697252	0.115335	-2.59586	HIPK2	DYRK_HIPK	22	0.602684	loss	NM_006421	244	P	L	rs747224293
ARFGEF1:244:P:L	ARFGEF1	VSHHEPESPQLRYLP	VSHHEPESLQLRYLP	243	1	0.229753	0.538093	1.22777	TBK1	IKK	17	0.74917	gain	NM_006421	244	P	L	rs747224293
ARFGEF1:244:P:L	ARFGEF1	VSHHEPESPQLRYLP	VSHHEPESLQLRYLP	243	1	0.903808	0.0822447	-3.45802	MAPK9	MAPK_JNK	51	0.934559	loss	NM_006421	244	P	L	rs747224293
ARFGEF1:244:P:L	ARFGEF1	VSHHEPESPQLRYLP	VSHHEPESLQLRYLP	243	1	0.537982	0.131159	-2.03624	DYRK1A	DYRK_DYRK1	21	0.539837	loss	NM_006421	244	P	L	rs747224293
ARFGEF1:244:P:L	ARFGEF1	VSHHEPESPQLRYLP	VSHHEPESLQLRYLP	243	1	0.675196	0.172843	-1.96584	CDK9	CDK	31	0.723134	loss	NM_006421	244	P	L	rs747224293
ARFGEF1:244:P:L	ARFGEF1	VSHHEPESPQLRYLP	VSHHEPESLQLRYLP	243	1	0.514989	0.110878	-2.21557	GSK3B	GSK	156	0.867962	loss	NM_006421	244	P	L	rs747224293
ARFGEF1:244:P:L	ARFGEF1	VSHHEPESPQLRYLP	VSHHEPESLQLRYLP	243	1	0.65567	0.225558	-1.53947	DYRK2	DYRK	19	0.775657	loss	NM_006421	244	P	L	rs747224293
ARFGEF1:244:P:L	ARFGEF1	VSHHEPESPQLRYLP	VSHHEPESLQLRYLP	243	1	0.635395	0.277812	-1.19355	CDK7	CDK	27	0.842313	loss	NM_006421	244	P	L	rs747224293
ARFGEF1:244:P:L	ARFGEF1	VSHHEPESPQLRYLP	VSHHEPESLQLRYLP	243	1	0.850941	0.1091	-2.9634	CDK4	CDK	45	0.90224	loss	NM_006421	244	P	L	rs747224293
ARFGEF1:244:P:L	ARFGEF1	VSHHEPESPQLRYLP	VSHHEPESLQLRYLP	243	1	0.948412	0.0876546	-3.43561	MAPK14	MAPK_p38	121	0.968805	loss	NM_006421	244	P	L	rs747224293
ARFGEF1:244:P:L	ARFGEF1	VSHHEPESPQLRYLP	VSHHEPESLQLRYLP	243	1	0.957118	0.0951315	-3.3307	MAPK3	MAPK_ERK1	252	0.98524	loss	NM_006421	244	P	L	rs747224293
ARFGEF1:244:P:L	ARFGEF1	VSHHEPESPQLRYLP	VSHHEPESLQLRYLP	243	1	0.929815	0.0476315	-4.28695	CDK2	CDK_CDC2	444	0.905589	loss	NM_006421	244	P	L	rs747224293
ARFGEF1:244:P:L	ARFGEF1	VSHHEPESPQLRYLP	VSHHEPESLQLRYLP	243	1	0.461072	0.199504	-1.20857	CDK3	CDK_CDC2	11	0.612286	loss	NM_006421	244	P	L	rs747224293
ARHGAP1:52:P:Q	ARHGAP1	SDDSKSSSPELVTHL	SDDSKSSSQELVTHL	51	1	0.944038	0.0348452	-4.75981	CDK1	CDK_CDC2	373	0.917293	loss	NM_004308	52	P	Q	rs189963672
ARHGAP1:52:P:Q	ARHGAP1	SDDSKSSSPELVTHL	SDDSKSSSQELVTHL	51	1	0.811315	0.122234	-2.73061	CDK6	CDK_CDK4	31	0.802517	loss	NM_004308	52	P	Q	rs189963672
ARHGAP1:52:P:Q	ARHGAP1	SDDSKSSSPELVTHL	SDDSKSSSQELVTHL	51	1	0.946419	0.0624113	-3.9226	MAPK8	MAPK_JNK	108	0.947508	loss	NM_004308	52	P	Q	rs189963672
ARHGAP1:52:P:Q	ARHGAP1	SDDSKSSSPELVTHL	SDDSKSSSQELVTHL	51	1	0.905835	0.0473099	-4.25903	MAPK3	MAPK_ERK1	252	0.953611	loss	NM_004308	52	P	Q	rs189963672
ARHGAP1:52:P:Q	ARHGAP1	SDDSKSSSPELVTHL	SDDSKSSSQELVTHL	51	1	0.464971	0.120378	-1.94957	MAP2K1	STE7_MAP2K	15	0.633461	loss	NM_004308	52	P	Q	rs189963672
ARHGAP1:52:P:Q	ARHGAP1	SDDSKSSSPELVTHL	SDDSKSSSQELVTHL	51	1	0.090722	0.923298	3.34727	PRKDC	PIKK_DNAPK	67	0.973866	gain	NM_004308	52	P	Q	rs189963672
ARHGAP1:52:P:Q	ARHGAP1	SDDSKSSSPELVTHL	SDDSKSSSQELVTHL	51	1	0.919065	0.0975012	-3.23667	MAPK9	MAPK_JNK	51	0.977091	loss	NM_004308	52	P	Q	rs189963672
ARHGAP1:52:P:Q	ARHGAP1	SDDSKSSSPELVTHL	SDDSKSSSQELVTHL	51	1	0.601105	0.243522	-1.30357	CDK7	CDK	27	0.876931	loss	NM_004308	52	P	Q	rs189963672
ARHGAP1:52:P:Q	ARHGAP1	SDDSKSSSPELVTHL	SDDSKSSSQELVTHL	51	1	0.918218	0.0874528	-3.39226	CDK5	CDK	121	0.958956	loss	NM_004308	52	P	Q	rs189963672
ARHGAP1:52:P:Q	ARHGAP1	SDDSKSSSPELVTHL	SDDSKSSSQELVTHL	51	1	0.91579	0.0336061	-4.76822	CDK2	CDK_CDC2	444	0.895861	loss	NM_004308	52	P	Q	rs189963672
ARHGAP1:52:P:Q	ARHGAP1	SDDSKSSSPELVTHL	SDDSKSSSQELVTHL	51	1	0.767484	0.320814	-1.2584	MAPK13	MAPK_p38	10	0.997692	loss	NM_004308	52	P	Q	rs189963672
ARHGAP1:52:P:Q	ARHGAP1	SDDSKSSSPELVTHL	SDDSKSSSQELVTHL	51	1	0.597652	0.177214	-1.75381	GSK3B	GSK	156	0.951647	loss	NM_004308	52	P	Q	rs189963672
ARHGAP1:52:P:Q	ARHGAP1	SDDSKSSSPELVTHL	SDDSKSSSQELVTHL	51	1	0.460125	0.198557	-1.21247	CDK3	CDK_CDC2	11	0.605479	loss	NM_004308	52	P	Q	rs189963672
ARHGAP1:52:P:Q	ARHGAP1	SDDSKSSSPELVTHL	SDDSKSSSQELVTHL	51	1	0.907763	0.0542999	-4.06329	MAPK14	MAPK_p38	121	0.917307	loss	NM_004308	52	P	Q	rs189963672
ARHGAP1:52:P:Q	ARHGAP1	SDDSKSSSPELVTHL	SDDSKSSSQELVTHL	51	1	0.791648	0.179213	-2.14318	MTOR	PIKK_FRAP	51	0.894961	loss	NM_004308	52	P	Q	rs189963672
ARHGAP1:52:P:Q	ARHGAP1	SDDSKSSSPELVTHL	SDDSKSSSQELVTHL	51	1	0.738603	0.255252	-1.53288	MAPK7	MAPK_ERK5	27	0.851724	loss	NM_004308	52	P	Q	rs189963672
ARHGAP1:52:P:Q	ARHGAP1	SDDSKSSSPELVTHL	SDDSKSSSQELVTHL	51	1	0.84774	0.105899	-3.00094	CDK4	CDK	45	0.888008	loss	NM_004308	52	P	Q	rs189963672
ARHGAP1:52:P:Q	ARHGAP1	SDDSKSSSPELVTHL	SDDSKSSSQELVTHL	51	1	0.072224	0.956636	3.72742	ATR	PIKK	78	0.910396	gain	NM_004308	52	P	Q	rs189963672
ARHGAP1:52:P:Q	ARHGAP1	SDDSKSSSPELVTHL	SDDSKSSSQELVTHL	51	1	0.714713	0.221052	-1.69298	MAPK12	MAPK_p38	14	0.899606	loss	NM_004308	52	P	Q	rs189963672
ARHGAP1:52:P:Q	ARHGAP1	SDDSKSSSPELVTHL	SDDSKSSSQELVTHL	51	1	0.805695	0.292034	-1.46409	MAPK11	MAPK_p38	18	0.607401	loss	NM_004308	52	P	Q	rs189963672
ARHGAP1:52:P:Q	ARHGAP1	SDDSKSSSPELVTHL	SDDSKSSSQELVTHL	51	1	0.902638	0.0464259	-4.28115	MAPK1	MAPK_ERK1	328	0.956786	loss	NM_004308	52	P	Q	rs189963672
ARHGAP23:644:R:C	ARHGAP23	RLPNRIPSLRMLRSF	RLPNCIPSLRMLRSF	647	-3	0.665751	0.124232	-2.42195	CHEK2	RAD53	38	0.75035	loss	NM_001199417	644	R	C	rs751152407
ARHGAP23:644:R:C	ARHGAP23	RLPNRIPSLRMLRSF	RLPNCIPSLRMLRSF	647	-3	0.673843	0.0364514	-4.20836	AKT1	Akt	172	0.987575	loss	NM_001199417	644	R	C	rs751152407
ARHGAP23:644:R:C	ARHGAP23	RLPNRIPSLRMLRSF	RLPNCIPSLRMLRSF	647	-3	0.900119	0.0989948	-3.18469	CHEK1	CAMKL_CHK1	104	0.971964	loss	NM_001199417	644	R	C	rs751152407
ARHGAP23:644:R:C	ARHGAP23	RLPNRIPSLRMLRSF	RLPNCIPSLRMLRSF	647	-3	0.757285	0.0911635	-3.05431	CAMK2A	CAMK2	69	0.883374	loss	NM_001199417	644	R	C	rs751152407
ARHGAP23:644:R:C	ARHGAP23	RLPNRIPSLRMLRSF	RLPNCIPSLRMLRSF	647	-3	0.469947	0.14816	-1.66534	PIM1	PIM	22	0.738102	loss	NM_001199417	644	R	C	rs751152407
ARHGAP23:644:R:C	ARHGAP23	RLPNRIPSLRMLRSF	RLPNCIPSLRMLRSF	647	-3	0.714175	0.126965	-2.49184	MAPKAPK2	MAPKAPK_MAPKAPK	41	0.83969	loss	NM_001199417	644	R	C	rs751152407
ARHGAP23:644:R:C	ARHGAP23	RLPNRIPSLRMLRSF	RLPNCIPSLRMLRSF	647	-3	0.697095	0.2613	-1.41565	PRKAA1	CAMKL_AMPK	40	0.896527	loss	NM_001199417	644	R	C	rs751152407
ARHGAP23:644:R:C	ARHGAP23	RLPNRIPSLRMLRSF	RLPNCIPSLRMLRSF	647	-3	0.520065	0.0942074	-2.46478	AKT2	Akt	16	0.772699	loss	NM_001199417	644	R	C	rs751152407
ARHGAP23:644:R:C	ARHGAP23	RLPNRIPSLRMLRSF	RLPNCIPSLRMLRSF	647	-3	0.522087	0.0398803	-3.71054	SGK1	SGK	31	0.662763	loss	NM_001199417	644	R	C	rs751152407
ARHGAP23:644:R:C	ARHGAP23	RLPNRIPSLRMLRSF	RLPNCIPSLRMLRSF	647	-3	0.586389	0.252243	-1.21704	DAPK3	DAPK_DAPK	15	0.85703	loss	NM_001199417	644	R	C	rs751152407
ARHGAP23:644:R:C	ARHGAP23	RLPNRIPSLRMLRSF	RLPNCIPSLRMLRSF	647	-3	0.563828	0.0228688	-4.6238	PRKACA	PKA	399	0.879049	loss	NM_001199417	644	R	C	rs751152407
ARHGAP23:644:R:C	ARHGAP23	RLPNRIPSLRMLRSF	RLPNCIPSLRMLRSF	647	-3	0.439247	0.125332	-1.80928	CAMK4	CAMK1	14	0.750494	loss	NM_001199417	644	R	C	rs751152407
ARHGAP23:644:R:C	ARHGAP23	RLPNRIPSLRMLRSF	RLPNCIPSLRMLRSF	647	-3	0.808547	0.105523	-2.93777	PAK1	STE20_PAKA	44	0.830308	loss	NM_001199417	644	R	C	rs751152407
ARHGAP23:644:R:C	ARHGAP23	RLPNRIPSLRMLRSF	RLPNCIPSLRMLRSF	647	-3	0.540139	0.052236	-3.37021	PRKD1	PKD	40	0.824819	loss	NM_001199417	644	R	C	rs751152407
ARHGAP23:644:R:C	ARHGAP23	RLPNRIPSLRMLRSF	RLPNCIPSLRMLRSF	647	-3	0.467339	0.0616226	-2.92294	RPS6KB1	RSK_p70	28	0.770001	loss	NM_001199417	644	R	C	rs751152407
ARHGAP23:644:R:C	ARHGAP23	RLPNRIPSLRMLRSF	RLPNCIPSLRMLRSF	647	-3	0.565072	0.163923	-1.78542	CAMK1	CAMK1	15	0.814699	loss	NM_001199417	644	R	C	rs751152407
ARHGAP29:946:R:Q	ARHGAP29	KIFERATSFEESERK	KIFEQATSFEESERK	949	-3	0.51526	0.0894022	-2.52692	AKT2	Akt	16	0.748386	loss	NM_004815	946	R	Q	rs370625624
ARHGAP29:946:R:Q	ARHGAP29	KIFERATSFEESERK	KIFEQATSFEESERK	949	-3	0.539829	0.0519262	-3.37797	PRKD1	PKD	40	0.824411	loss	NM_004815	946	R	Q	rs370625624
ARHGAP29:946:R:Q	ARHGAP29	KIFERATSFEESERK	KIFEQATSFEESERK	949	-3	0.52041	0.0382028	-3.7679	SGK1	SGK	31	0.658014	loss	NM_004815	946	R	Q	rs370625624
ARHGAP29:946:R:Q	ARHGAP29	KIFERATSFEESERK	KIFEQATSFEESERK	949	-3	0.453932	0.206716	-1.13483	PRKCE	PKC_Eta	35	0.565121	loss	NM_004815	946	R	Q	rs370625624
ARHGAP29:946:R:Q	ARHGAP29	KIFERATSFEESERK	KIFEQATSFEESERK	949	-3	0.658932	0.221941	-1.56995	RPS6KA3	RSK_RSK	40	0.750566	loss	NM_004815	946	R	Q	rs370625624
ARHGAP29:946:R:Q	ARHGAP29	KIFERATSFEESERK	KIFEQATSFEESERK	949	-3	0.751403	0.25437	-1.56266	CAMK2G	CAMK2	22	0.720239	loss	NM_004815	946	R	Q	rs370625624
ARHGAP29:946:R:Q	ARHGAP29	KIFERATSFEESERK	KIFEQATSFEESERK	949	-3	0.564721	0.267703	-1.07691	DAPK3	DAPK_DAPK	15	0.800863	loss	NM_004815	946	R	Q	rs370625624
ARHGAP29:946:R:Q	ARHGAP29	KIFERATSFEESERK	KIFEQATSFEESERK	949	-3	0.457618	0.0519017	-3.14029	RPS6KB1	RSK_p70	28	0.734822	loss	NM_004815	946	R	Q	rs370625624
ARHGAP29:946:R:Q	ARHGAP29	KIFERATSFEESERK	KIFEQATSFEESERK	949	-3	0.516266	0.0804703	-2.68159	PRKAA1	CAMKL_AMPK	40	0.877903	loss	NM_004815	946	R	Q	rs370625624
ARHGAP29:946:R:Q	ARHGAP29	KIFERATSFEESERK	KIFEQATSFEESERK	949	-3	0.667696	0.0303042	-4.4616	AKT1	Akt	172	0.969092	loss	NM_004815	946	R	Q	rs370625624
ARHGAP29:946:R:Q	ARHGAP29	KIFERATSFEESERK	KIFEQATSFEESERK	949	-3	0.750098	0.180159	-2.05781	MAPKAPK2	MAPKAPK_MAPKAPK	41	0.871388	loss	NM_004815	946	R	Q	rs370625624
ARHGAP29:946:R:Q	ARHGAP29	KIFERATSFEESERK	KIFEQATSFEESERK	949	-3	0.509493	0.108344	-2.23344	CAMK1	CAMK1	15	0.833869	loss	NM_004815	946	R	Q	rs370625624
ARHGAP29:946:R:Q	ARHGAP29	KIFERATSFEESERK	KIFEQATSFEESERK	949	-3	0.578119	0.0508801	-3.50619	PRKACA	PKA	399	0.959002	loss	NM_004815	946	R	Q	rs370625624
ARHGAP29:946:R:Q	ARHGAP29	KIFERATSFEESERK	KIFEQATSFEESERK	949	-3	0.398744	0.169254	-1.23627	PAK2	STE20_PAKA	25	0.594776	loss	NM_004815	946	R	Q	rs370625624
ARHGAP29:946:R:Q	ARHGAP29	KIFERATSFEESERK	KIFEQATSFEESERK	949	-3	0.819257	0.195654	-2.06601	CAMK2A	CAMK2	69	0.855522	loss	NM_004815	946	R	Q	rs370625624
ARHGAP29:946:R:Q	ARHGAP29	KIFERATSFEESERK	KIFEQATSFEESERK	949	-3	0.697465	0.140282	-2.31379	PRKG1	PKG	50	0.878773	loss	NM_004815	946	R	Q	rs370625624
ARHGAP29:946:R:Q	ARHGAP29	KIFERATSFEESERK	KIFEQATSFEESERK	949	-3	0.416574	0.0947873	-2.13581	PIM1	PIM	22	0.600548	loss	NM_004815	946	R	Q	rs370625624
ARHGAP29:946:R:Q	ARHGAP29	KIFERATSFEESERK	KIFEQATSFEESERK	949	-3	0.89591	0.0947867	-3.2406	CHEK1	CAMKL_CHK1	104	0.957603	loss	NM_004815	946	R	Q	rs370625624
ARHGAP29:946:R:Q	ARHGAP29	KIFERATSFEESERK	KIFEQATSFEESERK	949	-3	0.669733	0.128213	-2.38504	CHEK2	RAD53	38	0.773565	loss	NM_004815	946	R	Q	rs370625624
ARHGAP29:946:R:Q	ARHGAP29	KIFERATSFEESERK	KIFEQATSFEESERK	949	-3	0.435041	0.121127	-1.84464	CAMK4	CAMK1	14	0.74408	loss	NM_004815	946	R	Q	rs370625624
ARHGAP29:946:R:Q	ARHGAP29	KIFERATSFEESERK	KIFEQATSFEESERK	949	-3	0.828404	0.125379	-2.72403	PAK1	STE20_PAKA	44	0.938897	loss	NM_004815	946	R	Q	rs370625624
ARHGAP39:287:P:A	ARHGAP39	AELPGSSSPLLAQPR	AELPGSSSALLAQPR	286	1	0.908246	0.0573853	-3.98433	MAPK1	MAPK_ERK1	328	0.949037	loss	NM_001308207	287	P	A	rs556492721
ARHGAP39:287:P:A	ARHGAP39	AELPGSSSPLLAQPR	AELPGSSSALLAQPR	286	1	0.665596	0.18404	-1.85463	MAPK11	MAPK_p38	18	0.702995	loss	NM_001308207	287	P	A	rs556492721
ARHGAP39:287:P:A	ARHGAP39	AELPGSSSPLLAQPR	AELPGSSSALLAQPR	286	1	0.549027	0.140835	-1.96287	GSK3B	GSK	156	0.920399	loss	NM_001308207	287	P	A	rs556492721
ARHGAP39:287:P:A	ARHGAP39	AELPGSSSPLLAQPR	AELPGSSSALLAQPR	286	1	0.686976	0.184623	-1.89568	CDK9	CDK	31	0.789792	loss	NM_001308207	287	P	A	rs556492721
ARHGAP39:287:P:A	ARHGAP39	AELPGSSSPLLAQPR	AELPGSSSALLAQPR	286	1	0.948138	0.0389455	-4.60557	CDK1	CDK_CDC2	373	0.920691	loss	NM_001308207	287	P	A	rs556492721
ARHGAP39:287:P:A	ARHGAP39	AELPGSSSPLLAQPR	AELPGSSSALLAQPR	286	1	0.907754	0.0469957	-4.2717	MAPK14	MAPK_p38	121	0.917254	loss	NM_001308207	287	P	A	rs556492721
ARHGAP39:287:P:A	ARHGAP39	AELPGSSSPLLAQPR	AELPGSSSALLAQPR	286	1	0.709966	0.128048	-2.47106	HIPK2	DYRK_HIPK	22	0.693138	loss	NM_001308207	287	P	A	rs556492721
ARHGAP39:287:P:A	ARHGAP39	AELPGSSSPLLAQPR	AELPGSSSALLAQPR	286	1	0.909753	0.0719471	-3.66047	CDK5	CDK	121	0.93512	loss	NM_001308207	287	P	A	rs556492721
ARHGAP39:287:P:A	ARHGAP39	AELPGSSSPLLAQPR	AELPGSSSALLAQPR	286	1	0.838586	0.096745	-3.1157	CDK4	CDK	45	0.816544	loss	NM_001308207	287	P	A	rs556492721
ARHGAP39:287:P:A	ARHGAP39	AELPGSSSPLLAQPR	AELPGSSSALLAQPR	286	1	0.545738	0.188155	-1.53629	CDK7	CDK	27	0.840925	loss	NM_001308207	287	P	A	rs556492721
ARHGAP39:287:P:A	ARHGAP39	AELPGSSSPLLAQPR	AELPGSSSALLAQPR	286	1	0.910975	0.0489884	-4.2169	MAPK3	MAPK_ERK1	252	0.949727	loss	NM_001308207	287	P	A	rs556492721
ARHGAP39:287:P:A	ARHGAP39	AELPGSSSPLLAQPR	AELPGSSSALLAQPR	286	1	0.926286	0.0441024	-4.39253	CDK2	CDK_CDC2	444	0.865021	loss	NM_001308207	287	P	A	rs556492721
ARHGAP39:287:P:A	ARHGAP39	AELPGSSSPLLAQPR	AELPGSSSALLAQPR	286	1	0.889477	0.0679138	-3.71118	MAPK9	MAPK_JNK	51	0.839194	loss	NM_001308207	287	P	A	rs556492721
ARHGAP39:287:P:A	ARHGAP39	AELPGSSSPLLAQPR	AELPGSSSALLAQPR	286	1	0.943473	0.0594655	-3.98786	MAPK8	MAPK_JNK	108	0.93196	loss	NM_001308207	287	P	A	rs556492721
ARHGAP39:287:P:A	ARHGAP39	AELPGSSSPLLAQPR	AELPGSSSALLAQPR	286	1	0.795842	0.106761	-2.8981	CDK6	CDK_CDK4	31	0.569077	loss	NM_001308207	287	P	A	rs556492721
ARHGAP39:287:P:A	ARHGAP39	AELPGSSSPLLAQPR	AELPGSSSALLAQPR	286	1	0.448233	0.186665	-1.2638	CDK3	CDK_CDC2	11	0.517106	loss	NM_001308207	287	P	A	rs556492721
ARHGAP39:287:P:A	ARHGAP39	AELPGSSSPLLAQPR	AELPGSSSALLAQPR	286	1	0.655668	0.248846	-1.39771	DYRK1A	DYRK_DYRK1	21	0.82086	loss	NM_001308207	287	P	A	rs556492721
ARHGAP39:287:P:A	ARHGAP39	AELPGSSSPLLAQPR	AELPGSSSALLAQPR	286	1	0.77241	0.159976	-2.27151	MTOR	PIKK_FRAP	51	0.821059	loss	NM_001308207	287	P	A	rs556492721
ARHGAP39:287:P:L	ARHGAP39	AELPGSSSPLLAQPR	AELPGSSSLLLAQPR	286	1	0.665596	0.151936	-2.13118	MAPK11	MAPK_p38	18	0.703016	loss	NM_001308207	287	P	L	rs758810665
ARHGAP39:287:P:L	ARHGAP39	AELPGSSSPLLAQPR	AELPGSSSLLLAQPR	286	1	0.943473	0.0594655	-3.98786	MAPK8	MAPK_JNK	108	0.93196	loss	NM_001308207	287	P	L	rs758810665
ARHGAP39:287:P:L	ARHGAP39	AELPGSSSPLLAQPR	AELPGSSSLLLAQPR	286	1	0.686976	0.184623	-1.89568	CDK9	CDK	31	0.789792	loss	NM_001308207	287	P	L	rs758810665
ARHGAP39:287:P:L	ARHGAP39	AELPGSSSPLLAQPR	AELPGSSSLLLAQPR	286	1	0.926286	0.0441024	-4.39253	CDK2	CDK_CDC2	444	0.865021	loss	NM_001308207	287	P	L	rs758810665
ARHGAP39:287:P:L	ARHGAP39	AELPGSSSPLLAQPR	AELPGSSSLLLAQPR	286	1	0.728714	0.245363	-1.57044	MAPK7	MAPK_ERK5	27	0.7679	loss	NM_001308207	287	P	L	rs758810665
ARHGAP39:287:P:L	ARHGAP39	AELPGSSSPLLAQPR	AELPGSSSLLLAQPR	286	1	0.909753	0.0789875	-3.52578	CDK5	CDK	121	0.93512	loss	NM_001308207	287	P	L	rs758810665
ARHGAP39:287:P:L	ARHGAP39	AELPGSSSPLLAQPR	AELPGSSSLLLAQPR	286	1	0.838586	0.096745	-3.1157	CDK4	CDK	45	0.816544	loss	NM_001308207	287	P	L	rs758810665
ARHGAP39:287:P:L	ARHGAP39	AELPGSSSPLLAQPR	AELPGSSSLLLAQPR	286	1	0.545738	0.188155	-1.53629	CDK7	CDK	27	0.840925	loss	NM_001308207	287	P	L	rs758810665
ARHGAP39:287:P:L	ARHGAP39	AELPGSSSPLLAQPR	AELPGSSSLLLAQPR	286	1	0.448233	0.186665	-1.2638	CDK3	CDK_CDC2	11	0.517106	loss	NM_001308207	287	P	L	rs758810665
ARHGAP39:287:P:L	ARHGAP39	AELPGSSSPLLAQPR	AELPGSSSLLLAQPR	286	1	0.0861563	0.267809	1.63618	PRKDC	PIKK_DNAPK	67	0.746271	gain	NM_001308207	287	P	L	rs758810665
ARHGAP39:287:P:L	ARHGAP39	AELPGSSSPLLAQPR	AELPGSSSLLLAQPR	286	1	0.908246	0.0493584	-4.20172	MAPK1	MAPK_ERK1	328	0.949037	loss	NM_001308207	287	P	L	rs758810665
ARHGAP39:287:P:L	ARHGAP39	AELPGSSSPLLAQPR	AELPGSSSLLLAQPR	286	1	0.709966	0.128048	-2.47106	HIPK2	DYRK_HIPK	22	0.693138	loss	NM_001308207	287	P	L	rs758810665
ARHGAP39:287:P:L	ARHGAP39	AELPGSSSPLLAQPR	AELPGSSSLLLAQPR	286	1	0.549027	0.144917	-1.92165	GSK3B	GSK	156	0.920399	loss	NM_001308207	287	P	L	rs758810665
ARHGAP39:287:P:L	ARHGAP39	AELPGSSSPLLAQPR	AELPGSSSLLLAQPR	286	1	0.907754	0.0469957	-4.2717	MAPK14	MAPK_p38	121	0.917254	loss	NM_001308207	287	P	L	rs758810665
ARHGAP39:287:P:L	ARHGAP39	AELPGSSSPLLAQPR	AELPGSSSLLLAQPR	286	1	0.655668	0.248846	-1.39771	DYRK1A	DYRK_DYRK1	21	0.82086	loss	NM_001308207	287	P	L	rs758810665
ARHGAP39:287:P:L	ARHGAP39	AELPGSSSPLLAQPR	AELPGSSSLLLAQPR	286	1	0.948138	0.0389455	-4.60557	CDK1	CDK_CDC2	373	0.920691	loss	NM_001308207	287	P	L	rs758810665
ARHGAP39:287:P:L	ARHGAP39	AELPGSSSPLLAQPR	AELPGSSSLLLAQPR	286	1	0.77241	0.219725	-1.81367	MTOR	PIKK_FRAP	51	0.526091	loss	NM_001308207	287	P	L	rs758810665
ARHGAP39:287:P:L	ARHGAP39	AELPGSSSPLLAQPR	AELPGSSSLLLAQPR	286	1	0.889477	0.0679138	-3.71118	MAPK9	MAPK_JNK	51	0.839194	loss	NM_001308207	287	P	L	rs758810665
ARHGAP39:287:P:L	ARHGAP39	AELPGSSSPLLAQPR	AELPGSSSLLLAQPR	286	1	0.795842	0.130522	-2.60819	CDK6	CDK_CDK4	31	0.559505	loss	NM_001308207	287	P	L	rs758810665
ARHGAP39:287:P:L	ARHGAP39	AELPGSSSPLLAQPR	AELPGSSSLLLAQPR	286	1	0.910975	0.0489884	-4.2169	MAPK3	MAPK_ERK1	252	0.949727	loss	NM_001308207	287	P	L	rs758810665
ARHGAP5:1170:R:G	ARHGAP5	SYYRRTHSDASDDEA	SYYRGTHSDASDDEA	1173	-3	0.805014	0.10199	-2.98059	PAK1	STE20_PAKA	44	0.793585	loss	NM_001030055	1170	R	G	rs141066701
ARHGAP5:1170:R:G	ARHGAP5	SYYRRTHSDASDDEA	SYYRGTHSDASDDEA	1173	-3	0.514092	0.179946	-1.51446	DAPK3	DAPK_DAPK	15	0.845381	loss	NM_001030055	1170	R	G	rs141066701
ARHGAP5:1170:R:G	ARHGAP5	SYYRRTHSDASDDEA	SYYRGTHSDASDDEA	1173	-3	0.74472	0.124614	-2.57923	RPS6KA1	RSK_RSK	49	0.947056	loss	NM_001030055	1170	R	G	rs141066701
ARHGAP5:1170:R:G	ARHGAP5	SYYRRTHSDASDDEA	SYYRGTHSDASDDEA	1173	-3	0.484147	0.208329	-1.21658	PIM1	PIM	22	0.7531	loss	NM_001030055	1170	R	G	rs141066701
ARHGAP5:1170:R:G	ARHGAP5	SYYRRTHSDASDDEA	SYYRGTHSDASDDEA	1173	-3	0.573932	0.100814	-2.50918	PRKD1	PKD	40	0.858589	loss	NM_001030055	1170	R	G	rs141066701
ARHGAP5:1170:R:G	ARHGAP5	SYYRRTHSDASDDEA	SYYRGTHSDASDDEA	1173	-3	0.670328	0.0368468	-4.18526	AKT1	Akt	172	0.980742	loss	NM_001030055	1170	R	G	rs141066701
ARHGAP5:1170:R:G	ARHGAP5	SYYRRTHSDASDDEA	SYYRGTHSDASDDEA	1173	-3	0.410267	0.17577	-1.22288	PRKCD	PKC_Delta	77	0.864854	loss	NM_001030055	1170	R	G	rs141066701
ARHGAP5:1170:R:G	ARHGAP5	SYYRRTHSDASDDEA	SYYRGTHSDASDDEA	1173	-3	0.671342	0.129822	-2.37051	CHEK2	RAD53	38	0.782436	loss	NM_001030055	1170	R	G	rs141066701
ARHGAP5:1170:R:G	ARHGAP5	SYYRRTHSDASDDEA	SYYRGTHSDASDDEA	1173	-3	0.881451	0.0803277	-3.45591	CHEK1	CAMKL_CHK1	104	0.848647	loss	NM_001030055	1170	R	G	rs141066701
ARHGAP5:1170:R:G	ARHGAP5	SYYRRTHSDASDDEA	SYYRGTHSDASDDEA	1173	-3	0.648077	0.246928	-1.39207	CAMK1	CAMK1	15	0.898316	loss	NM_001030055	1170	R	G	rs141066701
ARHGAP5:1170:R:G	ARHGAP5	SYYRRTHSDASDDEA	SYYRGTHSDASDDEA	1173	-3	0.58103	0.191542	-1.60095	RPS6KB1	RSK_p70	28	0.907721	loss	NM_001030055	1170	R	G	rs141066701
ARHGAP5:1170:R:G	ARHGAP5	SYYRRTHSDASDDEA	SYYRGTHSDASDDEA	1173	-3	0.590417	0.0592586	-3.31664	PRKACA	PKA	399	0.902009	loss	NM_001030055	1170	R	G	rs141066701
ARHGAP5:1170:R:G	ARHGAP5	SYYRRTHSDASDDEA	SYYRGTHSDASDDEA	1173	-3	0.503832	0.189917	-1.40757	CAMK4	CAMK1	14	0.849525	loss	NM_001030055	1170	R	G	rs141066701
ARHGAP5:1170:R:G	ARHGAP5	SYYRRTHSDASDDEA	SYYRGTHSDASDDEA	1173	-3	0.762551	0.124775	-2.61151	CAMK2A	CAMK2	69	0.8965	loss	NM_001030055	1170	R	G	rs141066701
ARHGAP5:1170:R:G	ARHGAP5	SYYRRTHSDASDDEA	SYYRGTHSDASDDEA	1173	-3	0.580809	0.0986021	-2.55837	SGK1	SGK	31	0.796399	loss	NM_001030055	1170	R	G	rs141066701
ARHGAP5:1170:R:G	ARHGAP5	SYYRRTHSDASDDEA	SYYRGTHSDASDDEA	1173	-3	0.390192	0.191084	-1.02998	PRKAA2	CAMKL_AMPK	20	0.608426	loss	NM_001030055	1170	R	G	rs141066701
ARHGAP5:1170:R:G	ARHGAP5	SYYRRTHSDASDDEA	SYYRGTHSDASDDEA	1173	-3	0.684994	0.097785	-2.80841	MAPKAPK2	MAPKAPK_MAPKAPK	41	0.719691	loss	NM_001030055	1170	R	G	rs141066701
ARHGAP5:1170:R:G	ARHGAP5	SYYRRTHSDASDDEA	SYYRGTHSDASDDEA	1173	-3	0.613302	0.177506	-1.78873	PRKAA1	CAMKL_AMPK	40	0.891724	loss	NM_001030055	1170	R	G	rs141066701
ARHGEF28:475:R:G	ARHGEF28	HLKKRSSSLDALDAD	HLKKGSSSLDALDAD	478	-3	0.755331	0.319535	-1.24113	PRKAA1	CAMKL_AMPK	40	0.68641	loss	NM_001177693	475	R	G	rs756740207
ARHGEF28:475:R:G	ARHGEF28	HLKKRSSSLDALDAD	HLKKGSSSLDALDAD	478	-3	0.579881	0.106764	-2.44134	PRKD1	PKD	40	0.862651	loss	NM_001177693	475	R	G	rs756740207
ARHGEF28:475:R:G	ARHGEF28	HLKKRSSSLDALDAD	HLKKGSSSLDALDAD	478	-3	0.60206	0.070901	-3.08603	PRKACA	PKA	399	0.942389	loss	NM_001177693	475	R	G	rs756740207
ARHGEF28:475:R:G	ARHGEF28	HLKKRSSSLDALDAD	HLKKGSSSLDALDAD	478	-3	0.71162	0.0915148	-2.95903	RPS6KA1	RSK_RSK	49	0.665724	loss	NM_001177693	475	R	G	rs756740207
ARHGEF28:475:R:G	ARHGEF28	HLKKRSSSLDALDAD	HLKKGSSSLDALDAD	478	-3	0.493381	0.159235	-1.63154	DAPK3	DAPK_DAPK	15	0.818105	loss	NM_001177693	475	R	G	rs756740207
ARHGEF28:475:R:G	ARHGEF28	HLKKRSSSLDALDAD	HLKKGSSSLDALDAD	478	-3	0.509574	0.120086	-2.08522	RPS6KB1	RSK_p70	28	0.864427	loss	NM_001177693	475	R	G	rs756740207
ARHGEF28:475:R:G	ARHGEF28	HLKKRSSSLDALDAD	HLKKGSSSLDALDAD	478	-3	0.806338	0.219128	-1.87961	MAPKAPK2	MAPKAPK_MAPKAPK	41	0.772812	loss	NM_001177693	475	R	G	rs756740207
ARHGEF28:475:R:G	ARHGEF28	HLKKRSSSLDALDAD	HLKKGSSSLDALDAD	478	-3	0.68252	0.141001	-2.27517	CHEK2	RAD53	38	0.836286	loss	NM_001177693	475	R	G	rs756740207
ARHGEF28:475:R:G	ARHGEF28	HLKKRSSSLDALDAD	HLKKGSSSLDALDAD	478	-3	0.561428	0.160279	-1.80852	CAMK1	CAMK1	15	0.813312	loss	NM_001177693	475	R	G	rs756740207
ARHGEF28:475:R:G	ARHGEF28	HLKKRSSSLDALDAD	HLKKGSSSLDALDAD	478	-3	0.902537	0.101413	-3.15374	CHEK1	CAMKL_CHK1	104	0.978049	loss	NM_001177693	475	R	G	rs756740207
ARHGEF28:475:R:G	ARHGEF28	HLKKRSSSLDALDAD	HLKKGSSSLDALDAD	478	-3	0.68236	0.0488789	-3.80325	AKT1	Akt	172	0.988944	loss	NM_001177693	475	R	G	rs756740207
ARHGEF28:475:R:G	ARHGEF28	HLKKRSSSLDALDAD	HLKKGSSSLDALDAD	478	-3	0.469046	0.155131	-1.59624	CAMK4	CAMK1	14	0.797861	loss	NM_001177693	475	R	G	rs756740207
ARHGEF28:475:R:G	ARHGEF28	HLKKRSSSLDALDAD	HLKKGSSSLDALDAD	478	-3	0.513568	0.0877106	-2.54973	AKT2	Akt	16	0.739135	loss	NM_001177693	475	R	G	rs756740207
ARHGEF28:475:R:G	ARHGEF28	HLKKRSSSLDALDAD	HLKKGSSSLDALDAD	478	-3	0.687673	0.100371	-2.77637	PRKG1	PKG	50	0.753729	loss	NM_001177693	475	R	G	rs756740207
ARHGEF28:475:R:G	ARHGEF28	HLKKRSSSLDALDAD	HLKKGSSSLDALDAD	478	-3	0.604697	0.12249	-2.30355	SGK1	SGK	31	0.834038	loss	NM_001177693	475	R	G	rs756740207
ARHGEF28:475:R:G	ARHGEF28	HLKKRSSSLDALDAD	HLKKGSSSLDALDAD	478	-3	0.797253	0.0942291	-3.08079	PAK1	STE20_PAKA	44	0.685108	loss	NM_001177693	475	R	G	rs756740207
ARHGEF28:475:R:G	ARHGEF28	HLKKRSSSLDALDAD	HLKKGSSSLDALDAD	478	-3	0.714234	0.1817	-1.97484	CAMK2G	CAMK2	22	0.696534	loss	NM_001177693	475	R	G	rs756740207
ARHGEF28:475:R:G	ARHGEF28	HLKKRSSSLDALDAD	HLKKGSSSLDALDAD	478	-3	0.436058	0.201561	-1.11331	PRKCD	PKC_Delta	77	0.759754	loss	NM_001177693	475	R	G	rs756740207
ARHGEF28:486:S:N	ARHGEF28	LDALDADSEGEGHSE	LDALDADNEGEGHSE	486	0	0.615008	NA	NA	PLK2	PLK	11	0.995981	loss	NM_001177693	486	S	N	rs747271912
ARHGEF28:486:S:N	ARHGEF28	LDALDADSEGEGHSE	LDALDADNEGEGHSE	486	0	0.812566	NA	NA	CSNK2A1	CK2	298	0.955766	loss	NM_001177693	486	S	N	rs747271912
ARHGEF28:486:S:N	ARHGEF28	LDALDADSEGEGHSE	LDALDADNEGEGHSE	486	0	0.571931	NA	NA	CSNK2B	CK2	24	0.980329	loss	NM_001177693	486	S	N	rs747271912
ARHGEF28:486:S:N	ARHGEF28	LDALDADSEGEGHSE	LDALDADNEGEGHSE	486	0	0.67579	NA	NA	CSNK2A2	CK2	80	0.932659	loss	NM_001177693	486	S	N	rs747271912
ARHGEF28:486:S:N	ARHGEF28	LDALDADSEGEGHSE	LDALDADNEGEGHSE	486	0	0.378782	NA	NA	CHUK	IKK	31	0.662233	loss	NM_001177693	486	S	N	rs747271912
ARHGEF2:783:R:Q	ARHGEF2	EKLCRANSRDGEAGR	EKLCRANSQDGEAGR	782	1	0.0324061	0.916818	4.8223	ATR	PIKK	78	0.687314	gain	NM_001162383	783	R	Q	rs776739832
ARHGEF2:783:R:Q	ARHGEF2	EKLCRANSRDGEAGR	EKLCRANSQDGEAGR	782	1	0.0249906	0.938028	5.23017	ATM	PIKK	190	0.867117	gain	NM_001162383	783	R	Q	rs776739832
ATG9A:653:R:C	ATG9A	ASALRSFSPLQPGQA	ASALCSFSPLQPGQA	656	-3	0.596134	0.055175	-3.43355	PRKACA	PKA	399	0.948298	loss	NM_024085	653	R	C	rs762480185
ATG9A:653:R:C	ATG9A	ASALRSFSPLQPGQA	ASALCSFSPLQPGQA	656	-3	0.713342	0.180807	-1.98014	CAMK2G	CAMK2	22	0.687379	loss	NM_024085	653	R	C	rs762480185
ATG9A:653:R:C	ATG9A	ASALRSFSPLQPGQA	ASALCSFSPLQPGQA	656	-3	0.608829	0.126622	-2.2655	SGK1	SGK	31	0.839719	loss	NM_024085	653	R	C	rs762480185
ATG9A:653:R:C	ATG9A	ASALRSFSPLQPGQA	ASALCSFSPLQPGQA	656	-3	0.426142	0.112227	-1.92492	CAMK4	CAMK1	14	0.73094	loss	NM_024085	653	R	C	rs762480185
ATG9A:653:R:C	ATG9A	ASALRSFSPLQPGQA	ASALCSFSPLQPGQA	656	-3	0.450418	0.116272	-1.95376	DAPK3	DAPK_DAPK	15	0.749553	loss	NM_024085	653	R	C	rs762480185
ATG9A:653:R:C	ATG9A	ASALRSFSPLQPGQA	ASALCSFSPLQPGQA	656	-3	0.706266	0.072381	-3.28653	RPS6KA1	RSK_RSK	49	0.570062	loss	NM_024085	653	R	C	rs762480185
ATG9A:653:R:C	ATG9A	ASALRSFSPLQPGQA	ASALCSFSPLQPGQA	656	-3	0.671853	0.0344616	-4.28509	AKT1	Akt	172	0.984511	loss	NM_024085	653	R	C	rs762480185
ATG9A:653:R:C	ATG9A	ASALRSFSPLQPGQA	ASALCSFSPLQPGQA	656	-3	0.780873	0.193664	-2.01154	MAPKAPK2	MAPKAPK_MAPKAPK	41	0.872208	loss	NM_024085	653	R	C	rs762480185
ATG9A:653:R:C	ATG9A	ASALRSFSPLQPGQA	ASALCSFSPLQPGQA	656	-3	0.47657	0.154783	-1.62244	PIM1	PIM	22	0.753806	loss	NM_024085	653	R	C	rs762480185
ATG9A:653:R:C	ATG9A	ASALRSFSPLQPGQA	ASALCSFSPLQPGQA	656	-3	0.484079	0.078363	-2.627	RPS6KB1	RSK_p70	28	0.817299	loss	NM_024085	653	R	C	rs762480185
ATG9A:653:R:C	ATG9A	ASALRSFSPLQPGQA	ASALCSFSPLQPGQA	656	-3	0.76279	0.0966682	-2.98017	CAMK2A	CAMK2	69	0.89705	loss	NM_024085	653	R	C	rs762480185
ATG9A:653:R:C	ATG9A	ASALRSFSPLQPGQA	ASALCSFSPLQPGQA	656	-3	0.680691	0.0783309	-3.11935	PRKG1	PKG	50	0.57435	loss	NM_024085	653	R	C	rs762480185
ATG9A:653:R:C	ATG9A	ASALRSFSPLQPGQA	ASALCSFSPLQPGQA	656	-3	0.795995	0.0929714	-3.0979	PAK1	STE20_PAKA	44	0.663726	loss	NM_024085	653	R	C	rs762480185
ATG9A:653:R:C	ATG9A	ASALRSFSPLQPGQA	ASALCSFSPLQPGQA	656	-3	0.543136	0.141987	-1.93556	CAMK1	CAMK1	15	0.812005	loss	NM_024085	653	R	C	rs762480185
ATG9A:653:R:C	ATG9A	ASALRSFSPLQPGQA	ASALCSFSPLQPGQA	656	-3	0.672357	0.217886	-1.62565	RPS6KA3	RSK_RSK	40	0.841882	loss	NM_024085	653	R	C	rs762480185
ATG9A:653:R:C	ATG9A	ASALRSFSPLQPGQA	ASALCSFSPLQPGQA	656	-3	0.641698	0.100178	-2.67933	CHEK2	RAD53	38	0.574074	loss	NM_024085	653	R	C	rs762480185
ATG9A:653:R:C	ATG9A	ASALRSFSPLQPGQA	ASALCSFSPLQPGQA	656	-3	0.869286	0.0681625	-3.67278	CHEK1	CAMKL_CHK1	104	0.656188	loss	NM_024085	653	R	C	rs762480185
ATG9A:653:R:C	ATG9A	ASALRSFSPLQPGQA	ASALCSFSPLQPGQA	656	-3	0.644916	0.20912	-1.62478	PRKAA1	CAMKL_AMPK	40	0.908501	loss	NM_024085	653	R	C	rs762480185
ATG9A:653:R:C	ATG9A	ASALRSFSPLQPGQA	ASALCSFSPLQPGQA	656	-3	0.511715	0.0858575	-2.57532	AKT2	Akt	16	0.728574	loss	NM_024085	653	R	C	rs762480185
ATG9A:653:R:C	ATG9A	ASALRSFSPLQPGQA	ASALCSFSPLQPGQA	656	-3	0.565534	0.0776311	-2.86491	PRKD1	PKD	40	0.851986	loss	NM_024085	653	R	C	rs762480185
ATG9A:653:R:C	ATG9A	ASALRSFSPLQPGQA	ASALCSFSPLQPGQA	656	-3	0.41685	0.168141	-1.30986	PRKCD	PKC_Delta	77	0.841504	loss	NM_024085	653	R	C	rs762480185
ATG9A:653:R:H	ATG9A	ASALRSFSPLQPGQA	ASALHSFSPLQPGQA	656	-3	0.47657	0.154783	-1.62244	PIM1	PIM	22	0.753806	loss	NM_024085	653	R	H	rs752441032
ATG9A:653:R:H	ATG9A	ASALRSFSPLQPGQA	ASALHSFSPLQPGQA	656	-3	0.644916	0.20912	-1.62478	PRKAA1	CAMKL_AMPK	40	0.908501	loss	NM_024085	653	R	H	rs752441032
ATG9A:653:R:H	ATG9A	ASALRSFSPLQPGQA	ASALHSFSPLQPGQA	656	-3	0.680691	0.0783309	-3.11935	PRKG1	PKG	50	0.57435	loss	NM_024085	653	R	H	rs752441032
ATG9A:653:R:H	ATG9A	ASALRSFSPLQPGQA	ASALHSFSPLQPGQA	656	-3	0.869286	0.0681625	-3.67278	CHEK1	CAMKL_CHK1	104	0.656188	loss	NM_024085	653	R	H	rs752441032
ATG9A:653:R:H	ATG9A	ASALRSFSPLQPGQA	ASALHSFSPLQPGQA	656	-3	0.672357	0.217886	-1.62565	RPS6KA3	RSK_RSK	40	0.841882	loss	NM_024085	653	R	H	rs752441032
ATG9A:653:R:H	ATG9A	ASALRSFSPLQPGQA	ASALHSFSPLQPGQA	656	-3	0.713342	0.180807	-1.98014	CAMK2G	CAMK2	22	0.687379	loss	NM_024085	653	R	H	rs752441032
ATG9A:653:R:H	ATG9A	ASALRSFSPLQPGQA	ASALHSFSPLQPGQA	656	-3	0.426142	0.112227	-1.92492	CAMK4	CAMK1	14	0.73094	loss	NM_024085	653	R	H	rs752441032
ATG9A:653:R:H	ATG9A	ASALRSFSPLQPGQA	ASALHSFSPLQPGQA	656	-3	0.76279	0.110841	-2.78279	CAMK2A	CAMK2	69	0.89705	loss	NM_024085	653	R	H	rs752441032
ATG9A:653:R:H	ATG9A	ASALRSFSPLQPGQA	ASALHSFSPLQPGQA	656	-3	0.706266	0.072381	-3.28653	RPS6KA1	RSK_RSK	49	0.570062	loss	NM_024085	653	R	H	rs752441032
ATG9A:653:R:H	ATG9A	ASALRSFSPLQPGQA	ASALHSFSPLQPGQA	656	-3	0.608829	0.126622	-2.2655	SGK1	SGK	31	0.839719	loss	NM_024085	653	R	H	rs752441032
ATG9A:653:R:H	ATG9A	ASALRSFSPLQPGQA	ASALHSFSPLQPGQA	656	-3	0.450418	0.116272	-1.95376	DAPK3	DAPK_DAPK	15	0.749553	loss	NM_024085	653	R	H	rs752441032
ATG9A:653:R:H	ATG9A	ASALRSFSPLQPGQA	ASALHSFSPLQPGQA	656	-3	0.565534	0.0776311	-2.86491	PRKD1	PKD	40	0.851986	loss	NM_024085	653	R	H	rs752441032
ATG9A:653:R:H	ATG9A	ASALRSFSPLQPGQA	ASALHSFSPLQPGQA	656	-3	0.543136	0.141987	-1.93556	CAMK1	CAMK1	15	0.812005	loss	NM_024085	653	R	H	rs752441032
ATG9A:653:R:H	ATG9A	ASALRSFSPLQPGQA	ASALHSFSPLQPGQA	656	-3	0.780873	0.228205	-1.77476	MAPKAPK2	MAPKAPK_MAPKAPK	41	0.704472	loss	NM_024085	653	R	H	rs752441032
ATG9A:653:R:H	ATG9A	ASALRSFSPLQPGQA	ASALHSFSPLQPGQA	656	-3	0.596134	0.066935	-3.1548	PRKACA	PKA	399	0.948298	loss	NM_024085	653	R	H	rs752441032
ATG9A:653:R:H	ATG9A	ASALRSFSPLQPGQA	ASALHSFSPLQPGQA	656	-3	0.641698	0.121839	-2.39692	CHEK2	RAD53	38	0.574074	loss	NM_024085	653	R	H	rs752441032
ATG9A:653:R:H	ATG9A	ASALRSFSPLQPGQA	ASALHSFSPLQPGQA	656	-3	0.795995	0.0929714	-3.0979	PAK1	STE20_PAKA	44	0.663726	loss	NM_024085	653	R	H	rs752441032
ATG9A:653:R:H	ATG9A	ASALRSFSPLQPGQA	ASALHSFSPLQPGQA	656	-3	0.671853	0.0344616	-4.28509	AKT1	Akt	172	0.984511	loss	NM_024085	653	R	H	rs752441032
ATG9A:653:R:H	ATG9A	ASALRSFSPLQPGQA	ASALHSFSPLQPGQA	656	-3	0.511715	0.0858575	-2.57532	AKT2	Akt	16	0.728574	loss	NM_024085	653	R	H	rs752441032
ATG9A:653:R:H	ATG9A	ASALRSFSPLQPGQA	ASALHSFSPLQPGQA	656	-3	0.484079	0.0945916	-2.35546	RPS6KB1	RSK_p70	28	0.817299	loss	NM_024085	653	R	H	rs752441032
ATG9A:653:R:H	ATG9A	ASALRSFSPLQPGQA	ASALHSFSPLQPGQA	656	-3	0.41685	0.182353	-1.19279	PRKCD	PKC_Delta	77	0.841492	loss	NM_024085	653	R	H	rs752441032
ATP13A1:894:R:W	ATP13A1	RRRRPRDSPTLSNSG	RRWRPRDSPTLSNSG	899	-5	0.433225	0.13801	-1.65034	RPS6KB1	RSK_p70	28	0.617156	loss	NM_020410	894	R	W	rs769187041
ATP13A1:894:R:W	ATP13A1	RRRRPRDSPTLSNSG	RRWRPRDSPTLSNSG	899	-5	0.293182	0.105458	-1.47512	RPS6KA1	RSK_RSK	49	0.928656	loss	NM_020410	894	R	W	rs769187041
ATP13A1:894:R:W	ATP13A1	RRRRPRDSPTLSNSG	RRWRPRDSPTLSNSG	899	-5	0.343739	0.043596	-2.97905	AKT1	Akt	172	0.945633	loss	NM_020410	894	R	W	rs769187041
ATP13A1:894:R:W	ATP13A1	RRRRPRDSPTLSNSG	RRWRPRDSPTLSNSG	899	-5	0.540503	0.267349	-1.01558	PIM1	PIM	22	0.69723	loss	NM_020410	894	R	W	rs769187041
ATP13A3:815:H:R	ATP13A3	PVKLVHDSLEDLQMT	PVKLVRDSLEDLQMT	817	-2	0.094943	0.463548	2.28758	ROCK1	DMPK_ROCK	45	0.870531	gain	NM_024524	815	H	R	rs370130512
ATP13A3:815:H:R	ATP13A3	PVKLVHDSLEDLQMT	PVKLVRDSLEDLQMT	817	-2	0.14492	0.807139	2.47756	AURKA	Aur	30	0.934749	gain	NM_024524	815	H	R	rs370130512
ATP13A3:815:H:R	ATP13A3	PVKLVHDSLEDLQMT	PVKLVRDSLEDLQMT	817	-2	0.0401371	0.446415	3.47538	PRKACA	PKA	399	0.948981	gain	NM_024524	815	H	R	rs370130512
ATP13A3:815:H:R	ATP13A3	PVKLVHDSLEDLQMT	PVKLVRDSLEDLQMT	817	-2	0.157953	0.389348	1.30157	RPS6KA5	RSK_MSK	26	0.710503	gain	NM_024524	815	H	R	rs370130512
ATP13A3:815:H:R	ATP13A3	PVKLVHDSLEDLQMT	PVKLVRDSLEDLQMT	817	-2	0.0554355	0.856983	3.95038	AURKB	Aur	106	0.850446	gain	NM_024524	815	H	R	rs370130512
ATP13A3:815:H:R	ATP13A3	PVKLVHDSLEDLQMT	PVKLVRDSLEDLQMT	817	-2	0.134258	0.444578	1.72742	PRKCD	PKC_Delta	77	0.770975	gain	NM_024524	815	H	R	rs370130512
ATRIP:222:H:R	ATRIP	APSVSHVSPRKNPSV	APSVSRVSPRKNPSV	224	-2	0.201314	0.405989	1.012	ROCK2	DMPK_ROCK	11	0.684219	gain	NM_130384	222	H	R	rs759812593
ATRIP:222:H:R	ATRIP	APSVSHVSPRKNPSV	APSVSRVSPRKNPSV	224	-2	0.0409135	0.447191	3.45024	PRKACA	PKA	399	0.95294	gain	NM_130384	222	H	R	rs759812593
ATRIP:222:H:R	ATRIP	APSVSHVSPRKNPSV	APSVSRVSPRKNPSV	224	-2	0.273112	0.641717	1.23244	ROCK1	DMPK_ROCK	45	0.820063	gain	NM_130384	222	H	R	rs759812593
ATRIP:222:H:R	ATRIP	APSVSHVSPRKNPSV	APSVSRVSPRKNPSV	224	-2	0.0718818	0.873429	3.60299	AURKB	Aur	106	0.929831	gain	NM_130384	222	H	R	rs759812593
BABAM1:11:E:K	BABAM1	MEVAEPSSPTEEEEE	MEVAEPSSPTKEEEE	8	3	0.810081	0.170904	-2.24488	CSNK2A1	CK2	298	0.954149	loss	NM_014173	11	E	K	rs750117724
BABAM1:11:E:K	BABAM1	MEVAEPSSPTEEEEE	MEVAEPSSPTKEEEE	8	3	0.712255	0.264743	-1.4278	CSNK2A2	CK2	80	0.934137	loss	NM_014173	11	E	K	rs750117724
BAG4:182:P:S	BAG4	TYRSSGNSPTPVSRW	TYRSSGNSPTSVSRW	179	3	0.330318	0.665652	1.01091	CSNK1E	CK1_CK1-D	20	0.868778	gain	NM_004874	182	P	S	rs367677262
BAZ1A:1372:P:S	BAZ1A	ANNTPENSPNFPNFR	ANNTPENSSNFPNFR	1371	1	0.537399	0.130577	-2.04109	DYRK1A	DYRK_DYRK1	21	0.54371	loss	NM_013448	1372	P	S	rs759984179
BAZ1A:1372:P:S	BAZ1A	ANNTPENSPNFPNFR	ANNTPENSSNFPNFR	1371	1	0.89051	0.0342978	-4.69844	MAPK1	MAPK_ERK1	328	0.914381	loss	NM_013448	1372	P	S	rs759984179
BAZ1A:1372:P:S	BAZ1A	ANNTPENSPNFPNFR	ANNTPENSSNFPNFR	1371	1	0.899063	0.0383048	-4.55283	MAPK14	MAPK_p38	121	0.823974	loss	NM_013448	1372	P	S	rs759984179
BAZ1A:1372:P:S	BAZ1A	ANNTPENSPNFPNFR	ANNTPENSSNFPNFR	1371	1	0.506961	0.094686	-2.42065	GSK3B	GSK	156	0.848999	loss	NM_013448	1372	P	S	rs759984179
BAZ1A:1372:P:S	BAZ1A	ANNTPENSPNFPNFR	ANNTPENSSNFPNFR	1371	1	0.877288	0.0394825	-4.47377	CDK5	CDK	121	0.660776	loss	NM_013448	1372	P	S	rs759984179
BAZ1A:1372:P:S	BAZ1A	ANNTPENSPNFPNFR	ANNTPENSSNFPNFR	1371	1	0.450137	0.132285	-1.76671	CDK7	CDK	27	0.85379	loss	NM_013448	1372	P	S	rs759984179
BAZ1A:1372:P:S	BAZ1A	ANNTPENSPNFPNFR	ANNTPENSSNFPNFR	1371	1	0.890401	0.0353386	-4.65514	MAPK3	MAPK_ERK1	252	0.847948	loss	NM_013448	1372	P	S	rs759984179
BAZ1A:1372:P:S	BAZ1A	ANNTPENSPNFPNFR	ANNTPENSSNFPNFR	1371	1	0.92955	0.0203572	-5.51292	CDK1	CDK_CDC2	373	0.677709	loss	NM_013448	1372	P	S	rs759984179
BAZ1A:1372:P:S	BAZ1A	ANNTPENSPNFPNFR	ANNTPENSSNFPNFR	1371	1	0.91039	0.0706188	-3.68836	CDK2	CDK_CDC2	444	0.827557	loss	NM_013448	1372	P	S	rs759984179
BAZ1A:1372:P:S	BAZ1A	ANNTPENSPNFPNFR	ANNTPENSSNFPNFR	1371	1	0.462791	0.201223	-1.20156	CDK3	CDK_CDC2	11	0.624516	loss	NM_013448	1372	P	S	rs759984179
BAZ1A:1372:P:S	BAZ1A	ANNTPENSPNFPNFR	ANNTPENSSNFPNFR	1371	1	0.930471	0.0549632	-4.08142	MAPK8	MAPK_JNK	108	0.768826	loss	NM_013448	1372	P	S	rs759984179
BAZ1A:1372:P:S	BAZ1A	ANNTPENSPNFPNFR	ANNTPENSSNFPNFR	1371	1	0.86996	0.0483968	-4.16797	MAPK9	MAPK_JNK	51	0.577883	loss	NM_013448	1372	P	S	rs759984179
BAZ1B:1339:R:Q	BAZ1B	KRSSRRQSLELQKCE	KRSSQRQSLELQKCE	1342	-3	0.841914	0.218311	-1.94729	CAMK2A	CAMK2	69	0.563372	loss	NM_032408	1339	R	Q	rs138650548
BAZ1B:1339:R:Q	BAZ1B	KRSSRRQSLELQKCE	KRSSQRQSLELQKCE	1342	-3	0.569439	0.0815362	-2.80403	PRKD1	PKD	40	0.855188	loss	NM_032408	1339	R	Q	rs138650548
BAZ1B:1339:R:Q	BAZ1B	KRSSRRQSLELQKCE	KRSSQRQSLELQKCE	1342	-3	0.562242	0.080035	-2.81249	SGK1	SGK	31	0.760863	loss	NM_032408	1339	R	Q	rs138650548
BAZ1B:1339:R:Q	BAZ1B	KRSSRRQSLELQKCE	KRSSQRQSLELQKCE	1342	-3	0.890865	0.0897415	-3.31136	CHEK1	CAMKL_CHK1	104	0.931967	loss	NM_032408	1339	R	Q	rs138650548
BAZ1B:1339:R:Q	BAZ1B	KRSSRRQSLELQKCE	KRSSQRQSLELQKCE	1342	-3	0.597924	0.196775	-1.60341	CAMK1	CAMK1	15	0.841334	loss	NM_032408	1339	R	Q	rs138650548
BAZ1B:1339:R:Q	BAZ1B	KRSSRRQSLELQKCE	KRSSQRQSLELQKCE	1342	-3	0.757912	0.26088	-1.53865	CAMK2G	CAMK2	22	0.671902	loss	NM_032408	1339	R	Q	rs138650548
BAZ1B:1339:R:Q	BAZ1B	KRSSRRQSLELQKCE	KRSSQRQSLELQKCE	1342	-3	0.901063	0.198039	-2.18584	PAK1	STE20_PAKA	44	0.979563	loss	NM_032408	1339	R	Q	rs138650548
BAZ1B:1339:R:Q	BAZ1B	KRSSRRQSLELQKCE	KRSSQRQSLELQKCE	1342	-3	0.586574	0.272659	-1.10521	CAMK4	CAMK1	14	0.821575	loss	NM_032408	1339	R	Q	rs138650548
BAZ1B:1339:R:Q	BAZ1B	KRSSRRQSLELQKCE	KRSSQRQSLELQKCE	1342	-3	0.740624	0.170685	-2.1174	MAPKAPK2	MAPKAPK_MAPKAPK	41	0.869613	loss	NM_032408	1339	R	Q	rs138650548
BAZ1B:1339:R:Q	BAZ1B	KRSSRRQSLELQKCE	KRSSQRQSLELQKCE	1342	-3	0.680515	0.138996	-2.29159	CHEK2	RAD53	38	0.827594	loss	NM_032408	1339	R	Q	rs138650548
BAZ1B:1339:R:Q	BAZ1B	KRSSRRQSLELQKCE	KRSSQRQSLELQKCE	1342	-3	0.515031	0.0891728	-2.52998	AKT2	Akt	16	0.747153	loss	NM_032408	1339	R	Q	rs138650548
BAZ1B:1339:R:Q	BAZ1B	KRSSRRQSLELQKCE	KRSSQRQSLELQKCE	1342	-3	0.484585	0.162798	-1.57367	PIM1	PIM	22	0.771876	loss	NM_032408	1339	R	Q	rs138650548
BAZ1B:1339:R:Q	BAZ1B	KRSSRRQSLELQKCE	KRSSQRQSLELQKCE	1342	-3	0.681372	0.0439806	-3.9535	AKT1	Akt	172	0.98954	loss	NM_032408	1339	R	Q	rs138650548
BAZ1B:1339:R:Q	BAZ1B	KRSSRRQSLELQKCE	KRSSQRQSLELQKCE	1342	-3	0.376725	0.177617	-1.08475	PRKAA2	CAMKL_AMPK	20	0.513051	loss	NM_032408	1339	R	Q	rs138650548
BAZ1B:1339:R:Q	BAZ1B	KRSSRRQSLELQKCE	KRSSQRQSLELQKCE	1342	-3	0.615487	0.179691	-1.77621	PRKAA1	CAMKL_AMPK	40	0.893176	loss	NM_032408	1339	R	Q	rs138650548
BAZ1B:1339:R:Q	BAZ1B	KRSSRRQSLELQKCE	KRSSQRQSLELQKCE	1342	-3	0.485614	0.0798978	-2.60358	RPS6KB1	RSK_p70	28	0.820901	loss	NM_032408	1339	R	Q	rs138650548
BAZ1B:1339:R:Q	BAZ1B	KRSSRRQSLELQKCE	KRSSQRQSLELQKCE	1342	-3	0.721162	0.087277	-3.04665	RPS6KA1	RSK_RSK	49	0.798714	loss	NM_032408	1339	R	Q	rs138650548
BAZ1B:1339:R:Q	BAZ1B	KRSSRRQSLELQKCE	KRSSQRQSLELQKCE	1342	-3	0.535158	0.238139	-1.16816	DAPK3	DAPK_DAPK	15	0.830598	loss	NM_032408	1339	R	Q	rs138650548
BCAS3:854:T:M	BCAS3	FGLRHMSSMEHTEEG	FGLRHMSSMEHMEEG	850	4	0.259955	0.111083	-1.22662	PDK1	PDHK_PDHK	22	0.622095	loss	NM_001099432	854	T	M	rs545072054
BCAS3:854:T:M	BCAS3	FGLRHMSSMEHTEEG	FGLRHMSSMEHMEEG	850	4	0.285168	0.12524	-1.18712	PDPK1	PDK1	32	0.640906	loss	NM_001099432	854	T	M	rs545072054
BCL2L12:240:R:S	BCL2L12	RSKLVRLSSDSFARL	RSKLVSLSSDSFARL	242	-2	0.790794	0.128575	-2.62069	AURKA	Aur	30	0.830899	loss	NM_138639	240	R	S	rs779584010
BCL2L12:240:R:S	BCL2L12	RSKLVRLSSDSFARL	RSKLVSLSSDSFARL	242	-2	0.471286	0.195446	-1.26983	PRKCD	PKC_Delta	77	0.895419	loss	NM_138639	240	R	S	rs779584010
BCL2L12:240:R:S	BCL2L12	RSKLVRLSSDSFARL	RSKLVSLSSDSFARL	242	-2	0.335773	0.122872	-1.45033	PRKG1	PKG	50	0.930327	loss	NM_138639	240	R	S	rs779584010
BCL2L12:240:R:S	BCL2L12	RSKLVRLSSDSFARL	RSKLVSLSSDSFARL	242	-2	0.455054	0.0743824	-2.61301	PRKACA	PKA	399	0.967117	loss	NM_138639	240	R	S	rs779584010
BCL2L12:240:R:S	BCL2L12	RSKLVRLSSDSFARL	RSKLVSLSSDSFARL	242	-2	0.887486	0.103555	-3.09933	AURKB	Aur	106	0.93699	loss	NM_138639	240	R	S	rs779584010
BCL2L12:240:R:S	BCL2L12	RSKLVRLSSDSFARL	RSKLVSLSSDSFARL	242	-2	0.536565	0.182705	-1.55424	ROCK1	DMPK_ROCK	45	0.884062	loss	NM_138639	240	R	S	rs779584010
BCL2L12:240:R:S	BCL2L12	RSKLVRLSSDSFARL	RSKLVSLSSDSFARL	242	-2	0.380211	0.175536	-1.11503	ROCK2	DMPK_ROCK	11	0.518632	loss	NM_138639	240	R	S	rs779584010
BCL2L13:445:P:R	BCL2L13	SEGKSRLSPAGEMKP	SEGKSRLSRAGEMKP	444	1	0.799258	0.110177	-2.85884	CDK6	CDK_CDK4	31	0.63068	loss	NM_015367	445	P	R	rs770347827
BCL2L13:445:P:R	BCL2L13	SEGKSRLSPAGEMKP	SEGKSRLSRAGEMKP	444	1	0.913632	0.0528737	-4.11099	MAPK14	MAPK_p38	121	0.938327	loss	NM_015367	445	P	R	rs770347827
BCL2L13:445:P:R	BCL2L13	SEGKSRLSPAGEMKP	SEGKSRLSRAGEMKP	444	1	0.833029	0.0911878	-3.19145	CDK4	CDK	45	0.748678	loss	NM_015367	445	P	R	rs770347827
BCL2L13:445:P:R	BCL2L13	SEGKSRLSPAGEMKP	SEGKSRLSRAGEMKP	444	1	0.766838	0.139466	-2.45901	MTOR	PIKK_FRAP	51	0.780091	loss	NM_015367	445	P	R	rs770347827
BCL2L13:445:P:R	BCL2L13	SEGKSRLSPAGEMKP	SEGKSRLSRAGEMKP	444	1	0.902326	0.0807628	-3.48189	MAPK9	MAPK_JNK	51	0.927834	loss	NM_015367	445	P	R	rs770347827
BCL2L13:445:P:R	BCL2L13	SEGKSRLSPAGEMKP	SEGKSRLSRAGEMKP	444	1	0.944826	0.060818	-3.95748	MAPK8	MAPK_JNK	108	0.939719	loss	NM_015367	445	P	R	rs770347827
BCL2L13:445:P:R	BCL2L13	SEGKSRLSPAGEMKP	SEGKSRLSRAGEMKP	444	1	0.617538	0.210716	-1.55123	DYRK1A	DYRK_DYRK1	21	0.599798	loss	NM_015367	445	P	R	rs770347827
BCL2L13:445:P:R	BCL2L13	SEGKSRLSPAGEMKP	SEGKSRLSRAGEMKP	444	1	0.622999	0.192886	-1.69148	DYRK2	DYRK	19	0.679266	loss	NM_015367	445	P	R	rs770347827
BCL2L13:445:P:R	BCL2L13	SEGKSRLSPAGEMKP	SEGKSRLSRAGEMKP	444	1	0.916447	0.0342631	-4.74132	CDK2	CDK_CDC2	444	0.897158	loss	NM_015367	445	P	R	rs770347827
BCL2L13:445:P:R	BCL2L13	SEGKSRLSPAGEMKP	SEGKSRLSRAGEMKP	444	1	0.945348	0.0361553	-4.70857	CDK1	CDK_CDC2	373	0.919874	loss	NM_015367	445	P	R	rs770347827
BCL2L13:445:P:R	BCL2L13	SEGKSRLSPAGEMKP	SEGKSRLSRAGEMKP	444	1	0.523774	0.140073	-1.90277	GSK3B	GSK	156	0.885337	loss	NM_015367	445	P	R	rs770347827
BCL2L13:445:P:R	BCL2L13	SEGKSRLSPAGEMKP	SEGKSRLSRAGEMKP	444	1	0.535599	0.178015	-1.58915	CDK7	CDK	27	0.834447	loss	NM_015367	445	P	R	rs770347827
BCL2L13:445:P:R	BCL2L13	SEGKSRLSPAGEMKP	SEGKSRLSRAGEMKP	444	1	0.893901	0.0350131	-4.67415	MAPK1	MAPK_ERK1	328	0.938437	loss	NM_015367	445	P	R	rs770347827
BCL2L13:445:P:R	BCL2L13	SEGKSRLSPAGEMKP	SEGKSRLSRAGEMKP	444	1	0.898718	0.036732	-4.61276	MAPK3	MAPK_ERK1	252	0.937737	loss	NM_015367	445	P	R	rs770347827
BCL2L13:445:P:R	BCL2L13	SEGKSRLSPAGEMKP	SEGKSRLSRAGEMKP	444	1	0.890522	0.0527167	-4.07832	CDK5	CDK	121	0.801899	loss	NM_015367	445	P	R	rs770347827
BCLAF1:177:S:N	BCLAF1	EGEPQEESPLKSKSQ	EGEPQEENPLKSKSQ	177	0	0.562305	NA	NA	GSK3A	GSK	29	0.945406	loss	NM_014739	177	S	N	rs141168149
BCLAF1:177:S:N	BCLAF1	EGEPQEESPLKSKSQ	EGEPQEENPLKSKSQ	177	0	0.962594	NA	NA	CDK2	CDK_CDC2	444	0.997268	loss	NM_014739	177	S	N	rs141168149
BCLAF1:177:S:N	BCLAF1	EGEPQEESPLKSKSQ	EGEPQEENPLKSKSQ	177	0	0.486084	NA	NA	ADRBK1	GRK_BARK	40	0.908136	loss	NM_014739	177	S	N	rs141168149
BCLAF1:177:S:N	BCLAF1	EGEPQEESPLKSKSQ	EGEPQEENPLKSKSQ	177	0	0.545545	NA	NA	TTK	TTK	30	0.715672	loss	NM_014739	177	S	N	rs141168149
BCLAF1:177:S:N	BCLAF1	EGEPQEESPLKSKSQ	EGEPQEENPLKSKSQ	177	0	0.906845	NA	NA	MAPK14	MAPK_p38	121	0.911932	loss	NM_014739	177	S	N	rs141168149
BCLAF1:177:S:N	BCLAF1	EGEPQEESPLKSKSQ	EGEPQEENPLKSKSQ	177	0	0.653462	NA	NA	CDK9	CDK	31	0.560076	loss	NM_014739	177	S	N	rs141168149
BCLAF1:177:S:N	BCLAF1	EGEPQEESPLKSKSQ	EGEPQEENPLKSKSQ	177	0	0.457538	NA	NA	CDK3	CDK_CDC2	11	0.586682	loss	NM_014739	177	S	N	rs141168149
BCLAF1:177:S:N	BCLAF1	EGEPQEESPLKSKSQ	EGEPQEENPLKSKSQ	177	0	0.494499	NA	NA	DYRK1A	DYRK_DYRK1	21	0.813462	loss	NM_014739	177	S	N	rs141168149
BCLAF1:177:S:N	BCLAF1	EGEPQEESPLKSKSQ	EGEPQEENPLKSKSQ	177	0	0.741769	NA	NA	PLK1	PLK	51	0.888292	loss	NM_014739	177	S	N	rs141168149
BCLAF1:177:S:N	BCLAF1	EGEPQEESPLKSKSQ	EGEPQEENPLKSKSQ	177	0	0.857639	NA	NA	CDK4	CDK	45	0.947719	loss	NM_014739	177	S	N	rs141168149
BCLAF1:177:S:N	BCLAF1	EGEPQEESPLKSKSQ	EGEPQEENPLKSKSQ	177	0	0.894937	NA	NA	MAPK1	MAPK_ERK1	328	0.943179	loss	NM_014739	177	S	N	rs141168149
BCLAF1:177:S:N	BCLAF1	EGEPQEESPLKSKSQ	EGEPQEENPLKSKSQ	177	0	0.932089	NA	NA	MAPK8	MAPK_JNK	108	0.801256	loss	NM_014739	177	S	N	rs141168149
BCLAF1:177:S:N	BCLAF1	EGEPQEESPLKSKSQ	EGEPQEENPLKSKSQ	177	0	0.501819	NA	NA	CDK7	CDK	27	0.827104	loss	NM_014739	177	S	N	rs141168149
BCLAF1:177:S:N	BCLAF1	EGEPQEESPLKSKSQ	EGEPQEENPLKSKSQ	177	0	0.899866	NA	NA	MAPK3	MAPK_ERK1	252	0.942455	loss	NM_014739	177	S	N	rs141168149
BCLAF1:177:S:N	BCLAF1	EGEPQEESPLKSKSQ	EGEPQEENPLKSKSQ	177	0	0.686898	NA	NA	HIPK2	DYRK_HIPK	22	0.526351	loss	NM_014739	177	S	N	rs141168149
BCLAF1:177:S:N	BCLAF1	EGEPQEESPLKSKSQ	EGEPQEENPLKSKSQ	177	0	0.914603	NA	NA	CDK5	CDK	121	0.953788	loss	NM_014739	177	S	N	rs141168149
BCLAF1:177:S:N	BCLAF1	EGEPQEESPLKSKSQ	EGEPQEENPLKSKSQ	177	0	0.858304	NA	NA	CDK6	CDK_CDK4	31	0.991655	loss	NM_014739	177	S	N	rs141168149
BCLAF1:177:S:N	BCLAF1	EGEPQEESPLKSKSQ	EGEPQEENPLKSKSQ	177	0	0.773034	NA	NA	GSK3B	GSK	156	0.933613	loss	NM_014739	177	S	N	rs141168149
BCLAF1:177:S:N	BCLAF1	EGEPQEESPLKSKSQ	EGEPQEENPLKSKSQ	177	0	0.973597	NA	NA	CDK1	CDK_CDC2	373	0.997845	loss	NM_014739	177	S	N	rs141168149
BCLAF1:177:S:N	BCLAF1	EGEPQEESPLKSKSQ	EGEPQEENPLKSKSQ	177	0	0.412643	NA	NA	IKBKB	IKK	37	0.560224	loss	NM_014739	177	S	N	rs141168149
BCLAF1:178:P:L	BCLAF1	EGEPQEESPLKSKSQ	EGEPQEESLLKSKSQ	177	1	0.155162	0.463502	1.5788	TBK1	IKK	17	0.788378	gain	NM_014739	178	P	L	rs761434446
BCLAF1:178:P:L	BCLAF1	EGEPQEESPLKSKSQ	EGEPQEESLLKSKSQ	177	1	0.501819	0.144236	-1.79874	CDK7	CDK	27	0.824921	loss	NM_014739	178	P	L	rs761434446
BCLAF1:178:P:L	BCLAF1	EGEPQEESPLKSKSQ	EGEPQEESLLKSKSQ	177	1	0.899866	0.03788	-4.5702	MAPK3	MAPK_ERK1	252	0.942455	loss	NM_014739	178	P	L	rs761434446
BCLAF1:178:P:L	BCLAF1	EGEPQEESPLKSKSQ	EGEPQEESLLKSKSQ	177	1	0.914603	0.083838	-3.44747	CDK5	CDK	121	0.953699	loss	NM_014739	178	P	L	rs761434446
BCLAF1:178:P:L	BCLAF1	EGEPQEESPLKSKSQ	EGEPQEESLLKSKSQ	177	1	0.932089	0.0480812	-4.27692	MAPK8	MAPK_JNK	108	0.801256	loss	NM_014739	178	P	L	rs761434446
BCLAF1:178:P:L	BCLAF1	EGEPQEESPLKSKSQ	EGEPQEESLLKSKSQ	177	1	0.894937	0.0360492	-4.63375	MAPK1	MAPK_ERK1	328	0.943179	loss	NM_014739	178	P	L	rs761434446
BCLAF1:178:P:L	BCLAF1	EGEPQEESPLKSKSQ	EGEPQEESLLKSKSQ	177	1	0.906845	0.0460868	-4.29843	MAPK14	MAPK_p38	121	0.911932	loss	NM_014739	178	P	L	rs761434446
BCLAF1:178:P:L	BCLAF1	EGEPQEESPLKSKSQ	EGEPQEESLLKSKSQ	177	1	0.773034	0.368924	-1.06721	GSK3B	GSK	156	0.56187	loss	NM_014739	178	P	L	rs761434446
BCLAF1:178:P:L	BCLAF1	EGEPQEESPLKSKSQ	EGEPQEESLLKSKSQ	177	1	0.457538	0.19597	-1.22326	CDK3	CDK_CDC2	11	0.586672	loss	NM_014739	178	P	L	rs761434446
BCLAF1:178:P:L	BCLAF1	EGEPQEESPLKSKSQ	EGEPQEESLLKSKSQ	177	1	0.686898	0.104981	-2.70997	HIPK2	DYRK_HIPK	22	0.526296	loss	NM_014739	178	P	L	rs761434446
BCLAF1:178:P:L	BCLAF1	EGEPQEESPLKSKSQ	EGEPQEESLLKSKSQ	177	1	0.494499	0.0876768	-2.4957	DYRK1A	DYRK_DYRK1	21	0.813455	loss	NM_014739	178	P	L	rs761434446
BCLAF1:178:P:L	BCLAF1	EGEPQEESPLKSKSQ	EGEPQEESLLKSKSQ	177	1	0.973597	0.0644043	-3.9181	CDK1	CDK_CDC2	373	0.836708	loss	NM_014739	178	P	L	rs761434446
BCLAF1:178:P:L	BCLAF1	EGEPQEESPLKSKSQ	EGEPQEESLLKSKSQ	177	1	0.0810815	0.262734	1.69616	PRKDC	PIKK_DNAPK	67	0.647485	gain	NM_014739	178	P	L	rs761434446
BCLAF1:178:P:L	BCLAF1	EGEPQEESPLKSKSQ	EGEPQEESLLKSKSQ	177	1	0.857639	0.115798	-2.88876	CDK4	CDK	45	0.9168	loss	NM_014739	178	P	L	rs761434446
BCLAF1:178:P:L	BCLAF1	EGEPQEESPLKSKSQ	EGEPQEESLLKSKSQ	177	1	0.653462	0.151109	-2.11251	CDK9	CDK	31	0.558435	loss	NM_014739	178	P	L	rs761434446
BCLAF1:178:P:L	BCLAF1	EGEPQEESPLKSKSQ	EGEPQEESLLKSKSQ	177	1	0.962594	0.0804107	-3.58147	CDK2	CDK_CDC2	444	0.891414	loss	NM_014739	178	P	L	rs761434446
BCLAF1:178:P:T	BCLAF1	EGEPQEESPLKSKSQ	EGEPQEESTLKSKSQ	177	1	0.906845	0.0460868	-4.29843	MAPK14	MAPK_p38	121	0.911932	loss	NM_014739	178	P	T	rs764889870
BCLAF1:178:P:T	BCLAF1	EGEPQEESPLKSKSQ	EGEPQEESTLKSKSQ	177	1	0.858304	0.169223	-2.34256	CDK6	CDK_CDK4	31	0.699628	loss	NM_014739	178	P	T	rs764889870
BCLAF1:178:P:T	BCLAF1	EGEPQEESPLKSKSQ	EGEPQEESTLKSKSQ	177	1	0.973597	0.0644043	-3.9181	CDK1	CDK_CDC2	373	0.836708	loss	NM_014739	178	P	T	rs764889870
BCLAF1:178:P:T	BCLAF1	EGEPQEESPLKSKSQ	EGEPQEESTLKSKSQ	177	1	0.686898	0.132691	-2.37203	HIPK2	DYRK_HIPK	22	0.52598	loss	NM_014739	178	P	T	rs764889870
BCLAF1:178:P:T	BCLAF1	EGEPQEESPLKSKSQ	EGEPQEESTLKSKSQ	177	1	0.932089	0.0565813	-4.04207	MAPK8	MAPK_JNK	108	0.801253	loss	NM_014739	178	P	T	rs764889870
BCLAF1:178:P:T	BCLAF1	EGEPQEESPLKSKSQ	EGEPQEESTLKSKSQ	177	1	0.962594	0.0952551	-3.33706	CDK2	CDK_CDC2	444	0.564537	loss	NM_014739	178	P	T	rs764889870
BCLAF1:178:P:T	BCLAF1	EGEPQEESPLKSKSQ	EGEPQEESTLKSKSQ	177	1	0.773034	0.368924	-1.06721	GSK3B	GSK	156	0.56187	loss	NM_014739	178	P	T	rs764889870
BCLAF1:178:P:T	BCLAF1	EGEPQEESPLKSKSQ	EGEPQEESTLKSKSQ	177	1	0.501819	0.144236	-1.79874	CDK7	CDK	27	0.824921	loss	NM_014739	178	P	T	rs764889870
BCLAF1:178:P:T	BCLAF1	EGEPQEESPLKSKSQ	EGEPQEESTLKSKSQ	177	1	0.457538	0.19597	-1.22326	CDK3	CDK_CDC2	11	0.586672	loss	NM_014739	178	P	T	rs764889870
BCLAF1:178:P:T	BCLAF1	EGEPQEESPLKSKSQ	EGEPQEESTLKSKSQ	177	1	0.894937	0.0387249	-4.53045	MAPK1	MAPK_ERK1	328	0.943179	loss	NM_014739	178	P	T	rs764889870
BCLAF1:178:P:T	BCLAF1	EGEPQEESPLKSKSQ	EGEPQEESTLKSKSQ	177	1	0.899866	0.03788	-4.5702	MAPK3	MAPK_ERK1	252	0.942455	loss	NM_014739	178	P	T	rs764889870
BCLAF1:178:P:T	BCLAF1	EGEPQEESPLKSKSQ	EGEPQEESTLKSKSQ	177	1	0.857639	0.115798	-2.88876	CDK4	CDK	45	0.9168	loss	NM_014739	178	P	T	rs764889870
BCLAF1:178:P:T	BCLAF1	EGEPQEESPLKSKSQ	EGEPQEESTLKSKSQ	177	1	0.914603	0.0767976	-3.57401	CDK5	CDK	121	0.953788	loss	NM_014739	178	P	T	rs764889870
BCLAF1:178:P:T	BCLAF1	EGEPQEESPLKSKSQ	EGEPQEESTLKSKSQ	177	1	0.653462	0.18832	-1.79491	CDK9	CDK	31	0.548889	loss	NM_014739	178	P	T	rs764889870
BCLAF1:178:P:T	BCLAF1	EGEPQEESPLKSKSQ	EGEPQEESTLKSKSQ	177	1	0.494499	0.0876768	-2.4957	DYRK1A	DYRK_DYRK1	21	0.813455	loss	NM_014739	178	P	T	rs764889870
BCLAF1:271:R:S	BCLAF1	HSHSIQHSPERSGSG	HSHSIQHSPESSGSG	268	3	0.280727	0.638417	1.18533	CSNK1E	CK1_CK1-D	20	0.890366	gain	NM_014739	271	R	S	rs779302959
BCLAF1:497:P:S	BCLAF1	TVKKETQSPEQVKSE	TVKKETQSSEQVKSE	496	1	0.908179	0.0474207	-4.25939	MAPK14	MAPK_p38	121	0.91951	loss	NM_014739	497	P	S	rs77469096
BCLAF1:497:P:S	BCLAF1	TVKKETQSPEQVKSE	TVKKETQSSEQVKSE	496	1	0.873361	0.0517971	-4.07563	MAPK9	MAPK_JNK	51	0.63286	loss	NM_014739	497	P	S	rs77469096
BCLAF1:497:P:S	BCLAF1	TVKKETQSPEQVKSE	TVKKETQSSEQVKSE	496	1	0.916531	0.0767597	-3.57776	CDK2	CDK_CDC2	444	0.839506	loss	NM_014739	497	P	S	rs77469096
BCLAF1:497:P:S	BCLAF1	TVKKETQSPEQVKSE	TVKKETQSSEQVKSE	496	1	0.897795	0.0427323	-4.39299	MAPK3	MAPK_ERK1	252	0.9331	loss	NM_014739	497	P	S	rs77469096
BCLAF1:497:P:S	BCLAF1	TVKKETQSPEQVKSE	TVKKETQSSEQVKSE	496	1	0.938885	0.0296926	-4.98277	CDK1	CDK_CDC2	373	0.889393	loss	NM_014739	497	P	S	rs77469096
BCLAF1:497:P:S	BCLAF1	TVKKETQSPEQVKSE	TVKKETQSSEQVKSE	496	1	0.541865	0.135043	-2.00451	DYRK1A	DYRK_DYRK1	21	0.514627	loss	NM_014739	497	P	S	rs77469096
BCLAF1:497:P:S	BCLAF1	TVKKETQSPEQVKSE	TVKKETQSSEQVKSE	496	1	0.935545	0.0600377	-3.96187	MAPK8	MAPK_JNK	108	0.856863	loss	NM_014739	497	P	S	rs77469096
BCLAF1:497:P:S	BCLAF1	TVKKETQSPEQVKSE	TVKKETQSSEQVKSE	496	1	0.894268	0.0380561	-4.55451	MAPK1	MAPK_ERK1	328	0.94023	loss	NM_014739	497	P	S	rs77469096
BCLAF1:497:P:S	BCLAF1	TVKKETQSPEQVKSE	TVKKETQSSEQVKSE	496	1	0.490012	0.059899	-3.03221	DYRK2	DYRK	19	0.506073	loss	NM_014739	497	P	S	rs77469096
BCLAF1:497:P:S	BCLAF1	TVKKETQSPEQVKSE	TVKKETQSSEQVKSE	496	1	0.511448	0.0991737	-2.36656	GSK3B	GSK	156	0.859992	loss	NM_014739	497	P	S	rs77469096
BCLAF1:497:P:S	BCLAF1	TVKKETQSPEQVKSE	TVKKETQSSEQVKSE	496	1	0.8781	0.040295	-4.44571	CDK5	CDK	121	0.670029	loss	NM_014739	497	P	S	rs77469096
BCLAF1:497:P:S	BCLAF1	TVKKETQSPEQVKSE	TVKKETQSSEQVKSE	496	1	0.527393	0.209541	-1.33165	CDK7	CDK	27	0.822412	loss	NM_014739	497	P	S	rs77469096
BOD1L1:1535:A:T	BOD1L1	KDKDVTLSPVKAGPA	KDKDVTLSPVKTGPA	1531	4	0.142698	0.29157	1.03088	PDK1	PDHK_PDHK	22	0.725482	gain	NM_148894	1535	A	T	rs763986375
BOD1L1:2953:R:C	BOD1L1	RKPKRSLTVSDDAES	RKPKCSLTVSDDAES	2956	-3	0.540553	0.134836	-2.00323	RPS6KB1	RSK_p70	28	0.894904	loss	NM_148894	2953	R	C	rs773572444
BOD1L1:2953:R:C	BOD1L1	RKPKRSLTVSDDAES	RKPKCSLTVSDDAES	2956	-3	0.697197	0.261401	-1.4153	PRKAA1	CAMKL_AMPK	40	0.896412	loss	NM_148894	2953	R	C	rs773572444
BOD1L1:2953:R:C	BOD1L1	RKPKRSLTVSDDAES	RKPKCSLTVSDDAES	2956	-3	0.726558	0.194024	-1.90485	CAMK2G	CAMK2	22	0.804419	loss	NM_148894	2953	R	C	rs773572444
BOD1L1:2953:R:C	BOD1L1	RKPKRSLTVSDDAES	RKPKCSLTVSDDAES	2956	-3	0.687841	0.0504497	-3.76916	AKT1	Akt	172	0.979172	loss	NM_148894	2953	R	C	rs773572444
BOD1L1:2953:R:C	BOD1L1	RKPKRSLTVSDDAES	RKPKCSLTVSDDAES	2956	-3	0.578548	0.0906452	-2.67413	PRKD1	PKD	40	0.861783	loss	NM_148894	2953	R	C	rs773572444
BOD1L1:2953:R:C	BOD1L1	RKPKRSLTVSDDAES	RKPKCSLTVSDDAES	2956	-3	0.827403	0.240194	-1.78439	MAPKAPK2	MAPKAPK_MAPKAPK	41	0.619675	loss	NM_148894	2953	R	C	rs773572444
BOD1L1:2953:R:C	BOD1L1	RKPKRSLTVSDDAES	RKPKCSLTVSDDAES	2956	-3	0.652478	0.198008	-1.72037	RPS6KA3	RSK_RSK	40	0.700991	loss	NM_148894	2953	R	C	rs773572444
BOD1L1:2953:R:C	BOD1L1	RKPKRSLTVSDDAES	RKPKCSLTVSDDAES	2956	-3	0.748754	0.146393	-2.35464	PRKG1	PKG	50	0.737747	loss	NM_148894	2953	R	C	rs773572444
BOD1L1:2953:R:C	BOD1L1	RKPKRSLTVSDDAES	RKPKCSLTVSDDAES	2956	-3	0.621133	0.286987	-1.11392	DAPK3	DAPK_DAPK	15	0.76408	loss	NM_148894	2953	R	C	rs773572444
BOD1L1:2953:R:C	BOD1L1	RKPKRSLTVSDDAES	RKPKCSLTVSDDAES	2956	-3	0.642647	0.241498	-1.41202	CAMK1	CAMK1	15	0.893505	loss	NM_148894	2953	R	C	rs773572444
BOD1L1:2953:R:C	BOD1L1	RKPKRSLTVSDDAES	RKPKCSLTVSDDAES	2956	-3	0.660779	0.119259	-2.47007	CHEK2	RAD53	38	0.718833	loss	NM_148894	2953	R	C	rs773572444
BOD1L1:2953:R:C	BOD1L1	RKPKRSLTVSDDAES	RKPKCSLTVSDDAES	2956	-3	0.926547	0.125423	-2.88506	CHEK1	CAMKL_CHK1	104	0.998458	loss	NM_148894	2953	R	C	rs773572444
BOD1L1:2953:R:C	BOD1L1	RKPKRSLTVSDDAES	RKPKCSLTVSDDAES	2956	-3	0.445113	0.196404	-1.18035	PRKCD	PKC_Delta	77	0.773011	loss	NM_148894	2953	R	C	rs773572444
BOD1L1:2953:R:C	BOD1L1	RKPKRSLTVSDDAES	RKPKCSLTVSDDAES	2956	-3	0.608514	0.126307	-2.26836	SGK1	SGK	31	0.839293	loss	NM_148894	2953	R	C	rs773572444
BOD1L1:2953:R:C	BOD1L1	RKPKRSLTVSDDAES	RKPKCSLTVSDDAES	2956	-3	0.758462	0.124576	-2.60605	RPS6KA1	RSK_RSK	49	0.974263	loss	NM_148894	2953	R	C	rs773572444
BOD1L1:2953:R:C	BOD1L1	RKPKRSLTVSDDAES	RKPKCSLTVSDDAES	2956	-3	0.82873	0.125706	-2.72085	PAK1	STE20_PAKA	44	0.939798	loss	NM_148894	2953	R	C	rs773572444
BOD1L1:2953:R:C	BOD1L1	RKPKRSLTVSDDAES	RKPKCSLTVSDDAES	2956	-3	0.522833	0.0969751	-2.43066	AKT2	Akt	16	0.785444	loss	NM_148894	2953	R	C	rs773572444
BOD1L1:2953:R:C	BOD1L1	RKPKRSLTVSDDAES	RKPKCSLTVSDDAES	2956	-3	0.568737	0.254822	-1.15827	CAMK4	CAMK1	14	0.866964	loss	NM_148894	2953	R	C	rs773572444
BOD1L1:2953:R:C	BOD1L1	RKPKRSLTVSDDAES	RKPKCSLTVSDDAES	2956	-3	0.817705	0.151583	-2.43147	CAMK2A	CAMK2	69	0.952685	loss	NM_148894	2953	R	C	rs773572444
BOD1L1:2953:R:C	BOD1L1	RKPKRSLTVSDDAES	RKPKCSLTVSDDAES	2956	-3	0.574853	0.253066	-1.18368	PIM1	PIM	22	0.801831	loss	NM_148894	2953	R	C	rs773572444
BOD1L1:2953:R:C	BOD1L1	RKPKRSLTVSDDAES	RKPKCSLTVSDDAES	2956	-3	0.606364	0.0654055	-3.2127	PRKACA	PKA	399	0.892562	loss	NM_148894	2953	R	C	rs773572444
BOD1L1:2953:R:S	BOD1L1	RKPKRSLTVSDDAES	RKPKSSLTVSDDAES	2956	-3	0.687841	0.0582705	-3.56124	AKT1	Akt	172	0.979172	loss	NM_148894	2953	R	S	rs773572444
BOD1L1:2953:R:S	BOD1L1	RKPKRSLTVSDDAES	RKPKSSLTVSDDAES	2956	-3	0.726558	0.194024	-1.90485	CAMK2G	CAMK2	22	0.804419	loss	NM_148894	2953	R	S	rs773572444
BOD1L1:2953:R:S	BOD1L1	RKPKRSLTVSDDAES	RKPKSSLTVSDDAES	2956	-3	0.522833	0.0969751	-2.43066	AKT2	Akt	16	0.785444	loss	NM_148894	2953	R	S	rs773572444
BOD1L1:2953:R:S	BOD1L1	RKPKRSLTVSDDAES	RKPKSSLTVSDDAES	2956	-3	0.82873	0.125706	-2.72085	PAK1	STE20_PAKA	44	0.939798	loss	NM_148894	2953	R	S	rs773572444
BOD1L1:2953:R:S	BOD1L1	RKPKRSLTVSDDAES	RKPKSSLTVSDDAES	2956	-3	0.758462	0.124576	-2.60605	RPS6KA1	RSK_RSK	49	0.974263	loss	NM_148894	2953	R	S	rs773572444
BOD1L1:2953:R:S	BOD1L1	RKPKRSLTVSDDAES	RKPKSSLTVSDDAES	2956	-3	0.578548	0.0906452	-2.67413	PRKD1	PKD	40	0.861783	loss	NM_148894	2953	R	S	rs773572444
BOD1L1:2953:R:S	BOD1L1	RKPKRSLTVSDDAES	RKPKSSLTVSDDAES	2956	-3	0.621133	0.286987	-1.11392	DAPK3	DAPK_DAPK	15	0.76408	loss	NM_148894	2953	R	S	rs773572444
BOD1L1:2953:R:S	BOD1L1	RKPKRSLTVSDDAES	RKPKSSLTVSDDAES	2956	-3	0.540553	0.134836	-2.00323	RPS6KB1	RSK_p70	28	0.894904	loss	NM_148894	2953	R	S	rs773572444
BOD1L1:2953:R:S	BOD1L1	RKPKRSLTVSDDAES	RKPKSSLTVSDDAES	2956	-3	0.748754	0.146393	-2.35464	PRKG1	PKG	50	0.737747	loss	NM_148894	2953	R	S	rs773572444
BOD1L1:2953:R:S	BOD1L1	RKPKRSLTVSDDAES	RKPKSSLTVSDDAES	2956	-3	0.642647	0.241498	-1.41202	CAMK1	CAMK1	15	0.893505	loss	NM_148894	2953	R	S	rs773572444
BOD1L1:2953:R:S	BOD1L1	RKPKRSLTVSDDAES	RKPKSSLTVSDDAES	2956	-3	0.926547	0.125423	-2.88506	CHEK1	CAMKL_CHK1	104	0.998458	loss	NM_148894	2953	R	S	rs773572444
BOD1L1:2953:R:S	BOD1L1	RKPKRSLTVSDDAES	RKPKSSLTVSDDAES	2956	-3	0.608514	0.126307	-2.26836	SGK1	SGK	31	0.839293	loss	NM_148894	2953	R	S	rs773572444
BOD1L1:2953:R:S	BOD1L1	RKPKRSLTVSDDAES	RKPKSSLTVSDDAES	2956	-3	0.152009	0.784491	2.3676	CSNK1A1	CK1_CK1-A	26	0.887621	gain	NM_148894	2953	R	S	rs773572444
BOD1L1:2953:R:S	BOD1L1	RKPKRSLTVSDDAES	RKPKSSLTVSDDAES	2956	-3	0.660779	0.205902	-1.68221	CHEK2	RAD53	38	0.718304	loss	NM_148894	2953	R	S	rs773572444
BOD1L1:2953:R:S	BOD1L1	RKPKRSLTVSDDAES	RKPKSSLTVSDDAES	2956	-3	0.145501	0.720695	2.30836	CSNK1D	CK1_CK1-D	22	0.698434	gain	NM_148894	2953	R	S	rs773572444
BOD1L1:2953:R:S	BOD1L1	RKPKRSLTVSDDAES	RKPKSSLTVSDDAES	2956	-3	0.652478	0.232967	-1.48581	RPS6KA3	RSK_RSK	40	0.688426	loss	NM_148894	2953	R	S	rs773572444
BOD1L1:2953:R:S	BOD1L1	RKPKRSLTVSDDAES	RKPKSSLTVSDDAES	2956	-3	0.574853	0.253066	-1.18368	PIM1	PIM	22	0.801831	loss	NM_148894	2953	R	S	rs773572444
BOD1L1:2953:R:S	BOD1L1	RKPKRSLTVSDDAES	RKPKSSLTVSDDAES	2956	-3	0.697197	0.325964	-1.09686	PRKAA1	CAMKL_AMPK	40	0.624756	loss	NM_148894	2953	R	S	rs773572444
BOD1L1:2953:R:S	BOD1L1	RKPKRSLTVSDDAES	RKPKSSLTVSDDAES	2956	-3	0.606364	0.0771655	-2.97416	PRKACA	PKA	399	0.892561	loss	NM_148894	2953	R	S	rs773572444
BOD1L1:2962:E:K	BOD1L1	VSDDAESSEPERKRQ	VSDDAKSSEPERKRQ	2964	-2	0.768136	0.167998	-2.19292	PLK1	PLK	51	0.937109	loss	NM_148894	2962	E	K	rs768942173
BRPF1:464:G:S	BRPF1	ARRLPALSHSEGEED	ARRLPALSHSESEED	460	4	0.162335	0.438304	1.43296	GSK3A	GSK	29	0.730533	gain	NM_004634	464	G	S	rs771712227
BUB1:651:D:N	BUB1	EENMVVPSRDGKFSP	EENMVVPSRNGKFSP	649	2	0.237145	0.0884309	-1.42315	CAMK2A	CAMK2	69	0.696762	loss	NM_004336	651	D	N	rs375128586
BUD13:156:R:H	BUD13	PRRARHDTPDPSPLR	PRRAHHDTPDPSPLR	159	-3	0.813094	0.387236	-1.07021	AKT2	Akt	16	0.988734	loss	NM_032725	156	R	H	rs370368913
BUD13:156:R:H	BUD13	PRRARHDTPDPSPLR	PRRAHHDTPDPSPLR	159	-3	0.517667	0.116519	-2.15146	CAMK1	CAMK1	15	0.825925	loss	NM_032725	156	R	H	rs370368913
BUD13:156:R:H	BUD13	PRRARHDTPDPSPLR	PRRAHHDTPDPSPLR	159	-3	0.691768	0.0894071	-2.95183	PRKG1	PKG	50	0.820515	loss	NM_032725	156	R	H	rs370368913
BUD13:156:R:H	BUD13	PRRARHDTPDPSPLR	PRRAHHDTPDPSPLR	159	-3	0.651636	0.131777	-2.30597	CHEK2	RAD53	38	0.653792	loss	NM_032725	156	R	H	rs370368913
BUD13:156:R:H	BUD13	PRRARHDTPDPSPLR	PRRAHHDTPDPSPLR	159	-3	0.887817	0.0866933	-3.35627	CHEK1	CAMKL_CHK1	104	0.910714	loss	NM_032725	156	R	H	rs370368913
BUD13:156:R:H	BUD13	PRRARHDTPDPSPLR	PRRAHHDTPDPSPLR	159	-3	0.868218	0.21627	-2.00523	CAMK2A	CAMK2	69	0.607658	loss	NM_032725	156	R	H	rs370368913
BUD13:156:R:H	BUD13	PRRARHDTPDPSPLR	PRRAHHDTPDPSPLR	159	-3	0.425475	0.11156	-1.93125	CAMK4	CAMK1	14	0.729983	loss	NM_032725	156	R	H	rs370368913
BUD13:156:R:H	BUD13	PRRARHDTPDPSPLR	PRRAHHDTPDPSPLR	159	-3	0.892784	0.258899	-1.78592	RPS6KA1	RSK_RSK	49	0.999999	loss	NM_032725	156	R	H	rs370368913
BUD13:156:R:H	BUD13	PRRARHDTPDPSPLR	PRRAHHDTPDPSPLR	159	-3	0.576928	0.0477288	-3.59546	PRKACA	PKA	399	0.96284	loss	NM_032725	156	R	H	rs370368913
BUD13:156:R:H	BUD13	PRRARHDTPDPSPLR	PRRAHHDTPDPSPLR	159	-3	0.678608	0.125941	-2.42983	MAPKAPK2	MAPKAPK_MAPKAPK	41	0.683269	loss	NM_032725	156	R	H	rs370368913
BUD13:156:R:H	BUD13	PRRARHDTPDPSPLR	PRRAHHDTPDPSPLR	159	-3	0.416892	0.208265	-1.00125	PAK2	STE20_PAKA	25	0.667124	loss	NM_032725	156	R	H	rs370368913
BUD13:156:R:H	BUD13	PRRARHDTPDPSPLR	PRRAHHDTPDPSPLR	159	-3	0.603663	0.115761	-2.3826	PRKD1	PKD	40	0.87438	loss	NM_032725	156	R	H	rs370368913
BUD13:156:R:H	BUD13	PRRARHDTPDPSPLR	PRRAHHDTPDPSPLR	159	-3	0.561926	0.12613	-2.15547	PRKAA1	CAMKL_AMPK	40	0.866119	loss	NM_032725	156	R	H	rs370368913
BUD13:156:R:H	BUD13	PRRARHDTPDPSPLR	PRRAHHDTPDPSPLR	159	-3	0.728503	0.274032	-1.41059	RPS6KA3	RSK_RSK	40	0.808591	loss	NM_032725	156	R	H	rs370368913
BUD13:156:R:H	BUD13	PRRARHDTPDPSPLR	PRRAHHDTPDPSPLR	159	-3	0.817962	0.114937	-2.83118	PAK1	STE20_PAKA	44	0.897978	loss	NM_032725	156	R	H	rs370368913
BUD13:156:R:H	BUD13	PRRARHDTPDPSPLR	PRRAHHDTPDPSPLR	159	-3	0.391515	0.157018	-1.31814	PRKCD	PKC_Delta	77	0.885835	loss	NM_032725	156	R	H	rs370368913
BUD13:156:R:H	BUD13	PRRARHDTPDPSPLR	PRRAHHDTPDPSPLR	159	-3	0.844389	0.362182	-1.22119	SGK1	SGK	31	0.846401	loss	NM_032725	156	R	H	rs370368913
BUD13:157:H:R	BUD13	PRRARHDTPDPSPLR	PRRARRDTPDPSPLR	159	-2	0.128317	0.790536	2.62312	AURKA	Aur	30	0.828634	gain	NM_032725	157	H	R	rs527676432
BUD13:164:P:S	BUD13	RHDTPDPSPLRGARH	RHDTPDPSSLRGARH	163	1	0.841037	0.116056	-2.85735	CDK4	CDK	45	0.817224	loss	NM_032725	164	P	S	rs760208744
BUD13:164:P:S	BUD13	RHDTPDPSPLRGARH	RHDTPDPSSLRGARH	163	1	0.889289	0.0330768	-4.74876	MAPK1	MAPK_ERK1	328	0.901263	loss	NM_032725	164	P	S	rs760208744
BUD13:164:P:S	BUD13	RHDTPDPSPLRGARH	RHDTPDPSSLRGARH	163	1	0.877741	0.0561777	-3.96573	MAPK9	MAPK_JNK	51	0.699104	loss	NM_032725	164	P	S	rs760208744
BUD13:164:P:S	BUD13	RHDTPDPSPLRGARH	RHDTPDPSSLRGARH	163	1	0.515347	0.103073	-2.32188	GSK3B	GSK	156	0.868736	loss	NM_032725	164	P	S	rs760208744
BUD13:164:P:S	BUD13	RHDTPDPSPLRGARH	RHDTPDPSSLRGARH	163	1	0.897726	0.0369679	-4.60193	MAPK14	MAPK_p38	121	0.797249	loss	NM_032725	164	P	S	rs760208744
BUD13:164:P:S	BUD13	RHDTPDPSPLRGARH	RHDTPDPSSLRGARH	163	1	0.958613	0.04942	-4.27778	CDK1	CDK_CDC2	373	0.912517	loss	NM_032725	164	P	S	rs760208744
BUD13:164:P:S	BUD13	RHDTPDPSPLRGARH	RHDTPDPSSLRGARH	163	1	0.933874	0.0941033	-3.31091	CDK2	CDK_CDC2	444	0.56328	loss	NM_032725	164	P	S	rs760208744
BUD13:164:P:S	BUD13	RHDTPDPSPLRGARH	RHDTPDPSSLRGARH	163	1	0.573711	0.255859	-1.16497	CDK7	CDK	27	0.828665	loss	NM_032725	164	P	S	rs760208744
BUD13:164:P:S	BUD13	RHDTPDPSPLRGARH	RHDTPDPSSLRGARH	163	1	0.896621	0.0415585	-4.43128	MAPK3	MAPK_ERK1	252	0.925918	loss	NM_032725	164	P	S	rs760208744
BUD13:164:P:S	BUD13	RHDTPDPSPLRGARH	RHDTPDPSSLRGARH	163	1	0.875687	0.183512	-2.25454	MAPK10	MAPK_JNK	17	0.993558	loss	NM_032725	164	P	S	rs760208744
BUD13:164:P:S	BUD13	RHDTPDPSPLRGARH	RHDTPDPSSLRGARH	163	1	0.914133	0.0763279	-3.58212	CDK5	CDK	121	0.9522	loss	NM_032725	164	P	S	rs760208744
BUD13:164:P:S	BUD13	RHDTPDPSPLRGARH	RHDTPDPSSLRGARH	163	1	0.930726	0.0552186	-4.07513	MAPK8	MAPK_JNK	108	0.774235	loss	NM_032725	164	P	S	rs760208744
BUD13:164:P:S	BUD13	RHDTPDPSPLRGARH	RHDTPDPSSLRGARH	163	1	0.516378	0.109556	-2.23676	DYRK1A	DYRK_DYRK1	21	0.687213	loss	NM_032725	164	P	S	rs760208744
BUD13:164:P:S	BUD13	RHDTPDPSPLRGARH	RHDTPDPSSLRGARH	163	1	0.730696	0.148778	-2.29611	HIPK2	DYRK_HIPK	22	0.816755	loss	NM_032725	164	P	S	rs760208744
BUD13:232:R:C	BUD13	PRRARHGSSDISSPR	PRRACHGSSDISSPR	235	-3	0.146095	0.0679211	-1.10498	AURKB	Aur	106	0.625152	loss	NM_032725	232	R	C	rs200542348
BUD13:232:R:C	BUD13	PRRARHGSSDISSPR	PRRACHGSSDISSPR	235	-3	0.577598	0.0366389	-3.97862	PRKACA	PKA	399	0.960889	loss	NM_032725	232	R	C	rs200542348
BUD13:232:R:C	BUD13	PRRARHGSSDISSPR	PRRACHGSSDISSPR	235	-3	0.793071	0.387354	-1.0338	RPS6KB1	RSK_p70	28	0.690067	loss	NM_032725	232	R	C	rs200542348
BUD13:232:R:C	BUD13	PRRARHGSSDISSPR	PRRACHGSSDISSPR	235	-3	0.884867	0.0837436	-3.40141	CHEK1	CAMKL_CHK1	104	0.885154	loss	NM_032725	232	R	C	rs200542348
BUD13:232:R:C	BUD13	PRRARHGSSDISSPR	PRRACHGSSDISSPR	235	-3	0.830552	0.404694	-1.03724	AKT2	Akt	16	0.976447	loss	NM_032725	232	R	C	rs200542348
BUD13:232:R:C	BUD13	PRRARHGSSDISSPR	PRRACHGSSDISSPR	235	-3	0.538007	0.136859	-1.97494	CAMK1	CAMK1	15	0.813368	loss	NM_032725	232	R	C	rs200542348
BUD13:232:R:C	BUD13	PRRARHGSSDISSPR	PRRACHGSSDISSPR	235	-3	0.678705	0.0763441	-3.15219	PRKG1	PKG	50	0.508872	loss	NM_032725	232	R	C	rs200542348
BUD13:232:R:C	BUD13	PRRARHGSSDISSPR	PRRACHGSSDISSPR	235	-3	0.689702	0.102493	-2.75045	MAPKAPK2	MAPKAPK_MAPKAPK	41	0.742059	loss	NM_032725	232	R	C	rs200542348
BUD13:232:R:C	BUD13	PRRARHGSSDISSPR	PRRACHGSSDISSPR	235	-3	0.444663	0.195954	-1.1822	PRKCD	PKC_Delta	77	0.771249	loss	NM_032725	232	R	C	rs200542348
BUD13:232:R:C	BUD13	PRRARHGSSDISSPR	PRRACHGSSDISSPR	235	-3	0.701837	0.160318	-2.1302	CHEK2	RAD53	38	0.901384	loss	NM_032725	232	R	C	rs200542348
BUD13:232:R:C	BUD13	PRRARHGSSDISSPR	PRRACHGSSDISSPR	235	-3	0.850416	0.368209	-1.20764	SGK1	SGK	31	0.833048	loss	NM_032725	232	R	C	rs200542348
BUD13:232:R:C	BUD13	PRRARHGSSDISSPR	PRRACHGSSDISSPR	235	-3	0.709545	0.255074	-1.47598	RPS6KA3	RSK_RSK	40	0.894726	loss	NM_032725	232	R	C	rs200542348
BUD13:232:R:C	BUD13	PRRARHGSSDISSPR	PRRACHGSSDISSPR	235	-3	0.493626	0.179711	-1.45774	CAMK4	CAMK1	14	0.835506	loss	NM_032725	232	R	C	rs200542348
BUD13:232:R:C	BUD13	PRRARHGSSDISSPR	PRRACHGSSDISSPR	235	-3	0.866732	0.20061	-2.11119	CAMK2A	CAMK2	69	0.825863	loss	NM_032725	232	R	C	rs200542348
BUD13:232:R:C	BUD13	PRRARHGSSDISSPR	PRRACHGSSDISSPR	235	-3	0.841232	0.138208	-2.60566	PAK1	STE20_PAKA	44	0.963779	loss	NM_032725	232	R	C	rs200542348
BUD13:232:R:C	BUD13	PRRARHGSSDISSPR	PRRACHGSSDISSPR	235	-3	0.602425	0.114523	-2.39515	PRKD1	PKD	40	0.873933	loss	NM_032725	232	R	C	rs200542348
BUD13:232:R:C	BUD13	PRRARHGSSDISSPR	PRRACHGSSDISSPR	235	-3	0.882687	0.248801	-1.82691	RPS6KA1	RSK_RSK	49	1	loss	NM_032725	232	R	C	rs200542348
BUD13:232:R:C	BUD13	PRRARHGSSDISSPR	PRRACHGSSDISSPR	235	-3	0.602499	0.166703	-1.85368	PRKAA1	CAMKL_AMPK	40	0.884469	loss	NM_032725	232	R	C	rs200542348
BUD13:268:R:C	BUD13	LRRARHDSPDLAPNV	LRRACHDSPDLAPNV	271	-3	0.857689	0.375482	-1.19171	SGK1	SGK	31	0.815566	loss	NM_032725	268	R	C	rs759787078
BUD13:268:R:C	BUD13	LRRARHDSPDLAPNV	LRRACHDSPDLAPNV	271	-3	0.591686	0.103783	-2.51126	PRKD1	PKD	40	0.869326	loss	NM_032725	268	R	C	rs759787078
BUD13:268:R:C	BUD13	LRRARHDSPDLAPNV	LRRACHDSPDLAPNV	271	-3	0.827385	0.401528	-1.04306	AKT2	Akt	16	0.980198	loss	NM_032725	268	R	C	rs759787078
BUD13:268:R:C	BUD13	LRRARHDSPDLAPNV	LRRACHDSPDLAPNV	271	-3	0.688843	0.234372	-1.55537	RPS6KA3	RSK_RSK	40	0.898013	loss	NM_032725	268	R	C	rs759787078
BUD13:268:R:C	BUD13	LRRARHDSPDLAPNV	LRRACHDSPDLAPNV	271	-3	0.660404	0.0731948	-3.17354	MAPKAPK2	MAPKAPK_MAPKAPK	41	0.597173	loss	NM_032725	268	R	C	rs759787078
BUD13:268:R:C	BUD13	LRRARHDSPDLAPNV	LRRACHDSPDLAPNV	271	-3	0.422099	0.195579	-1.10983	PRKCQ	PKC_Delta	23	0.711615	loss	NM_032725	268	R	C	rs759787078
BUD13:268:R:C	BUD13	LRRARHDSPDLAPNV	LRRACHDSPDLAPNV	271	-3	0.469472	0.205775	-1.18997	PRKCE	PKC_Eta	35	0.701717	loss	NM_032725	268	R	C	rs759787078
BUD13:268:R:C	BUD13	LRRARHDSPDLAPNV	LRRACHDSPDLAPNV	271	-3	0.381857	0.133148	-1.52	PRKCD	PKC_Delta	77	0.871862	loss	NM_032725	268	R	C	rs759787078
BUD13:268:R:C	BUD13	LRRARHDSPDLAPNV	LRRACHDSPDLAPNV	271	-3	0.889222	0.255337	-1.80014	RPS6KA1	RSK_RSK	49	1	loss	NM_032725	268	R	C	rs759787078
BUD13:268:R:C	BUD13	LRRARHDSPDLAPNV	LRRACHDSPDLAPNV	271	-3	0.416489	0.102574	-2.02161	CAMK4	CAMK1	14	0.71745	loss	NM_032725	268	R	C	rs759787078
BUD13:268:R:C	BUD13	LRRARHDSPDLAPNV	LRRACHDSPDLAPNV	271	-3	0.867599	0.201477	-2.10641	CAMK2A	CAMK2	69	0.817321	loss	NM_032725	268	R	C	rs759787078
BUD13:268:R:C	BUD13	LRRARHDSPDLAPNV	LRRACHDSPDLAPNV	271	-3	0.575938	0.0349792	-4.04134	PRKACA	PKA	399	0.964857	loss	NM_032725	268	R	C	rs759787078
BUD13:268:R:C	BUD13	LRRARHDSPDLAPNV	LRRACHDSPDLAPNV	271	-3	0.869455	0.0683313	-3.66949	CHEK1	CAMKL_CHK1	104	0.659421	loss	NM_032725	268	R	C	rs759787078
BUD13:268:R:C	BUD13	LRRARHDSPDLAPNV	LRRACHDSPDLAPNV	271	-3	0.55238	0.151231	-1.8689	CAMK1	CAMK1	15	0.811467	loss	NM_032725	268	R	C	rs759787078
BUD13:268:R:C	BUD13	LRRARHDSPDLAPNV	LRRACHDSPDLAPNV	271	-3	0.766362	0.360645	-1.08745	RPS6KB1	RSK_p70	28	0.844335	loss	NM_032725	268	R	C	rs759787078
BUD13:268:R:C	BUD13	LRRARHDSPDLAPNV	LRRACHDSPDLAPNV	271	-3	0.539916	0.10412	-2.37448	PRKAA1	CAMKL_AMPK	40	0.867365	loss	NM_032725	268	R	C	rs759787078
BUD13:268:R:C	BUD13	LRRARHDSPDLAPNV	LRRACHDSPDLAPNV	271	-3	0.833073	0.130049	-2.67939	PAK1	STE20_PAKA	44	0.95023	loss	NM_032725	268	R	C	rs759787078
BUD13:268:R:C	BUD13	LRRARHDSPDLAPNV	LRRACHDSPDLAPNV	271	-3	0.687221	0.0848609	-3.0176	PRKG1	PKG	50	0.744744	loss	NM_032725	268	R	C	rs759787078
C9orf78:18:E:G	C9orf78	FRRRRGDSESEEDEQ	FRRRRGDSESGEDEQ	15	3	0.88136	0.242183	-1.86363	CSNK2A1	CK2	298	0.97765	loss	NM_016520	18	E	G	rs201516060
CAMSAP1:564:P:S	CAMSAP1	DPEFPRASPRALGLT	DPEFPRASSRALGLT	563	1	0.527665	0.11539	-2.1931	GSK3B	GSK	156	0.892052	loss	NM_015447	564	P	S	rs993427703
CAMSAP1:564:P:S	CAMSAP1	DPEFPRASPRALGLT	DPEFPRASSRALGLT	563	1	0.877071	0.0555073	-3.98194	MAPK9	MAPK_JNK	51	0.689381	loss	NM_015447	564	P	S	rs993427703
CAMSAP1:564:P:S	CAMSAP1	DPEFPRASPRALGLT	DPEFPRASSRALGLT	563	1	0.500871	0.239303	-1.0656	CDK3	CDK_CDC2	11	0.83826	loss	NM_015447	564	P	S	rs993427703
CAMSAP1:564:P:S	CAMSAP1	DPEFPRASPRALGLT	DPEFPRASSRALGLT	563	1	0.820133	0.0951518	-3.10755	CDK4	CDK	45	0.525442	loss	NM_015447	564	P	S	rs993427703
CAMSAP1:564:P:S	CAMSAP1	DPEFPRASPRALGLT	DPEFPRASSRALGLT	563	1	0.650097	0.16635	-1.96643	CDK9	CDK	31	0.528244	loss	NM_015447	564	P	S	rs993427703
CAMSAP1:564:P:S	CAMSAP1	DPEFPRASPRALGLT	DPEFPRASSRALGLT	563	1	0.937032	0.0278392	-5.07291	CDK1	CDK_CDC2	373	0.869449	loss	NM_015447	564	P	S	rs993427703
CAMSAP1:564:P:S	CAMSAP1	DPEFPRASPRALGLT	DPEFPRASSRALGLT	563	1	0.901948	0.0468848	-4.26585	MAPK3	MAPK_ERK1	252	0.948577	loss	NM_015447	564	P	S	rs993427703
CAMSAP1:564:P:S	CAMSAP1	DPEFPRASPRALGLT	DPEFPRASSRALGLT	563	1	0.591345	0.273493	-1.11249	CDK7	CDK	27	0.81073	loss	NM_015447	564	P	S	rs993427703
CAMSAP1:564:P:S	CAMSAP1	DPEFPRASPRALGLT	DPEFPRASSRALGLT	563	1	0.88934	0.051535	-4.10911	CDK5	CDK	121	0.790537	loss	NM_015447	564	P	S	rs993427703
CAMSAP1:564:P:S	CAMSAP1	DPEFPRASPRALGLT	DPEFPRASSRALGLT	563	1	0.896459	0.0402473	-4.47727	MAPK1	MAPK_ERK1	328	0.94856	loss	NM_015447	564	P	S	rs993427703
CAMSAP1:564:P:S	CAMSAP1	DPEFPRASPRALGLT	DPEFPRASSRALGLT	563	1	0.930321	0.0548132	-4.08513	MAPK8	MAPK_JNK	108	0.765599	loss	NM_015447	564	P	S	rs993427703
CAMSAP1:564:P:S	CAMSAP1	DPEFPRASPRALGLT	DPEFPRASSRALGLT	563	1	0.762803	0.150369	-2.34281	MTOR	PIKK_FRAP	51	0.740842	loss	NM_015447	564	P	S	rs993427703
CAMSAP1:564:P:S	CAMSAP1	DPEFPRASPRALGLT	DPEFPRASSRALGLT	563	1	0.662028	0.180471	-1.87512	MAPK11	MAPK_p38	18	0.663753	loss	NM_015447	564	P	S	rs993427703
CAMSAP1:564:P:S	CAMSAP1	DPEFPRASPRALGLT	DPEFPRASSRALGLT	563	1	0.905447	0.044689	-4.34064	MAPK14	MAPK_p38	121	0.902261	loss	NM_015447	564	P	S	rs993427703
CAMSAP1:564:P:S	CAMSAP1	DPEFPRASPRALGLT	DPEFPRASSRALGLT	563	1	0.915005	0.0752342	-3.60432	CDK2	CDK_CDC2	444	0.847334	loss	NM_015447	564	P	S	rs993427703
CAMSAP1:564:P:S	CAMSAP1	DPEFPRASPRALGLT	DPEFPRASSRALGLT	563	1	0.828124	0.162804	-2.34671	CDK6	CDK_CDK4	31	0.743052	loss	NM_015447	564	P	S	rs993427703
CAMSAP1:565:R:W	CAMSAP1	DPEFPRASPRALGLT	DPEFPRASPWALGLT	563	2	0.617141	0.255188	-1.27404	PRKCG	PKC_Alpha	40	0.884878	loss	NM_015447	565	R	W	rs201405180
CAMSAP1:565:R:W	CAMSAP1	DPEFPRASPRALGLT	DPEFPRASPWALGLT	563	2	0.476632	0.19111	-1.31848	PRKCE	PKC_Eta	35	0.756551	loss	NM_015447	565	R	W	rs201405180
CAMSAP1:565:R:W	CAMSAP1	DPEFPRASPRALGLT	DPEFPRASPWALGLT	563	2	0.8827	0.1374	-2.68355	PRKCA	PKC_Alpha	230	0.836782	loss	NM_015447	565	R	W	rs201405180
CAMSAP1:565:R:W	CAMSAP1	DPEFPRASPRALGLT	DPEFPRASPWALGLT	563	2	0.804892	0.175539	-2.197	PRKCB	PKC_Alpha	67	0.967075	loss	NM_015447	565	R	W	rs201405180
CBX8:110:S:L	CBX8	RIPYPGRSPQDLAST	RIPYPGRLPQDLAST	110	0	0.826742	NA	NA	MAPK10	MAPK_JNK	17	0.670385	loss	NM_020649	110	S	L	rs759741194
CBX8:110:S:L	CBX8	RIPYPGRSPQDLAST	RIPYPGRLPQDLAST	110	0	0.52774	NA	NA	CDK7	CDK	27	0.834163	loss	NM_020649	110	S	L	rs759741194
CBX8:110:S:L	CBX8	RIPYPGRSPQDLAST	RIPYPGRLPQDLAST	110	0	0.896224	NA	NA	MAPK1	MAPK_ERK1	328	0.947839	loss	NM_020649	110	S	L	rs759741194
CBX8:110:S:L	CBX8	RIPYPGRSPQDLAST	RIPYPGRLPQDLAST	110	0	0.271467	NA	NA	SRPK1	SRPK	16	0.527917	loss	NM_020649	110	S	L	rs759741194
CBX8:110:S:L	CBX8	RIPYPGRSPQDLAST	RIPYPGRLPQDLAST	110	0	0.887464	NA	NA	CDK5	CDK	121	0.771867	loss	NM_020649	110	S	L	rs759741194
CBX8:110:S:L	CBX8	RIPYPGRSPQDLAST	RIPYPGRLPQDLAST	110	0	0.472279	NA	NA	PAK4	STE20_PAKB	17	0.707433	loss	NM_020649	110	S	L	rs759741194
CBX8:110:S:L	CBX8	RIPYPGRSPQDLAST	RIPYPGRLPQDLAST	110	0	0.821342	NA	NA	CDK4	CDK	45	0.550799	loss	NM_020649	110	S	L	rs759741194
CBX8:110:S:L	CBX8	RIPYPGRSPQDLAST	RIPYPGRLPQDLAST	110	0	0.922565	NA	NA	MAPK8	MAPK_JNK	108	0.548592	loss	NM_020649	110	S	L	rs759741194
CBX8:110:S:L	CBX8	RIPYPGRSPQDLAST	RIPYPGRLPQDLAST	110	0	0.903658	NA	NA	MAPK14	MAPK_p38	121	0.886745	loss	NM_020649	110	S	L	rs759741194
CBX8:110:S:L	CBX8	RIPYPGRSPQDLAST	RIPYPGRLPQDLAST	110	0	0.934793	NA	NA	CDK1	CDK_CDC2	373	0.834379	loss	NM_020649	110	S	L	rs759741194
CBX8:110:S:L	CBX8	RIPYPGRSPQDLAST	RIPYPGRLPQDLAST	110	0	0.527125	NA	NA	GSK3B	GSK	156	0.891153	loss	NM_020649	110	S	L	rs759741194
CBX8:110:S:L	CBX8	RIPYPGRSPQDLAST	RIPYPGRLPQDLAST	110	0	0.75009	NA	NA	MTOR	PIKK_FRAP	51	0.590579	loss	NM_020649	110	S	L	rs759741194
CBX8:110:S:L	CBX8	RIPYPGRSPQDLAST	RIPYPGRLPQDLAST	110	0	0.912528	NA	NA	CDK2	CDK_CDC2	444	0.876579	loss	NM_020649	110	S	L	rs759741194
CBX8:110:S:L	CBX8	RIPYPGRSPQDLAST	RIPYPGRLPQDLAST	110	0	0.722335	NA	NA	HIPK2	DYRK_HIPK	22	0.772499	loss	NM_020649	110	S	L	rs759741194
CBX8:110:S:L	CBX8	RIPYPGRSPQDLAST	RIPYPGRLPQDLAST	110	0	0.597555	NA	NA	DYRK2	DYRK	19	0.500195	loss	NM_020649	110	S	L	rs759741194
CBX8:110:S:L	CBX8	RIPYPGRSPQDLAST	RIPYPGRLPQDLAST	110	0	0.902786	NA	NA	MAPK3	MAPK_ERK1	252	0.950301	loss	NM_020649	110	S	L	rs759741194
CBX8:110:S:L	CBX8	RIPYPGRSPQDLAST	RIPYPGRLPQDLAST	110	0	0.884341	NA	NA	MAPK9	MAPK_JNK	51	0.785232	loss	NM_020649	110	S	L	rs759741194
CCAR2:919:P:L	CCAR2	EKEEPAPSN*-----	EKEELAPSN*-----	922	-3	0.129662	0.463801	1.83875	NEK6	NEK	11	0.710358	gain	NM_021174	919	P	L	rs144622807
CCDC86:189:P:S	CCDC86	LTPRAPGSPRGQHEP	LTPRAPGSSRGQHEP	188	1	0.860676	0.135695	-2.6651	CDK4	CDK	45	0.839943	loss	NM_024098	189	P	S	rs775733321
CCDC86:189:P:S	CCDC86	LTPRAPGSPRGQHEP	LTPRAPGSSRGQHEP	188	1	0.908679	0.0708739	-3.68044	CDK5	CDK	121	0.930267	loss	NM_024098	189	P	S	rs775733321
CCDC86:189:P:S	CCDC86	LTPRAPGSPRGQHEP	LTPRAPGSSRGQHEP	188	1	0.952274	0.0430817	-4.46623	CDK1	CDK_CDC2	373	0.911435	loss	NM_024098	189	P	S	rs775733321
CCDC86:189:P:S	CCDC86	LTPRAPGSPRGQHEP	LTPRAPGSSRGQHEP	188	1	0.91458	0.0930161	-3.29756	MAPK9	MAPK_JNK	51	0.968599	loss	NM_024098	189	P	S	rs775733321
CCDC86:189:P:S	CCDC86	LTPRAPGSPRGQHEP	LTPRAPGSSRGQHEP	188	1	0.938619	0.0631112	-3.89457	MAPK8	MAPK_JNK	108	0.892936	loss	NM_024098	189	P	S	rs775733321
CCDC86:189:P:S	CCDC86	LTPRAPGSPRGQHEP	LTPRAPGSSRGQHEP	188	1	0.634294	0.227472	-1.47947	DYRK1A	DYRK_DYRK1	21	0.717704	loss	NM_024098	189	P	S	rs775733321
CCDC86:189:P:S	CCDC86	LTPRAPGSPRGQHEP	LTPRAPGSSRGQHEP	188	1	0.67126	0.189704	-1.82312	MAPK11	MAPK_p38	18	0.757264	loss	NM_024098	189	P	S	rs775733321
CCDC86:189:P:S	CCDC86	LTPRAPGSPRGQHEP	LTPRAPGSSRGQHEP	188	1	0.526321	0.114046	-2.20632	GSK3B	GSK	156	0.889795	loss	NM_024098	189	P	S	rs775733321
CCDC86:189:P:S	CCDC86	LTPRAPGSPRGQHEP	LTPRAPGSSRGQHEP	188	1	0.774053	0.280392	-1.46499	MAPK12	MAPK_p38	14	0.731792	loss	NM_024098	189	P	S	rs775733321
CCDC86:189:P:S	CCDC86	LTPRAPGSPRGQHEP	LTPRAPGSSRGQHEP	188	1	0.961412	0.106349	-3.17635	MAPK3	MAPK_ERK1	252	0.869818	loss	NM_024098	189	P	S	rs775733321
CCDC86:189:P:S	CCDC86	LTPRAPGSPRGQHEP	LTPRAPGSSRGQHEP	188	1	0.847821	0.155646	-2.44549	MAPK10	MAPK_JNK	17	0.937533	loss	NM_024098	189	P	S	rs775733321
CCDC86:189:P:S	CCDC86	LTPRAPGSPRGQHEP	LTPRAPGSSRGQHEP	188	1	0.77968	0.197762	-1.97912	HIPK2	DYRK_HIPK	22	0.925423	loss	NM_024098	189	P	S	rs775733321
CCDC86:189:P:S	CCDC86	LTPRAPGSPRGQHEP	LTPRAPGSSRGQHEP	188	1	0.933615	0.0938446	-3.31448	CDK2	CDK_CDC2	444	0.56887	loss	NM_024098	189	P	S	rs775733321
CCDC86:189:P:S	CCDC86	LTPRAPGSPRGQHEP	LTPRAPGSSRGQHEP	188	1	0.663276	0.179529	-1.88539	CDK9	CDK	31	0.632777	loss	NM_024098	189	P	S	rs775733321
CCDC86:189:P:S	CCDC86	LTPRAPGSPRGQHEP	LTPRAPGSSRGQHEP	188	1	0.581352	0.263501	-1.14161	CDK7	CDK	27	0.823988	loss	NM_024098	189	P	S	rs775733321
CCDC86:189:P:S	CCDC86	LTPRAPGSPRGQHEP	LTPRAPGSSRGQHEP	188	1	0.952088	0.0913306	-3.38192	MAPK14	MAPK_p38	121	0.98566	loss	NM_024098	189	P	S	rs775733321
CCDC86:189:P:S	CCDC86	LTPRAPGSPRGQHEP	LTPRAPGSSRGQHEP	188	1	0.806117	0.193683	-2.0573	MTOR	PIKK_FRAP	51	0.874095	loss	NM_024098	189	P	S	rs775733321
CCDC86:189:P:S	CCDC86	LTPRAPGSPRGQHEP	LTPRAPGSSRGQHEP	188	1	0.965031	0.108819	-3.14864	MAPK1	MAPK_ERK1	328	0.872066	loss	NM_024098	189	P	S	rs775733321
CCDC86:189:P:S	CCDC86	LTPRAPGSPRGQHEP	LTPRAPGSSRGQHEP	188	1	0.651555	0.221443	-1.55695	DYRK2	DYRK	19	0.776087	loss	NM_024098	189	P	S	rs775733321
CCNH:318:D:N	CCNH	KHEEEEWTDDDLVES	KHEEEEWTDDNLVES	315	3	0.530932	0.23181	-1.19559	CSNK2A1	CK2	298	0.902627	loss	NM_001239	318	D	N	rs148031256
CCT4:9:S:G	CCT4	PENVAPRSGATAGAA	PENVAPRGGATAGAA	9	0	0.0926451	NA	NA	MAPK8	MAPK_JNK	108	0.663903	loss	NM_006430	9	S	G	rs756874495
CCZ1B:266:S:F	CCZ1B	PELAGRDSPIRAEMP	PELAGRDFPIRAEMP	266	0	0.463803	NA	NA	ROCK1	DMPK_ROCK	45	0.878102	loss	NM_198097	266	S	F	rs1331275593
CCZ1B:266:S:F	CCZ1B	PELAGRDSPIRAEMP	PELAGRDFPIRAEMP	266	0	0.472341	NA	NA	CDK3	CDK_CDC2	11	0.689123	loss	NM_198097	266	S	F	rs1331275593
CCZ1B:266:S:F	CCZ1B	PELAGRDSPIRAEMP	PELAGRDFPIRAEMP	266	0	0.507006	NA	NA	GSK3B	GSK	156	0.849117	loss	NM_198097	266	S	F	rs1331275593
CCZ1B:266:S:F	CCZ1B	PELAGRDSPIRAEMP	PELAGRDFPIRAEMP	266	0	0.447661	NA	NA	CHUK	IKK	31	0.899255	loss	NM_198097	266	S	F	rs1331275593
CCZ1B:266:S:F	CCZ1B	PELAGRDSPIRAEMP	PELAGRDFPIRAEMP	266	0	0.89303	NA	NA	MAPK3	MAPK_ERK1	252	0.891487	loss	NM_198097	266	S	F	rs1331275593
CCZ1B:266:S:F	CCZ1B	PELAGRDSPIRAEMP	PELAGRDFPIRAEMP	266	0	0.897031	NA	NA	MAPK14	MAPK_p38	121	0.781462	loss	NM_198097	266	S	F	rs1331275593
CCZ1B:266:S:F	CCZ1B	PELAGRDSPIRAEMP	PELAGRDFPIRAEMP	266	0	0.431229	NA	NA	GSK3A	GSK	29	0.695884	loss	NM_198097	266	S	F	rs1331275593
CCZ1B:266:S:F	CCZ1B	PELAGRDSPIRAEMP	PELAGRDFPIRAEMP	266	0	0.932251	NA	NA	CDK2	CDK_CDC2	444	0.93339	loss	NM_198097	266	S	F	rs1331275593
CCZ1B:266:S:F	CCZ1B	PELAGRDSPIRAEMP	PELAGRDFPIRAEMP	266	0	0.872251	NA	NA	MAPK9	MAPK_JNK	51	0.615187	loss	NM_198097	266	S	F	rs1331275593
CCZ1B:266:S:F	CCZ1B	PELAGRDSPIRAEMP	PELAGRDFPIRAEMP	266	0	0.860622	NA	NA	AURKB	Aur	106	0.874895	loss	NM_198097	266	S	F	rs1331275593
CCZ1B:266:S:F	CCZ1B	PELAGRDSPIRAEMP	PELAGRDFPIRAEMP	266	0	0.70882	NA	NA	HIPK2	DYRK_HIPK	22	0.685627	loss	NM_198097	266	S	F	rs1331275593
CCZ1B:266:S:F	CCZ1B	PELAGRDSPIRAEMP	PELAGRDFPIRAEMP	266	0	0.447352	NA	NA	RPS6KA5	RSK_MSK	26	0.856074	loss	NM_198097	266	S	F	rs1331275593
CCZ1B:266:S:F	CCZ1B	PELAGRDSPIRAEMP	PELAGRDFPIRAEMP	266	0	0.413166	NA	NA	PAK2	STE20_PAKA	25	0.658551	loss	NM_198097	266	S	F	rs1331275593
CCZ1B:266:S:F	CCZ1B	PELAGRDSPIRAEMP	PELAGRDFPIRAEMP	266	0	0.706542	NA	NA	DYRK2	DYRK	19	0.987946	loss	NM_198097	266	S	F	rs1331275593
CCZ1B:266:S:F	CCZ1B	PELAGRDSPIRAEMP	PELAGRDFPIRAEMP	266	0	0.824667	NA	NA	CDK4	CDK	45	0.613473	loss	NM_198097	266	S	F	rs1331275593
CCZ1B:266:S:F	CCZ1B	PELAGRDSPIRAEMP	PELAGRDFPIRAEMP	266	0	0.622706	NA	NA	MAP2K1	STE7_MAP2K	15	0.788814	loss	NM_198097	266	S	F	rs1331275593
CCZ1B:266:S:F	CCZ1B	PELAGRDSPIRAEMP	PELAGRDFPIRAEMP	266	0	0.904375	NA	NA	CDK5	CDK	121	0.907902	loss	NM_198097	266	S	F	rs1331275593
CCZ1B:266:S:F	CCZ1B	PELAGRDSPIRAEMP	PELAGRDFPIRAEMP	266	0	0.46737	NA	NA	CDK7	CDK	27	0.840472	loss	NM_198097	266	S	F	rs1331275593
CCZ1B:266:S:F	CCZ1B	PELAGRDSPIRAEMP	PELAGRDFPIRAEMP	266	0	0.666706	NA	NA	PAK4	STE20_PAKB	17	0.998767	loss	NM_198097	266	S	F	rs1331275593
CCZ1B:266:S:F	CCZ1B	PELAGRDSPIRAEMP	PELAGRDFPIRAEMP	266	0	0.446646	NA	NA	PRKACA	PKA	399	0.950235	loss	NM_198097	266	S	F	rs1331275593
CCZ1B:266:S:F	CCZ1B	PELAGRDSPIRAEMP	PELAGRDFPIRAEMP	266	0	0.471142	NA	NA	PRKCD	PKC_Delta	77	0.89504	loss	NM_198097	266	S	F	rs1331275593
CCZ1B:266:S:F	CCZ1B	PELAGRDSPIRAEMP	PELAGRDFPIRAEMP	266	0	0.648453	NA	NA	DYRK1A	DYRK_DYRK1	21	0.814226	loss	NM_198097	266	S	F	rs1331275593
CCZ1B:266:S:F	CCZ1B	PELAGRDSPIRAEMP	PELAGRDFPIRAEMP	266	0	0.763988	NA	NA	AURKA	Aur	30	0.516068	loss	NM_198097	266	S	F	rs1331275593
CCZ1B:266:S:F	CCZ1B	PELAGRDSPIRAEMP	PELAGRDFPIRAEMP	266	0	0.930213	NA	NA	MAPK8	MAPK_JNK	108	0.763261	loss	NM_198097	266	S	F	rs1331275593
CCZ1B:266:S:F	CCZ1B	PELAGRDSPIRAEMP	PELAGRDFPIRAEMP	266	0	0.961697	NA	NA	CDK1	CDK_CDC2	373	0.951692	loss	NM_198097	266	S	F	rs1331275593
CCZ1B:266:S:F	CCZ1B	PELAGRDSPIRAEMP	PELAGRDFPIRAEMP	266	0	0.888185	NA	NA	MAPK1	MAPK_ERK1	328	0.886584	loss	NM_198097	266	S	F	rs1331275593
CD2BP2:49:S:R	CD2BP2	KGKHSLDSDEEEDDD	KGKHSLDRDEEEDDD	49	0	0.737455	NA	NA	CSNK1D	CK1_CK1-D	22	0.820123	loss	NM_006110	49	S	R	rs138094776
CD2BP2:49:S:R	CD2BP2	KGKHSLDSDEEEDDD	KGKHSLDRDEEEDDD	49	0	0.858337	NA	NA	CSNK2A2	CK2	80	0.999429	loss	NM_006110	49	S	R	rs138094776
CD2BP2:49:S:R	CD2BP2	KGKHSLDSDEEEDDD	KGKHSLDRDEEEDDD	49	0	0.759056	NA	NA	CSNK1A1	CK1_CK1-A	26	0.720755	loss	NM_006110	49	S	R	rs138094776
CD2BP2:49:S:R	CD2BP2	KGKHSLDSDEEEDDD	KGKHSLDRDEEEDDD	49	0	0.394001	NA	NA	CAMK2B	CAMK2	12	0.641537	loss	NM_006110	49	S	R	rs138094776
CD2BP2:49:S:R	CD2BP2	KGKHSLDSDEEEDDD	KGKHSLDRDEEEDDD	49	0	0.708469	NA	NA	CSNK2B	CK2	24	0.999332	loss	NM_006110	49	S	R	rs138094776
CD2BP2:49:S:R	CD2BP2	KGKHSLDSDEEEDDD	KGKHSLDRDEEEDDD	49	0	0.561169	NA	NA	PLK3	PLK_PLK2	28	0.962467	loss	NM_006110	49	S	R	rs138094776
CD2BP2:49:S:R	CD2BP2	KGKHSLDSDEEEDDD	KGKHSLDRDEEEDDD	49	0	0.949471	NA	NA	CSNK2A1	CK2	298	0.95636	loss	NM_006110	49	S	R	rs138094776
CDC23:591:N:S	CDC23	NTPTRRVSPLNLSSV	NTPTRRVSPLSLSSV	588	3	0.202078	0.559768	1.46992	CSNK1E	CK1_CK1-D	20	0.893046	gain	NM_004661	591	N	S	rs566654900
CDC42SE1:74:S:N	CDC42SE1	GNRDRPWSNSRGL*-	GNRDRPWNNSRGL*-	74	0	0.551061	NA	NA	PRKAA1	CAMKL_AMPK	40	0.866999	loss	NM_020239	74	S	N	rs759108923
CDC42SE1:74:S:N	CDC42SE1	GNRDRPWSNSRGL*-	GNRDRPWNNSRGL*-	74	0	0.414398	NA	NA	CAMK4	CAMK1	14	0.718449	loss	NM_020239	74	S	N	rs759108923
CDC42SE1:74:S:N	CDC42SE1	GNRDRPWSNSRGL*-	GNRDRPWNNSRGL*-	74	0	0.452009	NA	NA	PRKCE	PKC_Eta	35	0.547237	loss	NM_020239	74	S	N	rs759108923
CDC42SE1:74:S:N	CDC42SE1	GNRDRPWSNSRGL*-	GNRDRPWNNSRGL*-	74	0	0.881415	NA	NA	RPS6KA1	RSK_RSK	49	1	loss	NM_020239	74	S	N	rs759108923
CDC42SE1:74:S:N	CDC42SE1	GNRDRPWSNSRGL*-	GNRDRPWNNSRGL*-	74	0	0.562784	NA	NA	CAMK1	CAMK1	15	0.817473	loss	NM_020239	74	S	N	rs759108923
CDC42SE1:74:S:N	CDC42SE1	GNRDRPWSNSRGL*-	GNRDRPWNNSRGL*-	74	0	0.443799	NA	NA	PRKCD	PKC_Delta	77	0.768182	loss	NM_020239	74	S	N	rs759108923
CDC42SE1:74:S:N	CDC42SE1	GNRDRPWSNSRGL*-	GNRDRPWNNSRGL*-	74	0	0.355284	NA	NA	ROCK1	DMPK_ROCK	45	0.717431	loss	NM_020239	74	S	N	rs759108923
CDC42SE1:74:S:N	CDC42SE1	GNRDRPWSNSRGL*-	GNRDRPWNNSRGL*-	74	0	0.574504	NA	NA	DAPK3	DAPK_DAPK	15	0.92784	loss	NM_020239	74	S	N	rs759108923
CDC42SE1:74:S:N	CDC42SE1	GNRDRPWSNSRGL*-	GNRDRPWNNSRGL*-	74	0	0.319466	NA	NA	SRPK1	SRPK	16	0.732498	loss	NM_020239	74	S	N	rs759108923
CDC42SE1:74:S:N	CDC42SE1	GNRDRPWSNSRGL*-	GNRDRPWNNSRGL*-	74	0	0.769257	NA	NA	CAMK2A	CAMK2	69	0.910237	loss	NM_020239	74	S	N	rs759108923
CDC42SE1:74:S:N	CDC42SE1	GNRDRPWSNSRGL*-	GNRDRPWNNSRGL*-	74	0	0.848857	NA	NA	SGK1	SGK	31	0.998515	loss	NM_020239	74	S	N	rs759108923
CDC42SE1:74:S:N	CDC42SE1	GNRDRPWSNSRGL*-	GNRDRPWNNSRGL*-	74	0	0.466746	NA	NA	PRKCQ	PKC_Delta	23	0.893728	loss	NM_020239	74	S	N	rs759108923
CDC42SE1:74:S:N	CDC42SE1	GNRDRPWSNSRGL*-	GNRDRPWNNSRGL*-	74	0	0.760354	NA	NA	RPS6KB1	RSK_p70	28	0.997233	loss	NM_020239	74	S	N	rs759108923
CDC42SE1:74:S:N	CDC42SE1	GNRDRPWSNSRGL*-	GNRDRPWNNSRGL*-	74	0	0.793982	NA	NA	PAK1	STE20_PAKA	44	0.627397	loss	NM_020239	74	S	N	rs759108923
CDC42SE1:74:S:N	CDC42SE1	GNRDRPWSNSRGL*-	GNRDRPWNNSRGL*-	74	0	0.563218	NA	NA	PRKD1	PKD	40	0.849975	loss	NM_020239	74	S	N	rs759108923
CDC42SE1:74:S:N	CDC42SE1	GNRDRPWSNSRGL*-	GNRDRPWNNSRGL*-	74	0	0.641326	NA	NA	MAPKAPK2	MAPKAPK_MAPKAPK	41	0.506155	loss	NM_020239	74	S	N	rs759108923
CDC42SE1:74:S:N	CDC42SE1	GNRDRPWSNSRGL*-	GNRDRPWNNSRGL*-	74	0	0.564167	NA	NA	PRKACA	PKA	399	0.88818	loss	NM_020239	74	S	N	rs759108923
CDC42SE1:74:S:N	CDC42SE1	GNRDRPWSNSRGL*-	GNRDRPWNNSRGL*-	74	0	0.963176	NA	NA	AKT1	Akt	172	0.999362	loss	NM_020239	74	S	N	rs759108923
CDC42SE1:74:S:N	CDC42SE1	GNRDRPWSNSRGL*-	GNRDRPWNNSRGL*-	74	0	0.705447	NA	NA	PIM1	PIM	22	0.996003	loss	NM_020239	74	S	N	rs759108923
CDC42SE1:74:S:N	CDC42SE1	GNRDRPWSNSRGL*-	GNRDRPWNNSRGL*-	74	0	0.776422	NA	NA	AKT2	Akt	16	0.528757	loss	NM_020239	74	S	N	rs759108923
CDK12:380:R:H	CDK12	RSRHSSISPVRLPLN	RSHHSSISPVRLPLN	385	-5	0.339947	0.0422239	-3.00918	AKT1	Akt	172	0.948525	loss	NM_016507	380	R	H	rs200075664
CDK12:380:R:H	CDK12	RSRHSSISPVRLPLN	RSHHSSISPVRLPLN	385	-5	0.386428	0.113275	-1.77038	PIM1	PIM	22	0.525867	loss	NM_016507	380	R	H	rs200075664
CDK13:352:S:F	CDK13	PSPAGGGSSPYSRRL	PSPAGGGSSPYFRRL	348	4	0.515498	0.239529	-1.10577	GSK3A	GSK	29	0.919935	loss	NM_003718	352	S	F	rs776701426
CDK13:352:S:F	CDK13	PSPAGGGSSPYSRRL	PSPAGGGSSPYFRRL	348	4	0.390811	0.11998	-1.70367	GSK3B	GSK	156	0.750911	loss	NM_003718	352	S	F	rs776701426
CENPF:3049:K:R	CENPF	KVKVAQRSPVDSGTI	KVRVAQRSPVDSGTI	3054	-5	0.0307297	0.326032	3.40731	AKT1	Akt	172	0.693397	gain	NM_016343	3049	K	R	rs563854885
CEP170:1080:P:L	CEP170	KVTKSKTSPVVSGSS	KVTKSKTSLVVSGSS	1079	1	0.90102	0.0390331	-4.52879	MAPK3	MAPK_ERK1	252	0.946195	loss	NM_014812	1080	P	L	rs767093525
CEP170:1080:P:L	CEP170	KVTKSKTSPVVSGSS	KVTKSKTSLVVSGSS	1079	1	0.739392	0.25604	-1.52997	MAPK7	MAPK_ERK5	27	0.855898	loss	NM_014812	1080	P	L	rs767093525
CEP170:1080:P:L	CEP170	KVTKSKTSPVVSGSS	KVTKSKTSLVVSGSS	1079	1	0.470105	0.208537	-1.17268	CDK3	CDK_CDC2	11	0.674538	loss	NM_014812	1080	P	L	rs767093525
CEP170:1080:P:L	CEP170	KVTKSKTSPVVSGSS	KVTKSKTSLVVSGSS	1079	1	0.892292	0.0707279	-3.65716	MAPK9	MAPK_JNK	51	0.863928	loss	NM_014812	1080	P	L	rs767093525
CEP170:1080:P:L	CEP170	KVTKSKTSPVVSGSS	KVTKSKTSLVVSGSS	1079	1	0.580462	0.222879	-1.38094	CDK7	CDK	27	0.867054	loss	NM_014812	1080	P	L	rs767093525
CEP170:1080:P:L	CEP170	KVTKSKTSPVVSGSS	KVTKSKTSLVVSGSS	1079	1	0.897069	0.0381815	-4.55427	MAPK1	MAPK_ERK1	328	0.950264	loss	NM_014812	1080	P	L	rs767093525
CEP170:1080:P:L	CEP170	KVTKSKTSPVVSGSS	KVTKSKTSLVVSGSS	1079	1	0.91985	0.0590921	-3.96036	MAPK14	MAPK_p38	121	0.943922	loss	NM_014812	1080	P	L	rs767093525
CEP170:1080:P:L	CEP170	KVTKSKTSPVVSGSS	KVTKSKTSLVVSGSS	1079	1	0.939936	0.0307432	-4.93422	CDK1	CDK_CDC2	373	0.897914	loss	NM_014812	1080	P	L	rs767093525
CEP170:1080:P:L	CEP170	KVTKSKTSPVVSGSS	KVTKSKTSLVVSGSS	1079	1	0.70323	0.20957	-1.74657	MAPK12	MAPK_p38	14	0.673679	loss	NM_014812	1080	P	L	rs767093525
CEP170:1080:P:L	CEP170	KVTKSKTSPVVSGSS	KVTKSKTSLVVSGSS	1079	1	0.93192	0.0479128	-4.28172	MAPK8	MAPK_JNK	108	0.798081	loss	NM_014812	1080	P	L	rs767093525
CEP170:1080:P:L	CEP170	KVTKSKTSPVVSGSS	KVTKSKTSLVVSGSS	1079	1	0.917343	0.0351592	-4.70549	CDK2	CDK_CDC2	444	0.897712	loss	NM_014812	1080	P	L	rs767093525
CEP170:1080:P:L	CEP170	KVTKSKTSPVVSGSS	KVTKSKTSLVVSGSS	1079	1	0.811301	0.145981	-2.47446	CDK6	CDK_CDK4	31	0.755664	loss	NM_014812	1080	P	L	rs767093525
CEP170:1080:P:L	CEP170	KVTKSKTSPVVSGSS	KVTKSKTSLVVSGSS	1079	1	0.140957	0.449297	1.67241	TBK1	IKK	17	0.777301	gain	NM_014812	1080	P	L	rs767093525
CEP170:1080:P:L	CEP170	KVTKSKTSPVVSGSS	KVTKSKTSLVVSGSS	1079	1	0.897159	0.0663936	-3.75625	CDK5	CDK	121	0.859209	loss	NM_014812	1080	P	L	rs767093525
CEP170:1080:P:L	CEP170	KVTKSKTSPVVSGSS	KVTKSKTSLVVSGSS	1079	1	0.0842924	0.265945	1.65766	PRKDC	PIKK_DNAPK	67	0.712549	gain	NM_014812	1080	P	L	rs767093525
CHAF1A:203:S:L	CHAF1A	RGDSQECSPRSCPEL	RGDSQECLPRSCPEL	203	0	0.891227	NA	NA	MAPK1	MAPK_ERK1	328	0.92081	loss	NM_005483	203	S	L	rs764331314
CHAF1A:203:S:L	CHAF1A	RGDSQECSPRSCPEL	RGDSQECLPRSCPEL	203	0	0.900165	NA	NA	MAPK14	MAPK_p38	121	0.842753	loss	NM_005483	203	S	L	rs764331314
CHAF1A:203:S:L	CHAF1A	RGDSQECSPRSCPEL	RGDSQECLPRSCPEL	203	0	0.749888	NA	NA	MAPK11	MAPK_p38	18	0.969801	loss	NM_005483	203	S	L	rs764331314
CHAF1A:203:S:L	CHAF1A	RGDSQECSPRSCPEL	RGDSQECLPRSCPEL	203	0	0.946076	NA	NA	CDK1	CDK_CDC2	373	0.920682	loss	NM_005483	203	S	L	rs764331314
CHAF1A:203:S:L	CHAF1A	RGDSQECSPRSCPEL	RGDSQECLPRSCPEL	203	0	0.522479	NA	NA	CDK3	CDK_CDC2	11	0.907445	loss	NM_005483	203	S	L	rs764331314
CHAF1A:203:S:L	CHAF1A	RGDSQECSPRSCPEL	RGDSQECLPRSCPEL	203	0	0.923257	NA	NA	CDK2	CDK_CDC2	444	0.871518	loss	NM_005483	203	S	L	rs764331314
CHAF1A:203:S:L	CHAF1A	RGDSQECSPRSCPEL	RGDSQECLPRSCPEL	203	0	0.723045	NA	NA	MAPK12	MAPK_p38	14	0.954926	loss	NM_005483	203	S	L	rs764331314
CHAF1A:203:S:L	CHAF1A	RGDSQECSPRSCPEL	RGDSQECLPRSCPEL	203	0	0.468051	NA	NA	PRKCZ	PKC_Iota	40	0.841124	loss	NM_005483	203	S	L	rs764331314
CHAF1A:203:S:L	CHAF1A	RGDSQECSPRSCPEL	RGDSQECLPRSCPEL	203	0	0.89592	NA	NA	MAPK9	MAPK_JNK	51	0.891125	loss	NM_005483	203	S	L	rs764331314
CHAF1A:203:S:L	CHAF1A	RGDSQECSPRSCPEL	RGDSQECLPRSCPEL	203	0	0.532652	NA	NA	DYRK1A	DYRK_DYRK1	21	0.575937	loss	NM_005483	203	S	L	rs764331314
CHAF1A:203:S:L	CHAF1A	RGDSQECSPRSCPEL	RGDSQECLPRSCPEL	203	0	0.909266	NA	NA	CDK5	CDK	121	0.932955	loss	NM_005483	203	S	L	rs764331314
CHAF1A:203:S:L	CHAF1A	RGDSQECSPRSCPEL	RGDSQECLPRSCPEL	203	0	0.835939	NA	NA	CDK4	CDK	45	0.789117	loss	NM_005483	203	S	L	rs764331314
CHAF1A:203:S:L	CHAF1A	RGDSQECSPRSCPEL	RGDSQECLPRSCPEL	203	0	0.449129	NA	NA	PRKCG	PKC_Alpha	40	0.820418	loss	NM_005483	203	S	L	rs764331314
CHAF1A:203:S:L	CHAF1A	RGDSQECSPRSCPEL	RGDSQECLPRSCPEL	203	0	0.896441	NA	NA	MAPK3	MAPK_ERK1	252	0.924668	loss	NM_005483	203	S	L	rs764331314
CHAF1A:203:S:L	CHAF1A	RGDSQECSPRSCPEL	RGDSQECLPRSCPEL	203	0	0.797455	NA	NA	CDK6	CDK_CDK4	31	0.599885	loss	NM_005483	203	S	L	rs764331314
CHAF1A:203:S:L	CHAF1A	RGDSQECSPRSCPEL	RGDSQECLPRSCPEL	203	0	0.448124	NA	NA	PRKCE	PKC_Eta	35	0.510971	loss	NM_005483	203	S	L	rs764331314
CHAF1A:203:S:L	CHAF1A	RGDSQECSPRSCPEL	RGDSQECLPRSCPEL	203	0	0.442569	NA	NA	CSNK1E	CK1_CK1-D	20	0.582535	loss	NM_005483	203	S	L	rs764331314
CHAF1A:203:S:L	CHAF1A	RGDSQECSPRSCPEL	RGDSQECLPRSCPEL	203	0	0.606134	NA	NA	GSK3B	GSK	156	0.954319	loss	NM_005483	203	S	L	rs764331314
CHAF1A:203:S:L	CHAF1A	SQECSPRSCPELTSG	SQECLPRSCPELTSG	206	-3	0.780738	0.148256	-2.39675	CSNK1A1	CK1_CK1-A	26	0.87011	loss	NM_005483	203	S	L	rs764331314
CHAF1A:203:S:L	CHAF1A	RGDSQECSPRSCPEL	RGDSQECLPRSCPEL	203	0	0.429027	NA	NA	IKBKB	IKK	37	0.687451	loss	NM_005483	203	S	L	rs764331314
CHAF1A:203:S:L	CHAF1A	RGDSQECSPRSCPEL	RGDSQECLPRSCPEL	203	0	0.926612	NA	NA	MAPK8	MAPK_JNK	108	0.67352	loss	NM_005483	203	S	L	rs764331314
CHAF1A:203:S:L	CHAF1A	SQECSPRSCPELTSG	SQECLPRSCPELTSG	206	-3	0.790459	0.215264	-1.87658	CSNK1D	CK1_CK1-D	22	0.974226	loss	NM_005483	203	S	L	rs764331314
CHAF1A:203:S:L	CHAF1A	RGDSQECSPRSCPEL	RGDSQECLPRSCPEL	203	0	0.805886	NA	NA	PRKCA	PKC_Alpha	230	0.659563	loss	NM_005483	203	S	L	rs764331314
CHAF1A:203:S:L	CHAF1A	RGDSQECSPRSCPEL	RGDSQECLPRSCPEL	203	0	0.753711	NA	NA	PLK1	PLK	51	0.901032	loss	NM_005483	203	S	L	rs764331314
CHAF1A:203:S:L	CHAF1A	RGDSQECSPRSCPEL	RGDSQECLPRSCPEL	203	0	0.481099	NA	NA	CHUK	IKK	31	0.921176	loss	NM_005483	203	S	L	rs764331314
CHAF1A:203:S:L	CHAF1A	RGDSQECSPRSCPEL	RGDSQECLPRSCPEL	203	0	0.448003	NA	NA	CDK7	CDK	27	0.857788	loss	NM_005483	203	S	L	rs764331314
CHAF1A:203:S:L	CHAF1A	RGDSQECSPRSCPEL	RGDSQECLPRSCPEL	203	0	0.52334	NA	NA	GSK3A	GSK	29	0.928838	loss	NM_005483	203	S	L	rs764331314
CHAF1B:427:P:L	CHAF1B	SRTQDPSSPGTTPPQ	SRTQDLSSPGTTPPQ	429	-2	0.156475	0.332706	1.08831	STK11	CAMKL_LKB	19	0.89805	gain	NM_005441	427	P	L	rs148582638
CHAMP1:405:S:F	CHAMP1	RKTAPTLSPEHWKAV	RKTAPTLFPEHWKAV	405	0	0.892109	NA	NA	MAPK1	MAPK_ERK1	328	0.927632	loss	NM_032436	405	S	F	rs781985494
CHAMP1:405:S:F	CHAMP1	RKTAPTLSPEHWKAV	RKTAPTLFPEHWKAV	405	0	0.895055	NA	NA	CDK5	CDK	121	0.842297	loss	NM_032436	405	S	F	rs781985494
CHAMP1:405:S:F	CHAMP1	RKTAPTLSPEHWKAV	RKTAPTLFPEHWKAV	405	0	0.907178	NA	NA	MAPK14	MAPK_p38	121	0.913967	loss	NM_032436	405	S	F	rs781985494
CHAMP1:405:S:F	CHAMP1	RKTAPTLSPEHWKAV	RKTAPTLFPEHWKAV	405	0	0.511584	NA	NA	GSK3B	GSK	156	0.860307	loss	NM_032436	405	S	F	rs781985494
CHAMP1:405:S:F	CHAMP1	RKTAPTLSPEHWKAV	RKTAPTLFPEHWKAV	405	0	0.872381	NA	NA	MAPK9	MAPK_JNK	51	0.617277	loss	NM_032436	405	S	F	rs781985494
CHAMP1:405:S:F	CHAMP1	RKTAPTLSPEHWKAV	RKTAPTLFPEHWKAV	405	0	0.448481	NA	NA	CDK3	CDK_CDC2	11	0.518989	loss	NM_032436	405	S	F	rs781985494
CHAMP1:405:S:F	CHAMP1	RKTAPTLSPEHWKAV	RKTAPTLFPEHWKAV	405	0	0.522538	NA	NA	CDK7	CDK	27	0.831583	loss	NM_032436	405	S	F	rs781985494
CHAMP1:405:S:F	CHAMP1	RKTAPTLSPEHWKAV	RKTAPTLFPEHWKAV	405	0	0.938436	NA	NA	CDK1	CDK_CDC2	373	0.885184	loss	NM_032436	405	S	F	rs781985494
CHAMP1:405:S:F	CHAMP1	RKTAPTLSPEHWKAV	RKTAPTLFPEHWKAV	405	0	0.831259	NA	NA	MAPK10	MAPK_JNK	17	0.760483	loss	NM_032436	405	S	F	rs781985494
CHAMP1:405:S:F	CHAMP1	RKTAPTLSPEHWKAV	RKTAPTLFPEHWKAV	405	0	0.916604	NA	NA	CDK2	CDK_CDC2	444	0.897356	loss	NM_032436	405	S	F	rs781985494
CHAMP1:405:S:F	CHAMP1	RKTAPTLSPEHWKAV	RKTAPTLFPEHWKAV	405	0	0.894898	NA	NA	MAPK3	MAPK_ERK1	252	0.91214	loss	NM_032436	405	S	F	rs781985494
CHAMP1:405:S:F	CHAMP1	RKTAPTLSPEHWKAV	RKTAPTLFPEHWKAV	405	0	0.934533	NA	NA	MAPK8	MAPK_JNK	108	0.842395	loss	NM_032436	405	S	F	rs781985494
CHAMP1:405:S:F	CHAMP1	RKTAPTLSPEHWKAV	RKTAPTLFPEHWKAV	405	0	0.825269	NA	NA	CDK4	CDK	45	0.624416	loss	NM_032436	405	S	F	rs781985494
CHD1:1105:E:G	CHD1	YSGSDSDSISEGKRP	YSGSDSDSISGGKRP	1102	3	0.632962	0.204096	-1.63287	CSNK2A2	CK2	80	0.870023	loss	NM_001270	1105	E	G	rs1443926670
CHD1:1105:E:G	CHD1	YSGSDSDSISEGKRP	YSGSDSDSISGGKRP	1102	3	0.759332	0.120155	-2.65984	CSNK2A1	CK2	298	0.951292	loss	NM_001270	1105	E	G	rs1443926670
CIT:1990:R:K	CIT	LSTRRERSPGRLFED	LSTRKERSPGRLFED	1993	-3	0.72973	0.197195	-1.88774	CAMK2G	CAMK2	22	0.825821	loss	NM_007174	1990	R	K	rs533080285
CIT:1990:R:K	CIT	LSTRRERSPGRLFED	LSTRKERSPGRLFED	1993	-3	0.642143	0.0722044	-3.15274	MAPKAPK2	MAPKAPK_MAPKAPK	41	0.509713	loss	NM_007174	1990	R	K	rs533080285
CIT:1990:R:K	CIT	LSTRRERSPGRLFED	LSTRKERSPGRLFED	1993	-3	0.456868	0.204035	-1.16296	PIM1	PIM	22	0.688686	loss	NM_007174	1990	R	K	rs533080285
CIT:1990:R:K	CIT	LSTRRERSPGRLFED	LSTRKERSPGRLFED	1993	-3	0.410213	0.20414	-1.00681	PRKCD	PKC_Delta	77	0.864927	loss	NM_007174	1990	R	K	rs533080285
CIT:1990:R:K	CIT	LSTRRERSPGRLFED	LSTRKERSPGRLFED	1993	-3	0.382244	0.172967	-1.14399	CAMK4	CAMK1	14	0.668473	loss	NM_007174	1990	R	K	rs533080285
CIT:1990:R:K	CIT	LSTRRERSPGRLFED	LSTRKERSPGRLFED	1993	-3	0.680553	0.0932515	-2.86751	PRKG1	PKG	50	0.569955	loss	NM_007174	1990	R	K	rs533080285
CIT:1990:R:K	CIT	LSTRRERSPGRLFED	LSTRKERSPGRLFED	1993	-3	0.560128	0.239209	-1.22748	CAMK1	CAMK1	15	0.798791	loss	NM_007174	1990	R	K	rs533080285
CIT:1990:R:K	CIT	LSTRRERSPGRLFED	LSTRKERSPGRLFED	1993	-3	0.675744	0.134225	-2.33182	CHEK2	RAD53	38	0.805241	loss	NM_007174	1990	R	K	rs533080285
CIT:1990:R:K	CIT	LSTRRERSPGRLFED	LSTRKERSPGRLFED	1993	-3	0.480055	0.0743383	-2.69102	RPS6KB1	RSK_p70	28	0.807307	loss	NM_007174	1990	R	K	rs533080285
CIT:1990:R:K	CIT	LSTRRERSPGRLFED	LSTRKERSPGRLFED	1993	-3	0.550337	0.136359	-2.0129	PRKD1	PKD	40	0.83715	loss	NM_007174	1990	R	K	rs533080285
CIT:1990:R:K	CIT	LSTRRERSPGRLFED	LSTRKERSPGRLFED	1993	-3	0.543156	0.145689	-1.89848	AKT2	Akt	16	0.855324	loss	NM_007174	1990	R	K	rs533080285
CIT:1990:R:K	CIT	LSTRRERSPGRLFED	LSTRKERSPGRLFED	1993	-3	0.673523	0.047863	-3.81474	AKT1	Akt	172	0.98719	loss	NM_007174	1990	R	K	rs533080285
CIT:1990:R:K	CIT	LSTRRERSPGRLFED	LSTRKERSPGRLFED	1993	-3	0.759872	0.136269	-2.4793	CAMK2A	CAMK2	69	0.890076	loss	NM_007174	1990	R	K	rs533080285
CIT:1990:R:K	CIT	LSTRRERSPGRLFED	LSTRKERSPGRLFED	1993	-3	0.563246	0.122247	-2.20396	PRKACA	PKA	399	0.860804	loss	NM_007174	1990	R	K	rs533080285
CIT:1990:R:K	CIT	LSTRRERSPGRLFED	LSTRKERSPGRLFED	1993	-3	0.710963	0.0908573	-2.9681	RPS6KA1	RSK_RSK	49	0.654691	loss	NM_007174	1990	R	K	rs533080285
CIT:1990:R:K	CIT	LSTRRERSPGRLFED	LSTRKERSPGRLFED	1993	-3	0.656566	0.237055	-1.46972	RPS6KA3	RSK_RSK	40	0.719677	loss	NM_007174	1990	R	K	rs533080285
CIT:1990:R:K	CIT	LSTRRERSPGRLFED	LSTRKERSPGRLFED	1993	-3	0.540479	0.0582719	-3.21337	SGK1	SGK	31	0.711414	loss	NM_007174	1990	R	K	rs533080285
CLASP2:498:R:P	CLASP2	IPRSQGCSREASPSR	IPPSQGCSREASPSR	503	-5	0.43225	0.159097	-1.44196	PIM1	PIM	22	0.638094	loss	NM_001207044	498	R	P	rs1429946321
CLASP2:498:R:P	CLASP2	IPRSQGCSREASPSR	IPPSQGCSREASPSR	503	-5	0.329974	0.0370919	-3.15318	AKT1	Akt	172	0.855545	loss	NM_001207044	498	R	P	rs1429946321
CLASP2:498:R:P	CLASP2	IPRSQGCSREASPSR	IPPSQGCSREASPSR	503	-5	0.420727	0.138931	-1.59852	RPS6KB1	RSK_p70	28	0.540581	loss	NM_001207044	498	R	P	rs1429946321
CLIP2:921:R:H	CLIP2	LLEANRHSPGPERDL	LLEANHHSPGPERDL	923	-2	0.371494	0.140098	-1.4069	RPS6KA5	RSK_MSK	26	0.530538	loss	NM_003388	921	R	H	rs368779286
CLIP2:921:R:H	CLIP2	LLEANRHSPGPERDL	LLEANHHSPGPERDL	923	-2	0.511095	0.14249	-1.84273	ROCK1	DMPK_ROCK	45	0.879892	loss	NM_003388	921	R	H	rs368779286
CLIP2:921:R:H	CLIP2	LLEANRHSPGPERDL	LLEANHHSPGPERDL	923	-2	0.440251	0.129931	-1.76058	PRKCD	PKC_Delta	77	0.759639	loss	NM_003388	921	R	H	rs368779286
CLIP2:921:R:H	CLIP2	LLEANRHSPGPERDL	LLEANHHSPGPERDL	923	-2	0.439425	0.0331475	-3.72865	PRKACA	PKA	399	0.854392	loss	NM_003388	921	R	H	rs368779286
CLIP2:921:R:H	CLIP2	LLEANRHSPGPERDL	LLEANHHSPGPERDL	923	-2	0.839751	0.038204	-4.45817	AURKB	Aur	106	0.647591	loss	NM_003388	921	R	H	rs368779286
COBLL1:317:R:Q	COBLL1	KKRDQTASAPATPLV	KKQDQTASAPATPLV	322	-5	0.302349	0.121099	-1.32003	RPS6KA1	RSK_RSK	49	0.968484	loss	NM_001278458	317	R	Q	rs200922948
COBLL1:317:R:Q	COBLL1	KKRDQTASAPATPLV	KKQDQTASAPATPLV	322	-5	0.467501	0.185705	-1.33196	RPS6KB1	RSK_p70	28	0.770535	loss	NM_001278458	317	R	Q	rs200922948
COBLL1:317:R:Q	COBLL1	KKRDQTASAPATPLV	KKQDQTASAPATPLV	322	-5	0.336923	0.0391998	-3.1035	AKT1	Akt	172	0.940845	loss	NM_001278458	317	R	Q	rs200922948
COPA:170:K:R	COPA	GLRKKNLSPGAVESD	GLRKRNLSPGAVESD	173	-3	0.381032	0.863239	1.17985	SGK1	SGK	31	0.801299	gain	NM_004371	170	K	R	rs750764548
COPA:170:K:R	COPA	GLRKKNLSPGAVESD	GLRKRNLSPGAVESD	173	-3	0.275574	0.895679	1.70054	RPS6KA1	RSK_RSK	49	0.969764	gain	NM_004371	170	K	R	rs750764548
COPA:170:K:R	COPA	GLRKKNLSPGAVESD	GLRKRNLSPGAVESD	173	-3	0.283176	0.702688	1.31118	RPS6KA3	RSK_RSK	40	0.707056	gain	NM_004371	170	K	R	rs750764548
COPA:170:K:R	COPA	GLRKKNLSPGAVESD	GLRKRNLSPGAVESD	173	-3	0.240549	0.487765	1.01986	PRKCE	PKC_Eta	35	0.82818	gain	NM_004371	170	K	R	rs750764548
COPA:170:K:R	COPA	GLRKKNLSPGAVESD	GLRKRNLSPGAVESD	173	-3	0.124131	0.665651	2.4229	CHEK2	RAD53	38	0.749741	gain	NM_004371	170	K	R	rs750764548
COPA:170:K:R	COPA	GLRKKNLSPGAVESD	GLRKRNLSPGAVESD	173	-3	0.120794	0.690733	2.51557	MAPKAPK2	MAPKAPK_MAPKAPK	41	0.743913	gain	NM_004371	170	K	R	rs750764548
COPA:170:K:R	COPA	GLRKKNLSPGAVESD	GLRKRNLSPGAVESD	173	-3	0.16327	0.369343	1.1777	PRKCD	PKC_Delta	77	0.818196	gain	NM_004371	170	K	R	rs750764548
COPA:170:K:R	COPA	GLRKKNLSPGAVESD	GLRKRNLSPGAVESD	173	-3	0.376438	0.782154	1.05504	RPS6KB1	RSK_p70	28	0.760086	gain	NM_004371	170	K	R	rs750764548
COPA:170:K:R	COPA	GLRKKNLSPGAVESD	GLRKRNLSPGAVESD	173	-3	0.136904	0.577903	2.07766	PRKACA	PKA	399	0.9578	gain	NM_004371	170	K	R	rs750764548
COPA:170:K:R	COPA	GLRKKNLSPGAVESD	GLRKRNLSPGAVESD	173	-3	0.13134	0.754943	2.52306	CAMK2A	CAMK2	69	0.876745	gain	NM_004371	170	K	R	rs750764548
COPA:170:K:R	COPA	GLRKKNLSPGAVESD	GLRKRNLSPGAVESD	173	-3	0.172502	0.586479	1.76547	PRKD1	PKD	40	0.866563	gain	NM_004371	170	K	R	rs750764548
COPA:170:K:R	COPA	GLRKKNLSPGAVESD	GLRKRNLSPGAVESD	173	-3	0.232912	0.571864	1.29589	PRKAA1	CAMKL_AMPK	40	0.832939	gain	NM_004371	170	K	R	rs750764548
COPA:170:K:R	COPA	GLRKKNLSPGAVESD	GLRKRNLSPGAVESD	173	-3	0.100143	0.687445	2.77918	PRKG1	PKG	50	0.74923	gain	NM_004371	170	K	R	rs750764548
COPA:170:K:R	COPA	GLRKKNLSPGAVESD	GLRKRNLSPGAVESD	173	-3	0.197701	0.51862	1.39136	CAMK1	CAMK1	15	0.820471	gain	NM_004371	170	K	R	rs750764548
CRTC3:59:H:R	CRTC3	LTQYHGGSLPNVSQL	LTQYRGGSLPNVSQL	62	-3	0.156267	0.478054	1.61316	PIM1	PIM	22	0.757232	gain	NM_022769	59	H	R	rs142274876
CRTC3:59:H:R	CRTC3	LTQYHGGSLPNVSQL	LTQYRGGSLPNVSQL	62	-3	0.149099	0.668958	2.16564	CHEK2	RAD53	38	0.769186	gain	NM_022769	59	H	R	rs142274876
CRTC3:59:H:R	CRTC3	LTQYHGGSLPNVSQL	LTQYRGGSLPNVSQL	62	-3	0.0648287	0.547036	3.07693	SGK1	SGK	31	0.727231	gain	NM_022769	59	H	R	rs142274876
CRTC3:59:H:R	CRTC3	LTQYHGGSLPNVSQL	LTQYRGGSLPNVSQL	62	-3	0.0882491	0.422395	2.25894	DAPK3	DAPK_DAPK	15	0.701035	gain	NM_022769	59	H	R	rs142274876
CRTC3:59:H:R	CRTC3	LTQYHGGSLPNVSQL	LTQYRGGSLPNVSQL	62	-3	0.1417	0.694367	2.29286	MAPKAPK2	MAPKAPK_MAPKAPK	41	0.747115	gain	NM_022769	59	H	R	rs142274876
CRTC3:59:H:R	CRTC3	LTQYHGGSLPNVSQL	LTQYRGGSLPNVSQL	62	-3	0.159616	0.595411	1.89929	PRKAA1	CAMKL_AMPK	40	0.879902	gain	NM_022769	59	H	R	rs142274876
CRTC3:59:H:R	CRTC3	LTQYHGGSLPNVSQL	LTQYRGGSLPNVSQL	62	-3	0.222114	0.623263	1.48854	CAMK1	CAMK1	15	0.871897	gain	NM_022769	59	H	R	rs142274876
CRTC3:59:H:R	CRTC3	LTQYHGGSLPNVSQL	LTQYRGGSLPNVSQL	62	-3	0.103084	0.806108	2.96715	PAK1	STE20_PAKA	44	0.805741	gain	NM_022769	59	H	R	rs142274876
CRTC3:59:H:R	CRTC3	LTQYHGGSLPNVSQL	LTQYRGGSLPNVSQL	62	-3	0.110171	0.536029	2.28257	AKT2	Akt	16	0.835047	gain	NM_022769	59	H	R	rs142274876
CRTC3:59:H:R	CRTC3	LTQYHGGSLPNVSQL	LTQYRGGSLPNVSQL	62	-3	0.0377671	0.675158	4.16002	AKT1	Akt	172	0.988822	gain	NM_022769	59	H	R	rs142274876
CRTC3:59:H:R	CRTC3	LTQYHGGSLPNVSQL	LTQYRGGSLPNVSQL	62	-3	0.0888888	0.691249	2.95913	PRKG1	PKG	50	0.813405	gain	NM_022769	59	H	R	rs142274876
CRTC3:59:H:R	CRTC3	LTQYHGGSLPNVSQL	LTQYRGGSLPNVSQL	62	-3	0.122049	0.773998	2.66487	CAMK2A	CAMK2	69	0.918249	gain	NM_022769	59	H	R	rs142274876
CRTC3:59:H:R	CRTC3	LTQYHGGSLPNVSQL	LTQYRGGSLPNVSQL	62	-3	0.0416875	0.570886	3.77552	PRKACA	PKA	399	0.961484	gain	NM_022769	59	H	R	rs142274876
CRTC3:59:H:R	CRTC3	LTQYHGGSLPNVSQL	LTQYRGGSLPNVSQL	62	-3	0.0774677	0.56537	2.86753	PRKD1	PKD	40	0.851847	gain	NM_022769	59	H	R	rs142274876
CRTC3:59:H:R	CRTC3	LTQYHGGSLPNVSQL	LTQYRGGSLPNVSQL	62	-3	0.154823	0.38932	1.33034	PRKCD	PKC_Delta	77	0.884246	gain	NM_022769	59	H	R	rs142274876
CRTC3:59:H:R	CRTC3	LTQYHGGSLPNVSQL	LTQYRGGSLPNVSQL	62	-3	0.144841	0.458756	1.66325	CAMK4	CAMK1	14	0.78136	gain	NM_022769	59	H	R	rs142274876
CRTC3:59:H:R	CRTC3	LTQYHGGSLPNVSQL	LTQYRGGSLPNVSQL	62	-3	0.0764668	0.710352	3.21563	RPS6KA1	RSK_RSK	49	0.644253	gain	NM_022769	59	H	R	rs142274876
CRTC3:59:H:R	CRTC3	LTQYHGGSLPNVSQL	LTQYRGGSLPNVSQL	62	-3	0.0756385	0.876762	3.53499	CHEK1	CAMKL_CHK1	104	0.785563	gain	NM_022769	59	H	R	rs142274876
CRTC3:59:H:R	CRTC3	LTQYHGGSLPNVSQL	LTQYRGGSLPNVSQL	62	-3	0.0841858	0.473674	2.49224	RPS6KB1	RSK_p70	28	0.789733	gain	NM_022769	59	H	R	rs142274876
CYB5B:34:K:N	CYB5B	EEVAKRNSLKELWLV	EEVANRNSLKELWLV	37	-3	0.342477	0.075436	-2.18268	CHEK1	CAMKL_CHK1	104	0.629741	loss	NM_030579	34	K	N	rs567878565
CYB5B:34:K:N	CYB5B	EEVAKRNSLKELWLV	EEVANRNSLKELWLV	37	-3	0.633981	0.147272	-2.10595	PAK1	STE20_PAKA	44	0.933524	loss	NM_030579	34	K	N	rs567878565
CYB5B:37:S:C	CYB5B	EEVAKRNSLKELWLV	EEVAKRNCLKELWLV	37	0	0.425321	NA	NA	TBK1	IKK	17	0.741748	loss	NM_030579	37	S	C	rs764478641
CYB5B:37:S:C	CYB5B	EEVAKRNSLKELWLV	EEVAKRNCLKELWLV	37	0	0.488431	NA	NA	LRRK2	LRRK	31	0.856141	loss	NM_030579	37	S	C	rs764478641
CYB5B:37:S:C	CYB5B	EEVAKRNSLKELWLV	EEVAKRNCLKELWLV	37	0	0.793633	NA	NA	AURKA	Aur	30	0.854505	loss	NM_030579	37	S	C	rs764478641
CYB5B:37:S:C	CYB5B	EEVAKRNSLKELWLV	EEVAKRNCLKELWLV	37	0	0.545205	NA	NA	PRKCB	PKC_Alpha	67	0.906554	loss	NM_030579	37	S	C	rs764478641
CYB5B:37:S:C	CYB5B	EEVAKRNSLKELWLV	EEVAKRNCLKELWLV	37	0	0.633981	NA	NA	PAK1	STE20_PAKA	44	0.933524	loss	NM_030579	37	S	C	rs764478641
CYB5B:37:S:C	CYB5B	EEVAKRNSLKELWLV	EEVAKRNCLKELWLV	37	0	0.342477	NA	NA	CHEK1	CAMKL_CHK1	104	0.629741	loss	NM_030579	37	S	C	rs764478641
CYB5B:37:S:C	CYB5B	EEVAKRNSLKELWLV	EEVAKRNCLKELWLV	37	0	0.766817	NA	NA	PRKCA	PKC_Alpha	230	0.858312	loss	NM_030579	37	S	C	rs764478641
CYB5B:37:S:C	CYB5B	EEVAKRNSLKELWLV	EEVAKRNCLKELWLV	37	0	0.695649	NA	NA	CSNK2A1	CK2	298	0.795783	loss	NM_030579	37	S	C	rs764478641
CYB5B:37:S:C	CYB5B	EEVAKRNSLKELWLV	EEVAKRNCLKELWLV	37	0	0.383329	NA	NA	PRKAA1	CAMKL_AMPK	40	0.835905	loss	NM_030579	37	S	C	rs764478641
CYB5B:37:S:C	CYB5B	EEVAKRNSLKELWLV	EEVAKRNCLKELWLV	37	0	0.503567	NA	NA	PRKCD	PKC_Delta	77	0.939489	loss	NM_030579	37	S	C	rs764478641
CYB5B:37:S:C	CYB5B	EEVAKRNSLKELWLV	EEVAKRNCLKELWLV	37	0	0.435733	NA	NA	PAK4	STE20_PAKB	17	0.500731	loss	NM_030579	37	S	C	rs764478641
CYB5B:37:S:C	CYB5B	EEVAKRNSLKELWLV	EEVAKRNCLKELWLV	37	0	0.538218	NA	NA	PRKCG	PKC_Alpha	40	0.82621	loss	NM_030579	37	S	C	rs764478641
CYB5B:37:S:C	CYB5B	EEVAKRNSLKELWLV	EEVAKRNCLKELWLV	37	0	0.547759	NA	NA	CSNK2A2	CK2	80	0.719885	loss	NM_030579	37	S	C	rs764478641
CYB5B:37:S:C	CYB5B	EEVAKRNSLKELWLV	EEVAKRNCLKELWLV	37	0	0.58464	NA	NA	ROCK1	DMPK_ROCK	45	0.922817	loss	NM_030579	37	S	C	rs764478641
CYB5B:37:S:C	CYB5B	EEVAKRNSLKELWLV	EEVAKRNCLKELWLV	37	0	0.377122	NA	NA	CSNK2B	CK2	24	0.51059	loss	NM_030579	37	S	C	rs764478641
CYB5B:37:S:C	CYB5B	EEVAKRNSLKELWLV	EEVAKRNCLKELWLV	37	0	0.539055	NA	NA	PRKACA	PKA	399	0.969479	loss	NM_030579	37	S	C	rs764478641
CYB5B:37:S:C	CYB5B	EEVAKRNSLKELWLV	EEVAKRNCLKELWLV	37	0	0.316536	NA	NA	PRKG1	PKG	50	0.680728	loss	NM_030579	37	S	C	rs764478641
CYB5B:37:S:C	CYB5B	EEVAKRNSLKELWLV	EEVAKRNCLKELWLV	37	0	0.477237	NA	NA	PRKCH	PKC_Eta	11	0.758661	loss	NM_030579	37	S	C	rs764478641
CYB5B:37:S:C	CYB5B	EEVAKRNSLKELWLV	EEVAKRNCLKELWLV	37	0	0.449457	NA	NA	PRKCZ	PKC_Iota	40	0.859318	loss	NM_030579	37	S	C	rs764478641
CYB5B:37:S:C	CYB5B	EEVAKRNSLKELWLV	EEVAKRNCLKELWLV	37	0	0.427997	NA	NA	MARK2	CAMKL_MARK	14	0.846261	loss	NM_030579	37	S	C	rs764478641
CYB5B:37:S:C	CYB5B	EEVAKRNSLKELWLV	EEVAKRNCLKELWLV	37	0	0.471211	NA	NA	RPS6KA5	RSK_MSK	26	0.823334	loss	NM_030579	37	S	C	rs764478641
CYB5B:37:S:C	CYB5B	EEVAKRNSLKELWLV	EEVAKRNCLKELWLV	37	0	0.874773	NA	NA	AURKB	Aur	106	0.933641	loss	NM_030579	37	S	C	rs764478641
CYB5B:37:S:C	CYB5B	EEVAKRNSLKELWLV	EEVAKRNCLKELWLV	37	0	0.453784	NA	NA	PAK2	STE20_PAKA	25	0.806756	loss	NM_030579	37	S	C	rs764478641
CYB5B:37:S:C	CYB5B	EEVAKRNSLKELWLV	EEVAKRNCLKELWLV	37	0	0.324407	NA	NA	MARK1	CAMKL_MARK	16	0.798083	loss	NM_030579	37	S	C	rs764478641
DARS:49:R:G	DARS	LVRVRDLTIQKADEV	LVRVGDLTIQKADEV	52	-3	0.416823	0.102909	-2.01807	CAMK4	CAMK1	14	0.717904	loss	NM_001349	49	R	G	rs775039025
DARS:49:R:G	DARS	LVRVRDLTIQKADEV	LVRVGDLTIQKADEV	52	-3	0.563008	0.0318489	-4.14384	PRKACA	PKA	399	0.852816	loss	NM_001349	49	R	G	rs775039025
DARS:49:R:G	DARS	LVRVRDLTIQKADEV	LVRVGDLTIQKADEV	52	-3	0.755813	0.366325	-1.04491	RPS6KB1	RSK_p70	28	0.814803	loss	NM_001349	49	R	G	rs775039025
DARS:49:R:G	DARS	LVRVRDLTIQKADEV	LVRVGDLTIQKADEV	52	-3	0.648596	0.31445	-1.04449	DAPK3	DAPK_DAPK	15	0.619931	loss	NM_001349	49	R	G	rs775039025
DARS:49:R:G	DARS	LVRVRDLTIQKADEV	LVRVGDLTIQKADEV	52	-3	0.831036	0.128012	-2.69863	PAK1	STE20_PAKA	44	0.94568	loss	NM_001349	49	R	G	rs775039025
DARS:49:R:G	DARS	LVRVRDLTIQKADEV	LVRVGDLTIQKADEV	52	-3	0.478825	0.0776766	-2.62395	CAMK1	CAMK1	15	0.873331	loss	NM_001349	49	R	G	rs775039025
DARS:49:R:G	DARS	LVRVRDLTIQKADEV	LVRVGDLTIQKADEV	52	-3	0.526692	0.0908961	-2.53467	PRKAA1	CAMKL_AMPK	40	0.872176	loss	NM_001349	49	R	G	rs775039025
DARS:49:R:G	DARS	LVRVRDLTIQKADEV	LVRVGDLTIQKADEV	52	-3	0.444242	0.217723	-1.02885	PRKCQ	PKC_Delta	23	0.820169	loss	NM_001349	49	R	G	rs775039025
DARS:49:R:G	DARS	LVRVRDLTIQKADEV	LVRVGDLTIQKADEV	52	-3	0.871601	0.251496	-1.79313	RPS6KA1	RSK_RSK	49	1	loss	NM_001349	49	R	G	rs775039025
DARS:49:R:G	DARS	LVRVRDLTIQKADEV	LVRVGDLTIQKADEV	52	-3	0.88117	0.0800459	-3.46052	CHEK1	CAMKL_CHK1	104	0.845284	loss	NM_001349	49	R	G	rs775039025
DARS:49:R:G	DARS	LVRVRDLTIQKADEV	LVRVGDLTIQKADEV	52	-3	0.38592	0.177293	-1.12217	PAK2	STE20_PAKA	25	0.537629	loss	NM_001349	49	R	G	rs775039025
DARS:49:R:G	DARS	LVRVRDLTIQKADEV	LVRVGDLTIQKADEV	52	-3	0.685741	0.0984399	-2.80035	PRKG1	PKG	50	0.7128	loss	NM_001349	49	R	G	rs775039025
DARS:49:R:G	DARS	LVRVRDLTIQKADEV	LVRVGDLTIQKADEV	52	-3	0.566972	0.0938541	-2.59479	PRKD1	PKD	40	0.853192	loss	NM_001349	49	R	G	rs775039025
DARS:49:R:G	DARS	LVRVRDLTIQKADEV	LVRVGDLTIQKADEV	52	-3	0.753421	0.115645	-2.70376	CAMK2A	CAMK2	69	0.87218	loss	NM_001349	49	R	G	rs775039025
DARS:49:R:G	DARS	LVRVRDLTIQKADEV	LVRVGDLTIQKADEV	52	-3	0.83421	0.352003	-1.24482	SGK1	SGK	31	0.866287	loss	NM_001349	49	R	G	rs775039025
DARS:49:R:G	DARS	LVRVRDLTIQKADEV	LVRVGDLTIQKADEV	52	-3	0.384238	0.149741	-1.35953	PRKCD	PKC_Delta	77	0.877073	loss	NM_001349	49	R	G	rs775039025
DARS:49:R:G	DARS	LVRVRDLTIQKADEV	LVRVGDLTIQKADEV	52	-3	0.788048	0.36219	-1.12154	AKT2	Akt	16	0.857555	loss	NM_001349	49	R	G	rs775039025
DARS:49:R:G	DARS	LVRVRDLTIQKADEV	LVRVGDLTIQKADEV	52	-3	0.66861	0.0814007	-3.03805	MAPKAPK2	MAPKAPK_MAPKAPK	41	0.638309	loss	NM_001349	49	R	G	rs775039025
DBN1:328:R:W	DBN1	SHRRMAPTPIPTRSP	SHWRMAPTPIPTRSP	333	-5	0.453053	0.179899	-1.33249	PIM1	PIM	22	0.688246	loss	NM_080881	328	R	W	rs377045843
DBN1:328:R:W	DBN1	SHRRMAPTPIPTRSP	SHWRMAPTPIPTRSP	333	-5	0.328112	0.0279687	-3.5523	AKT1	Akt	172	0.795821	loss	NM_080881	328	R	W	rs377045843
DDX24:82:S:L	DDX24	KRKAQAVSEEEEEEE	KRKAQAVLEEEEEEE	82	0	0.565811	NA	NA	TRPM7	Alpha_ChaK	37	0.911617	loss	NM_020414	82	S	L	rs763434985
DDX24:82:S:L	DDX24	KRKAQAVSEEEEEEE	KRKAQAVLEEEEEEE	82	0	0.465825	NA	NA	PLK3	PLK_PLK2	28	0.697944	loss	NM_020414	82	S	L	rs763434985
DDX24:82:S:L	DDX24	KRKAQAVSEEEEEEE	KRKAQAVLEEEEEEE	82	0	0.584314	NA	NA	CSNK2B	CK2	24	0.985123	loss	NM_020414	82	S	L	rs763434985
DDX24:82:S:L	DDX24	KRKAQAVSEEEEEEE	KRKAQAVLEEEEEEE	82	0	0.564928	NA	NA	PLK2	PLK	11	0.978735	loss	NM_020414	82	S	L	rs763434985
DDX24:82:S:L	DDX24	KRKAQAVSEEEEEEE	KRKAQAVLEEEEEEE	82	0	0.893684	NA	NA	CSNK2A1	CK2	298	0.978941	loss	NM_020414	82	S	L	rs763434985
DDX24:82:S:L	DDX24	KRKAQAVSEEEEEEE	KRKAQAVLEEEEEEE	82	0	0.860666	NA	NA	CSNK2A2	CK2	80	0.999473	loss	NM_020414	82	S	L	rs763434985
DDX54:784:E:K	DDX54	QKIDDRDSDEEGASD	QKIDDRDSDKEGASD	782	2	0.168171	0.532533	1.66294	PRKCB	PKC_Alpha	67	0.878591	gain	NM_024072	784	E	K	rs376195121
DDX54:784:E:K	DDX54	QKIDDRDSDEEGASD	QKIDDRDSDKEGASD	782	2	0.146068	0.732117	2.32543	PRKCA	PKC_Alpha	230	0.613068	gain	NM_024072	784	E	K	rs376195121
DENND4C:1088:K:E	DENND4C	ALTCPKTSLLHIART	ALTCPETSLLHIART	1090	-2	0.139839	0.739977	2.40371	PLK1	PLK	51	0.888221	gain	NM_017925	1088	K	E	rs562059829
DENND4C:1088:K:E	DENND4C	ALTCPKTSLLHIART	ALTCPETSLLHIART	1090	-2	0.397266	0.195721	-1.02131	AURKA	Aur	30	0.996727	loss	NM_017925	1088	K	E	rs562059829
DENND4C:1090:S:Y	DENND4C	ALTCPKTSLLHIART	ALTCPKTYLLHIART	1090	0	0.300012	NA	NA	CAMK2G	CAMK2	22	0.757548	loss	NM_017925	1090	S	Y	rs769365812
DENND4C:1090:S:Y	DENND4C	ALTCPKTSLLHIART	ALTCPKTYLLHIART	1090	0	0.418495	NA	NA	LRRK2	LRRK	31	0.544243	loss	NM_017925	1090	S	Y	rs769365812
DENND4C:1090:S:Y	DENND4C	ALTCPKTSLLHIART	ALTCPKTYLLHIART	1090	0	0.397266	NA	NA	AURKA	Aur	30	0.996923	loss	NM_017925	1090	S	Y	rs769365812
DEPDC1B:158:R:C	DEPDC1B	EMWYKRHSIAIGEVP	EMWYKCHSIAIGEVP	160	-2	0.503175	0.166995	-1.59125	PRKCD	PKC_Delta	77	0.939382	loss	NM_018369	158	R	C	rs753413337
DEPDC1B:158:R:C	DEPDC1B	EMWYKRHSIAIGEVP	EMWYKCHSIAIGEVP	160	-2	0.390073	0.183344	-1.08919	PAK2	STE20_PAKA	25	0.55571	loss	NM_018369	158	R	C	rs753413337
DEPDC1B:158:R:C	DEPDC1B	EMWYKRHSIAIGEVP	EMWYKCHSIAIGEVP	160	-2	0.862113	0.0605657	-3.8313	AURKB	Aur	106	0.883546	loss	NM_018369	158	R	C	rs753413337
DEPDC1B:158:R:C	DEPDC1B	EMWYKRHSIAIGEVP	EMWYKCHSIAIGEVP	160	-2	0.386406	0.181731	-1.08832	ROCK2	DMPK_ROCK	11	0.559929	loss	NM_018369	158	R	C	rs753413337
DEPDC1B:158:R:C	DEPDC1B	EMWYKRHSIAIGEVP	EMWYKCHSIAIGEVP	160	-2	0.534467	0.180607	-1.56525	ROCK1	DMPK_ROCK	45	0.883663	loss	NM_018369	158	R	C	rs753413337
DEPDC1B:158:R:C	DEPDC1B	EMWYKRHSIAIGEVP	EMWYKCHSIAIGEVP	160	-2	0.390691	0.159295	-1.29433	RPS6KA5	RSK_MSK	26	0.720232	loss	NM_018369	158	R	C	rs753413337
DFFA:25:R:L	DFFA	CLLRRNYSREQHGVA	CLLRLNYSREQHGVA	28	-3	0.771845	0.230326	-1.74463	CHEK2	RAD53	38	0.97878	loss	NM_004401	25	R	L	rs202121774
DFFA:25:R:L	DFFA	CLLRRNYSREQHGVA	CLLRLNYSREQHGVA	28	-3	0.346788	0.140715	-1.30128	PRKCD	PKC_Delta	77	0.517351	loss	NM_004401	25	R	L	rs202121774
DFFA:25:R:L	DFFA	CLLRRNYSREQHGVA	CLLRLNYSREQHGVA	28	-3	0.575806	0.214772	-1.42278	CAMK1	CAMK1	15	0.815098	loss	NM_004401	25	R	L	rs202121774
DFFA:25:R:L	DFFA	CLLRRNYSREQHGVA	CLLRLNYSREQHGVA	28	-3	0.826475	0.188699	-2.13089	CAMK2A	CAMK2	69	0.903293	loss	NM_004401	25	R	L	rs202121774
DFFA:25:R:L	DFFA	CLLRRNYSREQHGVA	CLLRLNYSREQHGVA	28	-3	0.434847	0.0291304	-3.89991	RPS6KB1	RSK_p70	28	0.62633	loss	NM_004401	25	R	L	rs202121774
DFFA:25:R:L	DFFA	CLLRRNYSREQHGVA	CLLRLNYSREQHGVA	28	-3	0.571005	0.0887979	-2.68491	SGK1	SGK	31	0.778365	loss	NM_004401	25	R	L	rs202121774
DFFA:25:R:L	DFFA	CLLRRNYSREQHGVA	CLLRLNYSREQHGVA	28	-3	0.670726	0.0333344	-4.33064	AKT1	Akt	172	0.981879	loss	NM_004401	25	R	L	rs202121774
DFFA:25:R:L	DFFA	CLLRRNYSREQHGVA	CLLRLNYSREQHGVA	28	-3	0.755112	0.167903	-2.16906	MAPKAPK2	MAPKAPK_MAPKAPK	41	0.899199	loss	NM_004401	25	R	L	rs202121774
DFFA:25:R:L	DFFA	CLLRRNYSREQHGVA	CLLRLNYSREQHGVA	28	-3	0.867613	0.379711	-1.19215	PRKD1	PKD	40	0.748887	loss	NM_004401	25	R	L	rs202121774
DFFA:25:R:L	DFFA	CLLRRNYSREQHGVA	CLLRLNYSREQHGVA	28	-3	0.477956	0.164041	-1.54282	CAMK4	CAMK1	14	0.811934	loss	NM_004401	25	R	L	rs202121774
DFFA:25:R:L	DFFA	CLLRRNYSREQHGVA	CLLRLNYSREQHGVA	28	-3	0.604403	0.168607	-1.84185	PRKAA1	CAMKL_AMPK	40	0.885737	loss	NM_004401	25	R	L	rs202121774
DFFA:25:R:L	DFFA	CLLRRNYSREQHGVA	CLLRLNYSREQHGVA	28	-3	0.445588	0.111442	-1.99942	DAPK3	DAPK_DAPK	15	0.741347	loss	NM_004401	25	R	L	rs202121774
DFFA:25:R:L	DFFA	CLLRRNYSREQHGVA	CLLRLNYSREQHGVA	28	-3	0.822957	0.119933	-2.77859	PAK1	STE20_PAKA	44	0.920842	loss	NM_004401	25	R	L	rs202121774
DFFA:25:R:L	DFFA	CLLRRNYSREQHGVA	CLLRLNYSREQHGVA	28	-3	0.897068	0.0959438	-3.22496	CHEK1	CAMKL_CHK1	104	0.962099	loss	NM_004401	25	R	L	rs202121774
DFFA:25:R:L	DFFA	CLLRRNYSREQHGVA	CLLRLNYSREQHGVA	28	-3	0.568661	0.0453422	-3.64864	PRKACA	PKA	399	0.951063	loss	NM_004401	25	R	L	rs202121774
DGKQ:27:P:L	DGKQ	RPGSPACSPVLGSGG	RPGSPACSLVLGSGG	26	1	0.695434	0.113517	-2.61501	HIPK2	DYRK_HIPK	22	0.589316	loss	NM_001347	27	P	L	rs17855876
DGKQ:27:P:L	DGKQ	RPGSPACSPVLGSGG	RPGSPACSLVLGSGG	26	1	0.851986	0.159811	-2.41446	MAPK10	MAPK_JNK	17	0.956037	loss	NM_001347	27	P	L	rs17855876
DGKQ:27:P:L	DGKQ	RPGSPACSPVLGSGG	RPGSPACSLVLGSGG	26	1	0.56736	0.209777	-1.43541	CDK7	CDK	27	0.857311	loss	NM_001347	27	P	L	rs17855876
DGKQ:27:P:L	DGKQ	RPGSPACSPVLGSGG	RPGSPACSLVLGSGG	26	1	0.894126	0.0725623	-3.62319	MAPK9	MAPK_JNK	51	0.878312	loss	NM_001347	27	P	L	rs17855876
DGKQ:27:P:L	DGKQ	RPGSPACSPVLGSGG	RPGSPACSLVLGSGG	26	1	0.721974	0.208313	-1.79319	MAPK11	MAPK_p38	18	0.950187	loss	NM_001347	27	P	L	rs17855876
DGKQ:27:P:L	DGKQ	RPGSPACSPVLGSGG	RPGSPACSLVLGSGG	26	1	0.916275	0.055517	-4.04478	MAPK14	MAPK_p38	121	0.942383	loss	NM_001347	27	P	L	rs17855876
DGKQ:27:P:L	DGKQ	RPGSPACSPVLGSGG	RPGSPACSLVLGSGG	26	1	0.0970173	0.27867	1.52225	PRKDC	PIKK_DNAPK	67	0.884072	gain	NM_001347	27	P	L	rs17855876
DGKQ:27:P:L	DGKQ	RPGSPACSPVLGSGG	RPGSPACSLVLGSGG	26	1	0.94581	0.036617	-4.69096	CDK1	CDK_CDC2	373	0.920437	loss	NM_001347	27	P	L	rs17855876
DGKQ:27:P:L	DGKQ	RPGSPACSPVLGSGG	RPGSPACSLVLGSGG	26	1	0.163826	0.472166	1.52713	TBK1	IKK	17	0.791958	gain	NM_001347	27	P	L	rs17855876
DGKQ:27:P:L	DGKQ	RPGSPACSPVLGSGG	RPGSPACSLVLGSGG	26	1	0.756021	0.253669	-1.57548	CDK9	CDK	31	0.705301	loss	NM_001347	27	P	L	rs17855876
DGKQ:27:P:L	DGKQ	RPGSPACSPVLGSGG	RPGSPACSLVLGSGG	26	1	0.953669	0.069661	-3.77507	MAPK8	MAPK_JNK	108	0.963378	loss	NM_001347	27	P	L	rs17855876
DGKQ:27:P:L	DGKQ	RPGSPACSPVLGSGG	RPGSPACSLVLGSGG	26	1	0.832794	0.090953	-3.19477	CDK4	CDK	45	0.745394	loss	NM_001347	27	P	L	rs17855876
DGKQ:27:P:L	DGKQ	RPGSPACSPVLGSGG	RPGSPACSLVLGSGG	26	1	0.809687	0.144367	-2.48762	CDK6	CDK_CDK4	31	0.743738	loss	NM_001347	27	P	L	rs17855876
DGKQ:27:P:L	DGKQ	RPGSPACSPVLGSGG	RPGSPACSLVLGSGG	26	1	0.611754	0.207643	-1.55885	GSK3B	GSK	156	0.955779	loss	NM_001347	27	P	L	rs17855876
DGKQ:27:P:L	DGKQ	RPGSPACSPVLGSGG	RPGSPACSLVLGSGG	26	1	0.90725	0.0483628	-4.22953	MAPK1	MAPK_ERK1	328	0.951599	loss	NM_001347	27	P	L	rs17855876
DGKQ:27:P:L	DGKQ	RPGSPACSPVLGSGG	RPGSPACSLVLGSGG	26	1	0.920934	0.0901693	-3.35239	CDK5	CDK	121	0.915712	loss	NM_001347	27	P	L	rs17855876
DGKQ:27:P:L	DGKQ	RPGSPACSPVLGSGG	RPGSPACSLVLGSGG	26	1	0.927166	0.0449827	-4.36539	CDK2	CDK_CDC2	444	0.871348	loss	NM_001347	27	P	L	rs17855876
DGKQ:27:P:L	DGKQ	RPGSPACSPVLGSGG	RPGSPACSLVLGSGG	26	1	0.903776	0.0417898	-4.43474	MAPK3	MAPK_ERK1	252	0.95186	loss	NM_001347	27	P	L	rs17855876
DGKQ:27:P:L	DGKQ	RPGSPACSPVLGSGG	RPGSPACSLVLGSGG	26	1	0.639864	0.209751	-1.60909	DYRK2	DYRK	19	0.756587	loss	NM_001347	27	P	L	rs17855876
DGKQ:27:P:L	DGKQ	RPGSPACSPVLGSGG	RPGSPACSLVLGSGG	26	1	0.453842	0.192274	-1.23903	CDK3	CDK_CDC2	11	0.559335	loss	NM_001347	27	P	L	rs17855876
DST:5612:R:H	DST	RASSRRGSDASDFDI	RASSHRGSDASDFDI	5615	-3	0.701884	0.149216	-2.23383	MAPKAPK2	MAPKAPK_MAPKAPK	41	0.772651	loss	NM_001144769	5612	R	H	rs369312019
DST:5612:R:H	DST	RASSRRGSDASDFDI	RASSHRGSDASDFDI	5615	-3	0.50552	0.183733	-1.46016	PIM1	PIM	22	0.81343	loss	NM_001144769	5612	R	H	rs369312019
DST:5612:R:H	DST	RASSRRGSDASDFDI	RASSHRGSDASDFDI	5615	-3	0.607135	0.17134	-1.82516	PRKAA1	CAMKL_AMPK	40	0.887573	loss	NM_001144769	5612	R	H	rs369312019
DST:5612:R:H	DST	RASSRRGSDASDFDI	RASSHRGSDASDFDI	5615	-3	0.72894	0.274469	-1.40916	RPS6KA3	RSK_RSK	40	0.805513	loss	NM_001144769	5612	R	H	rs369312019
DST:5612:R:H	DST	RASSRRGSDASDFDI	RASSHRGSDASDFDI	5615	-3	0.550942	0.0687352	-3.00278	SGK1	SGK	31	0.736275	loss	NM_001144769	5612	R	H	rs369312019
DST:5612:R:H	DST	RASSRRGSDASDFDI	RASSHRGSDASDFDI	5615	-3	0.47406	0.226844	-1.06337	PRKCE	PKC_Eta	35	0.737596	loss	NM_001144769	5612	R	H	rs369312019
DST:5612:R:H	DST	RASSRRGSDASDFDI	RASSHRGSDASDFDI	5615	-3	0.860343	0.157319	-2.45122	PAK1	STE20_PAKA	44	0.978591	loss	NM_001144769	5612	R	H	rs369312019
DST:5612:R:H	DST	RASSRRGSDASDFDI	RASSHRGSDASDFDI	5615	-3	0.646254	0.245105	-1.3987	CAMK1	CAMK1	15	0.896785	loss	NM_001144769	5612	R	H	rs369312019
DST:5612:R:H	DST	RASSRRGSDASDFDI	RASSHRGSDASDFDI	5615	-3	0.899086	0.0979624	-3.19816	CHEK1	CAMKL_CHK1	104	0.968924	loss	NM_001144769	5612	R	H	rs369312019
DST:5612:R:H	DST	RASSRRGSDASDFDI	RASSHRGSDASDFDI	5615	-3	0.670134	0.150275	-2.15684	CHEK2	RAD53	38	0.775803	loss	NM_001144769	5612	R	H	rs369312019
DST:5612:R:H	DST	RASSRRGSDASDFDI	RASSHRGSDASDFDI	5615	-3	0.766032	0.114083	-2.74732	CAMK2A	CAMK2	69	0.904014	loss	NM_001144769	5612	R	H	rs369312019
DST:5612:R:H	DST	RASSRRGSDASDFDI	RASSHRGSDASDFDI	5615	-3	0.727612	0.0937271	-2.95663	RPS6KA1	RSK_RSK	49	0.860364	loss	NM_001144769	5612	R	H	rs369312019
DST:5612:R:H	DST	RASSRRGSDASDFDI	RASSHRGSDASDFDI	5615	-3	0.519155	0.129667	-2.00135	RPS6KB1	RSK_p70	28	0.876381	loss	NM_001144769	5612	R	H	rs369312019
DST:5612:R:H	DST	RASSRRGSDASDFDI	RASSHRGSDASDFDI	5615	-3	0.500959	0.0751013	-2.73778	AKT2	Akt	16	0.658101	loss	NM_001144769	5612	R	H	rs369312019
DST:5612:R:H	DST	RASSRRGSDASDFDI	RASSHRGSDASDFDI	5615	-3	0.700529	0.167994	-2.06003	CAMK2G	CAMK2	22	0.543638	loss	NM_001144769	5612	R	H	rs369312019
DST:5612:R:H	DST	RASSRRGSDASDFDI	RASSHRGSDASDFDI	5615	-3	0.574281	0.086378	-2.73302	PRKD1	PKD	40	0.858841	loss	NM_001144769	5612	R	H	rs369312019
DST:5612:R:H	DST	RASSRRGSDASDFDI	RASSHRGSDASDFDI	5615	-3	0.532083	0.197937	-1.42661	DAPK3	DAPK_DAPK	15	0.862818	loss	NM_001144769	5612	R	H	rs369312019
DST:5612:R:H	DST	RASSRRGSDASDFDI	RASSHRGSDASDFDI	5615	-3	0.681116	0.0437246	-3.96138	AKT1	Akt	172	0.989659	loss	NM_001144769	5612	R	H	rs369312019
EAPP:112:E:K	EAPP	YDDIYFDSDSEDEDR	YDDIYFDSDSKDEDR	109	3	0.933271	0.294094	-1.66602	CSNK2A1	CK2	298	0.9699	loss	NM_018453	112	E	K	rs770095941
EEF2K:361:Q:R	EEF2K	GTEEKCGSPQVRTLS	GTEEKCGSPRVRTLS	359	2	0.260404	0.622357	1.25699	PRKCG	PKC_Alpha	40	0.903101	gain	NM_013302	361	Q	R	rs4783453
EEF2K:361:Q:R	EEF2K	GTEEKCGSPQVRTLS	GTEEKCGSPRVRTLS	359	2	0.0875355	0.826466	3.23902	PRKCA	PKC_Alpha	230	0.941553	gain	NM_013302	361	Q	R	rs4783453
EEF2K:361:Q:R	EEF2K	GTEEKCGSPQVRTLS	GTEEKCGSPRVRTLS	359	2	0.13252	0.761873	2.52334	PRKCB	PKC_Alpha	67	0.839763	gain	NM_013302	361	Q	R	rs4783453
EIF2AK4:667:T:A	EIF2AK4	ERPAGPGTPPPDSGP	ERPAGPGAPPPDSGP	667	0	0.549098	NA	NA	GSK3A	GSK	29	0.94205	loss	NM_001013703	667	T	A	rs774895414
EIF2AK4:667:T:A	EIF2AK4	ERPAGPGTPPPDSGP	ERPAGPGAPPPDSGP	667	0	0.670044	NA	NA	PAK4	STE20_PAKB	17	0.998903	loss	NM_001013703	667	T	A	rs774895414
EIF2AK4:667:T:A	EIF2AK4	ERPAGPGTPPPDSGP	ERPAGPGAPPPDSGP	667	0	0.394005	NA	NA	RPS6KA5	RSK_MSK	26	0.742231	loss	NM_001013703	667	T	A	rs774895414
EIF2AK4:667:T:A	EIF2AK4	ERPAGPGTPPPDSGP	ERPAGPGAPPPDSGP	667	0	0.490093	NA	NA	CDK3	CDK_CDC2	11	0.790259	loss	NM_001013703	667	T	A	rs774895414
EIF2AK4:667:T:A	EIF2AK4	ERPAGPGTPPPDSGP	ERPAGPGAPPPDSGP	667	0	0.675709	NA	NA	CDK7	CDK	27	0.980603	loss	NM_001013703	667	T	A	rs774895414
EIF2AK4:667:T:A	EIF2AK4	ERPAGPGTPPPDSGP	ERPAGPGAPPPDSGP	667	0	0.658669	NA	NA	DYRK2	DYRK	19	0.907082	loss	NM_001013703	667	T	A	rs774895414
EIF2AK4:667:T:A	EIF2AK4	ERPAGPGTPPPDSGP	ERPAGPGAPPPDSGP	667	0	0.96333	NA	NA	CDK1	CDK_CDC2	373	0.968967	loss	NM_001013703	667	T	A	rs774895414
EIF2AK4:667:T:A	EIF2AK4	ERPAGPGTPPPDSGP	ERPAGPGAPPPDSGP	667	0	0.760045	NA	NA	MAPK12	MAPK_p38	14	0.991796	loss	NM_001013703	667	T	A	rs774895414
EIF2AK4:667:T:A	EIF2AK4	ERPAGPGTPPPDSGP	ERPAGPGAPPPDSGP	667	0	0.953685	NA	NA	MAPK8	MAPK_JNK	108	0.971268	loss	NM_001013703	667	T	A	rs774895414
EIF2AK4:667:T:A	EIF2AK4	ERPAGPGTPPPDSGP	ERPAGPGAPPPDSGP	667	0	0.746834	NA	NA	MAP2K1	STE7_MAP2K	15	0.999111	loss	NM_001013703	667	T	A	rs774895414
EIF2AK4:667:T:A	EIF2AK4	ERPAGPGTPPPDSGP	ERPAGPGAPPPDSGP	667	0	0.757989	NA	NA	DYRK1A	DYRK_DYRK1	21	0.996002	loss	NM_001013703	667	T	A	rs774895414
EIF2AK4:667:T:A	EIF2AK4	ERPAGPGTPPPDSGP	ERPAGPGAPPPDSGP	667	0	0.785573	NA	NA	CDK9	CDK	31	0.99342	loss	NM_001013703	667	T	A	rs774895414
EIF2AK4:667:T:A	EIF2AK4	ERPAGPGTPPPDSGP	ERPAGPGAPPPDSGP	667	0	0.973831	NA	NA	MAPK3	MAPK_ERK1	252	0.998869	loss	NM_001013703	667	T	A	rs774895414
EIF2AK4:667:T:A	EIF2AK4	ERPAGPGTPPPDSGP	ERPAGPGAPPPDSGP	667	0	0.952936	NA	NA	CDK2	CDK_CDC2	444	0.981289	loss	NM_001013703	667	T	A	rs774895414
EIF2AK4:667:T:A	EIF2AK4	ERPAGPGTPPPDSGP	ERPAGPGAPPPDSGP	667	0	0.567705	NA	NA	GSK3B	GSK	156	0.936454	loss	NM_001013703	667	T	A	rs774895414
EIF2AK4:667:T:A	EIF2AK4	ERPAGPGTPPPDSGP	ERPAGPGAPPPDSGP	667	0	0.848032	NA	NA	MTOR	PIKK_FRAP	51	0.990395	loss	NM_001013703	667	T	A	rs774895414
EIF2AK4:667:T:A	EIF2AK4	ERPAGPGTPPPDSGP	ERPAGPGAPPPDSGP	667	0	0.827824	NA	NA	CDK6	CDK_CDK4	31	0.934073	loss	NM_001013703	667	T	A	rs774895414
EIF2AK4:667:T:A	EIF2AK4	ERPAGPGTPPPDSGP	ERPAGPGAPPPDSGP	667	0	0.921801	NA	NA	CDK5	CDK	121	0.973112	loss	NM_001013703	667	T	A	rs774895414
EIF2AK4:667:T:A	EIF2AK4	ERPAGPGTPPPDSGP	ERPAGPGAPPPDSGP	667	0	0.0863133	NA	NA	ATM	PIKK	190	0.601307	loss	NM_001013703	667	T	A	rs774895414
EIF2AK4:667:T:A	EIF2AK4	ERPAGPGTPPPDSGP	ERPAGPGAPPPDSGP	667	0	0.975972	NA	NA	MAPK1	MAPK_ERK1	328	0.998813	loss	NM_001013703	667	T	A	rs774895414
EIF2AK4:667:T:A	EIF2AK4	ERPAGPGTPPPDSGP	ERPAGPGAPPPDSGP	667	0	0.91272	NA	NA	MAPK9	MAPK_JNK	51	0.964264	loss	NM_001013703	667	T	A	rs774895414
EIF2AK4:667:T:A	EIF2AK4	ERPAGPGTPPPDSGP	ERPAGPGAPPPDSGP	667	0	0.952577	NA	NA	MAPK14	MAPK_p38	121	0.987016	loss	NM_001013703	667	T	A	rs774895414
EIF2AK4:667:T:A	EIF2AK4	ERPAGPGTPPPDSGP	ERPAGPGAPPPDSGP	667	0	0.899686	NA	NA	CDK4	CDK	45	0.996597	loss	NM_001013703	667	T	A	rs774895414
EIF2AK4:667:T:A	EIF2AK4	ERPAGPGTPPPDSGP	ERPAGPGAPPPDSGP	667	0	0.853874	NA	NA	HIPK2	DYRK_HIPK	22	0.998654	loss	NM_001013703	667	T	A	rs774895414
EIF2AK4:667:T:A	EIF2AK4	ERPAGPGTPPPDSGP	ERPAGPGAPPPDSGP	667	0	0.849808	NA	NA	MAPK10	MAPK_JNK	17	0.947177	loss	NM_001013703	667	T	A	rs774895414
EIF4B:419:R:S	EIF4B	RERSRTGSESSQTGT	RERSSTGSESSQTGT	422	-3	0.623815	0.289669	-1.10671	DAPK3	DAPK_DAPK	15	0.752258	loss	NM_001417	419	R	S	rs370915088
EIF4B:419:R:S	EIF4B	RERSRTGSESSQTGT	RERSSTGSESSQTGT	422	-3	0.599284	0.0700855	-3.09605	PRKACA	PKA	399	0.951001	loss	NM_001417	419	R	S	rs370915088
EIF4B:419:R:S	EIF4B	RERSRTGSESSQTGT	RERSSTGSESSQTGT	422	-3	0.820219	0.117195	-2.8071	PAK1	STE20_PAKA	44	0.90919	loss	NM_001417	419	R	S	rs370915088
EIF4B:419:R:S	EIF4B	RERSRTGSESSQTGT	RERSSTGSESSQTGT	422	-3	0.610554	0.122651	-2.31555	PRKD1	PKD	40	0.876564	loss	NM_001417	419	R	S	rs370915088
EIF4B:419:R:S	EIF4B	RERSRTGSESSQTGT	RERSSTGSESSQTGT	422	-3	0.702298	0.132359	-2.40762	MAPKAPK2	MAPKAPK_MAPKAPK	41	0.789453	loss	NM_001417	419	R	S	rs370915088
EIF4B:419:R:S	EIF4B	RERSRTGSESSQTGT	RERSSTGSESSQTGT	422	-3	0.167344	0.742538	2.14965	CSNK1D	CK1_CK1-D	22	0.848362	gain	NM_001417	419	R	S	rs370915088
EIF4B:419:R:S	EIF4B	RERSRTGSESSQTGT	RERSSTGSESSQTGT	422	-3	0.643856	0.18898	-1.76851	CHEK2	RAD53	38	0.591955	loss	NM_001417	419	R	S	rs370915088
EIF4B:419:R:S	EIF4B	RERSRTGSESSQTGT	RERSSTGSESSQTGT	422	-3	0.41764	0.204461	-1.03044	PRKCD	PKC_Delta	77	0.838037	loss	NM_001417	419	R	S	rs370915088
EIF4B:419:R:S	EIF4B	RERSRTGSESSQTGT	RERSSTGSESSQTGT	422	-3	0.171201	0.803683	2.23093	CSNK1A1	CK1_CK1-A	26	0.948221	gain	NM_001417	419	R	S	rs370915088
EIF4B:419:R:S	EIF4B	RERSRTGSESSQTGT	RERSSTGSESSQTGT	422	-3	0.801466	0.375609	-1.09341	AKT2	Akt	16	0.978252	loss	NM_001417	419	R	S	rs370915088
EIF4B:419:R:S	EIF4B	RERSRTGSESSQTGT	RERSSTGSESSQTGT	422	-3	0.690779	0.088419	-2.9658	PRKG1	PKG	50	0.806646	loss	NM_001417	419	R	S	rs370915088
EIF4B:419:R:S	EIF4B	RERSRTGSESSQTGT	RERSSTGSESSQTGT	422	-3	0.687526	0.286377	-1.2635	CAMK1	CAMK1	15	0.895489	loss	NM_001417	419	R	S	rs370915088
EIF4B:419:R:S	EIF4B	RERSRTGSESSQTGT	RERSSTGSESSQTGT	422	-3	0.905997	0.42379	-1.09616	SGK1	SGK	31	0.669569	loss	NM_001417	419	R	S	rs370915088
EIF4B:419:R:S	EIF4B	RERSRTGSESSQTGT	RERSSTGSESSQTGT	422	-3	0.910017	0.108894	-3.06297	CHEK1	CAMKL_CHK1	104	0.989994	loss	NM_001417	419	R	S	rs370915088
EIF4B:419:R:S	EIF4B	RERSRTGSESSQTGT	RERSSTGSESSQTGT	422	-3	0.482812	0.235596	-1.03515	PRKCE	PKC_Eta	35	0.798446	loss	NM_001417	419	R	S	rs370915088
EIF4B:419:R:S	EIF4B	RERSRTGSESSQTGT	RERSSTGSESSQTGT	422	-3	0.815897	0.220639	-1.8867	CAMK2A	CAMK2	69	0.523446	loss	NM_001417	419	R	S	rs370915088
EIF4B:419:R:S	EIF4B	RERSRTGSESSQTGT	RERSSTGSESSQTGT	422	-3	0.662399	0.291165	-1.18586	PRKAA1	CAMKL_AMPK	40	0.797912	loss	NM_001417	419	R	S	rs370915088
EIF4B:504:S:C	EIF4B	SSDTEQQSPTSGGGK	SSDTEQQCPTSGGGK	504	0	0.920555	NA	NA	MAPK14	MAPK_p38	121	0.943726	loss	NM_001417	504	S	C	rs759937924
EIF4B:504:S:C	EIF4B	SSDTEQQSPTSGGGK	SSDTEQQCPTSGGGK	504	0	0.392558	NA	NA	CHUK	IKK	31	0.750424	loss	NM_001417	504	S	C	rs759937924
EIF4B:504:S:C	EIF4B	SSDTEQQSPTSGGGK	SSDTEQQCPTSGGGK	504	0	0.897719	NA	NA	MAPK1	MAPK_ERK1	328	0.951827	loss	NM_001417	504	S	C	rs759937924
EIF4B:504:S:C	EIF4B	SSDTEQQSPTSGGGK	SSDTEQQCPTSGGGK	504	0	0.900485	NA	NA	CDK5	CDK	121	0.883447	loss	NM_001417	504	S	C	rs759937924
EIF4B:504:S:C	EIF4B	SSDTEQQSPTSGGGK	SSDTEQQCPTSGGGK	504	0	0.825383	NA	NA	CDK4	CDK	45	0.626488	loss	NM_001417	504	S	C	rs759937924
EIF4B:504:S:C	EIF4B	SSDTEQQSPTSGGGK	SSDTEQQCPTSGGGK	504	0	0.704454	NA	NA	CDK9	CDK	31	0.88337	loss	NM_001417	504	S	C	rs759937924
EIF4B:504:S:C	EIF4B	SSDTEQQSPTSGGGK	SSDTEQQCPTSGGGK	504	0	0.927711	NA	NA	CDK2	CDK_CDC2	444	0.877145	loss	NM_001417	504	S	C	rs759937924
EIF4B:504:S:C	EIF4B	SSDTEQQSPTSGGGK	SSDTEQQCPTSGGGK	504	0	0.94043	NA	NA	MAPK8	MAPK_JNK	108	0.909947	loss	NM_001417	504	S	C	rs759937924
EIF4B:504:S:C	EIF4B	SSDTEQQSPTSGGGK	SSDTEQQCPTSGGGK	504	0	0.520571	NA	NA	CDK7	CDK	27	0.830755	loss	NM_001417	504	S	C	rs759937924
EIF4B:504:S:C	EIF4B	SSDTEQQSPTSGGGK	SSDTEQQCPTSGGGK	504	0	0.942885	NA	NA	CDK1	CDK_CDC2	373	0.913722	loss	NM_001417	504	S	C	rs759937924
EIF4B:504:S:C	EIF4B	SSDTEQQSPTSGGGK	SSDTEQQCPTSGGGK	504	0	0.782244	NA	NA	MTOR	PIKK_FRAP	51	0.884578	loss	NM_001417	504	S	C	rs759937924
EIF4B:504:S:C	EIF4B	SSDTEQQSPTSGGGK	SSDTEQQCPTSGGGK	504	0	0.906902	NA	NA	MAPK3	MAPK_ERK1	252	0.953779	loss	NM_001417	504	S	C	rs759937924
EIF4B:504:S:C	EIF4B	SSDTEQQSPTSGGGK	SSDTEQQCPTSGGGK	504	0	0.697169	NA	NA	MAPK11	MAPK_p38	18	0.901643	loss	NM_001417	504	S	C	rs759937924
EIF4B:504:S:C	EIF4B	SSDTEQQSPTSGGGK	SSDTEQQCPTSGGGK	504	0	0.567438	NA	NA	PLK3	PLK_PLK2	28	0.96767	loss	NM_001417	504	S	C	rs759937924
EIF4B:504:S:C	EIF4B	SSDTEQQSPTSGGGK	SSDTEQQCPTSGGGK	504	0	0.901422	NA	NA	MAPK9	MAPK_JNK	51	0.923427	loss	NM_001417	504	S	C	rs759937924
EIF4B:504:S:C	EIF4B	SSDTEQQSPTSGGGK	SSDTEQQCPTSGGGK	504	0	0.574465	NA	NA	TTK	TTK	30	0.858141	loss	NM_001417	504	S	C	rs759937924
EIF4B:504:S:C	EIF4B	SSDTEQQSPTSGGGK	SSDTEQQCPTSGGGK	504	0	0.588074	NA	NA	CSNK1E	CK1_CK1-D	20	0.901334	loss	NM_001417	504	S	C	rs759937924
EIF4B:504:S:C	EIF4B	SSDTEQQSPTSGGGK	SSDTEQQCPTSGGGK	504	0	0.0825377	NA	NA	ATM	PIKK	190	0.56434	loss	NM_001417	504	S	C	rs759937924
EIF4B:504:S:C	EIF4B	SSDTEQQSPTSGGGK	SSDTEQQCPTSGGGK	504	0	0.621248	NA	NA	DYRK1A	DYRK_DYRK1	21	0.6313	loss	NM_001417	504	S	C	rs759937924
EIF4B:504:S:C	EIF4B	SSDTEQQSPTSGGGK	SSDTEQQCPTSGGGK	504	0	0.523219	NA	NA	GSK3B	GSK	156	0.884334	loss	NM_001417	504	S	C	rs759937924
EIF4B:504:S:C	EIF4B	SSDTEQQSPTSGGGK	SSDTEQQCPTSGGGK	504	0	0.830087	NA	NA	CDK6	CDK_CDK4	31	0.943389	loss	NM_001417	504	S	C	rs759937924
EIF4B:504:S:F	EIF4B	SSDTEQQSPTSGGGK	SSDTEQQFPTSGGGK	504	0	0.927711	NA	NA	CDK2	CDK_CDC2	444	0.877145	loss	NM_001417	504	S	F	rs759937924
EIF4B:504:S:F	EIF4B	SSDTEQQSPTSGGGK	SSDTEQQFPTSGGGK	504	0	0.825383	NA	NA	CDK4	CDK	45	0.626488	loss	NM_001417	504	S	F	rs759937924
EIF4B:504:S:F	EIF4B	SSDTEQQSPTSGGGK	SSDTEQQFPTSGGGK	504	0	0.901422	NA	NA	MAPK9	MAPK_JNK	51	0.923427	loss	NM_001417	504	S	F	rs759937924
EIF4B:504:S:F	EIF4B	SSDTEQQSPTSGGGK	SSDTEQQFPTSGGGK	504	0	0.897719	NA	NA	MAPK1	MAPK_ERK1	328	0.951827	loss	NM_001417	504	S	F	rs759937924
EIF4B:504:S:F	EIF4B	SSDTEQQSPTSGGGK	SSDTEQQFPTSGGGK	504	0	0.621248	NA	NA	DYRK1A	DYRK_DYRK1	21	0.6313	loss	NM_001417	504	S	F	rs759937924
EIF4B:504:S:F	EIF4B	SSDTEQQSPTSGGGK	SSDTEQQFPTSGGGK	504	0	0.697169	NA	NA	MAPK11	MAPK_p38	18	0.901643	loss	NM_001417	504	S	F	rs759937924
EIF4B:504:S:F	EIF4B	SSDTEQQSPTSGGGK	SSDTEQQFPTSGGGK	504	0	0.567438	NA	NA	PLK3	PLK_PLK2	28	0.96767	loss	NM_001417	504	S	F	rs759937924
EIF4B:504:S:F	EIF4B	SSDTEQQSPTSGGGK	SSDTEQQFPTSGGGK	504	0	0.900485	NA	NA	CDK5	CDK	121	0.883447	loss	NM_001417	504	S	F	rs759937924
EIF4B:504:S:F	EIF4B	SSDTEQQSPTSGGGK	SSDTEQQFPTSGGGK	504	0	0.574465	NA	NA	TTK	TTK	30	0.858141	loss	NM_001417	504	S	F	rs759937924
EIF4B:504:S:F	EIF4B	SSDTEQQSPTSGGGK	SSDTEQQFPTSGGGK	504	0	0.782244	NA	NA	MTOR	PIKK_FRAP	51	0.884578	loss	NM_001417	504	S	F	rs759937924
EIF4B:504:S:F	EIF4B	SSDTEQQSPTSGGGK	SSDTEQQFPTSGGGK	504	0	0.704454	NA	NA	CDK9	CDK	31	0.88337	loss	NM_001417	504	S	F	rs759937924
EIF4B:504:S:F	EIF4B	SSDTEQQSPTSGGGK	SSDTEQQFPTSGGGK	504	0	0.942885	NA	NA	CDK1	CDK_CDC2	373	0.913722	loss	NM_001417	504	S	F	rs759937924
EIF4B:504:S:F	EIF4B	SSDTEQQSPTSGGGK	SSDTEQQFPTSGGGK	504	0	0.588074	NA	NA	CSNK1E	CK1_CK1-D	20	0.901334	loss	NM_001417	504	S	F	rs759937924
EIF4B:504:S:F	EIF4B	SSDTEQQSPTSGGGK	SSDTEQQFPTSGGGK	504	0	0.920555	NA	NA	MAPK14	MAPK_p38	121	0.943726	loss	NM_001417	504	S	F	rs759937924
EIF4B:504:S:F	EIF4B	SSDTEQQSPTSGGGK	SSDTEQQFPTSGGGK	504	0	0.906902	NA	NA	MAPK3	MAPK_ERK1	252	0.953779	loss	NM_001417	504	S	F	rs759937924
EIF4B:504:S:F	EIF4B	SSDTEQQSPTSGGGK	SSDTEQQFPTSGGGK	504	0	0.0825377	NA	NA	ATM	PIKK	190	0.56434	loss	NM_001417	504	S	F	rs759937924
EIF4B:504:S:F	EIF4B	SSDTEQQSPTSGGGK	SSDTEQQFPTSGGGK	504	0	0.830087	NA	NA	CDK6	CDK_CDK4	31	0.943389	loss	NM_001417	504	S	F	rs759937924
EIF4B:504:S:F	EIF4B	SSDTEQQSPTSGGGK	SSDTEQQFPTSGGGK	504	0	0.523219	NA	NA	GSK3B	GSK	156	0.884334	loss	NM_001417	504	S	F	rs759937924
EIF4B:504:S:F	EIF4B	SSDTEQQSPTSGGGK	SSDTEQQFPTSGGGK	504	0	0.94043	NA	NA	MAPK8	MAPK_JNK	108	0.909947	loss	NM_001417	504	S	F	rs759937924
EIF4B:504:S:F	EIF4B	SSDTEQQSPTSGGGK	SSDTEQQFPTSGGGK	504	0	0.520571	NA	NA	CDK7	CDK	27	0.830755	loss	NM_001417	504	S	F	rs759937924
EIF4B:504:S:F	EIF4B	SSDTEQQSPTSGGGK	SSDTEQQFPTSGGGK	504	0	0.392558	NA	NA	CHUK	IKK	31	0.750424	loss	NM_001417	504	S	F	rs759937924
EIF4G1:1148:R:Q	EIF4G1	VVQRSSLSRERGEKA	VVQRSSLSQERGEKA	1147	1	0.0653741	0.949786	3.86081	ATR	PIKK	78	0.96743	gain	NM_198241	1148	R	Q	rs375604272
EIF4G1:1148:R:Q	EIF4G1	VVQRSSLSRERGEKA	VVQRSSLSQERGEKA	1147	1	0.087566	0.920142	3.39341	PRKDC	PIKK_DNAPK	67	0.962622	gain	NM_198241	1148	R	Q	rs375604272
EIF4G1:1148:R:Q	EIF4G1	VVQRSSLSRERGEKA	VVQRSSLSQERGEKA	1147	1	0.0398588	0.952897	4.57935	ATM	PIKK	190	0.962503	gain	NM_198241	1148	R	Q	rs375604272
ELAC2:211:R:Q	ELAC2	RLSPERSSDSESNEN	RLSPEQSSDSESNEN	213	-2	0.770164	0.107945	-2.83486	AURKA	Aur	30	0.59659	loss	NM_018127	211	R	Q	rs148419785
ELAC2:211:R:Q	ELAC2	RLSPERSSDSESNEN	RLSPEQSSDSESNEN	213	-2	0.879212	0.0776643	-3.50089	AURKB	Aur	106	0.944054	loss	NM_018127	211	R	Q	rs148419785
ELAC2:211:R:Q	ELAC2	RLSPERSSDSESNEN	RLSPEQSSDSESNEN	213	-2	0.504254	0.185315	-1.44417	PRKCD	PKC_Delta	77	0.939596	loss	NM_018127	211	R	Q	rs148419785
ELAC2:211:R:Q	ELAC2	RLSPERSSDSESNEN	RLSPEQSSDSESNEN	213	-2	0.540203	0.171599	-1.65446	ROCK1	DMPK_ROCK	45	0.888265	loss	NM_018127	211	R	Q	rs148419785
ELAC2:211:R:Q	ELAC2	RLSPERSSDSESNEN	RLSPEQSSDSESNEN	213	-2	0.44336	0.0353757	-3.64765	PRKACA	PKA	399	0.924504	loss	NM_018127	211	R	Q	rs148419785
ELF1:188:P:A	ELF1	TKPPRPDSPATTPNI	TKPPRPDSAATTPNI	187	1	0.949376	0.0653686	-3.86031	MAPK8	MAPK_JNK	108	0.958384	loss	NM_172373	188	P	A	rs757378602
ELF1:188:P:A	ELF1	TKPPRPDSPATTPNI	TKPPRPDSAATTPNI	187	1	0.961257	0.0992707	-3.27548	MAPK3	MAPK_ERK1	252	0.9953	loss	NM_172373	188	P	A	rs757378602
ELF1:188:P:A	ELF1	TKPPRPDSPATTPNI	TKPPRPDSAATTPNI	187	1	0.953927	0.0931696	-3.35595	MAPK14	MAPK_p38	121	0.990061	loss	NM_172373	188	P	A	rs757378602
ELF1:188:P:A	ELF1	TKPPRPDSPATTPNI	TKPPRPDSAATTPNI	187	1	0.906503	0.0849396	-3.4158	MAPK9	MAPK_JNK	51	0.945345	loss	NM_172373	188	P	A	rs757378602
ELF1:188:P:A	ELF1	TKPPRPDSPATTPNI	TKPPRPDSAATTPNI	187	1	0.91168	0.0738743	-3.62538	CDK5	CDK	121	0.943157	loss	NM_172373	188	P	A	rs757378602
ELF1:188:P:A	ELF1	TKPPRPDSPATTPNI	TKPPRPDSAATTPNI	187	1	0.802422	0.113341	-2.82369	CDK6	CDK_CDK4	31	0.683545	loss	NM_172373	188	P	A	rs757378602
ELF1:188:P:A	ELF1	TKPPRPDSPATTPNI	TKPPRPDSAATTPNI	187	1	0.608165	0.199972	-1.60466	GSK3B	GSK	156	0.954873	loss	NM_172373	188	P	A	rs757378602
ELF1:188:P:A	ELF1	TKPPRPDSPATTPNI	TKPPRPDSAATTPNI	187	1	0.781599	0.199681	-1.96873	HIPK2	DYRK_HIPK	22	0.923253	loss	NM_172373	188	P	A	rs757378602
ELF1:188:P:A	ELF1	TKPPRPDSPATTPNI	TKPPRPDSAATTPNI	187	1	0.607458	0.177345	-1.77622	DYRK2	DYRK	19	0.570677	loss	NM_172373	188	P	A	rs757378602
ELF1:188:P:A	ELF1	TKPPRPDSPATTPNI	TKPPRPDSAATTPNI	187	1	0.758316	0.264655	-1.51869	MAPK12	MAPK_p38	14	0.963726	loss	NM_172373	188	P	A	rs757378602
ELF1:188:P:A	ELF1	TKPPRPDSPATTPNI	TKPPRPDSAATTPNI	187	1	0.563166	0.205583	-1.45384	CDK7	CDK	27	0.854033	loss	NM_172373	188	P	A	rs757378602
ELF1:188:P:A	ELF1	TKPPRPDSPATTPNI	TKPPRPDSAATTPNI	187	1	0.683228	0.180876	-1.91737	CDK9	CDK	31	0.770798	loss	NM_172373	188	P	A	rs757378602
ELF1:188:P:A	ELF1	TKPPRPDSPATTPNI	TKPPRPDSAATTPNI	187	1	0.949076	0.0398832	-4.57267	CDK1	CDK_CDC2	373	0.919624	loss	NM_172373	188	P	A	rs757378602
ELF1:188:P:A	ELF1	TKPPRPDSPATTPNI	TKPPRPDSAATTPNI	187	1	0.870681	0.12884	-2.75657	CDK4	CDK	45	0.897711	loss	NM_172373	188	P	A	rs757378602
ELF1:188:P:A	ELF1	TKPPRPDSPATTPNI	TKPPRPDSAATTPNI	187	1	0.937242	0.0550585	-4.08938	CDK2	CDK_CDC2	444	0.95197	loss	NM_172373	188	P	A	rs757378602
ELF1:188:P:A	ELF1	TKPPRPDSPATTPNI	TKPPRPDSAATTPNI	187	1	0.788062	0.175628	-2.16579	MTOR	PIKK_FRAP	51	0.889615	loss	NM_172373	188	P	A	rs757378602
EPB41L1:645:R:Q	EPB41L1	PELDRDKSDSDTEGL	PELDQDKSDSDTEGL	648	-3	0.854745	0.366842	-1.22033	PRKD1	PKD	40	0.801489	loss	NM_012156	645	R	Q	rs78442416
EPB41L1:645:R:Q	EPB41L1	PELDRDKSDSDTEGL	PELDQDKSDSDTEGL	648	-3	0.562969	0.0357298	-3.97786	PRKACA	PKA	399	0.851398	loss	NM_012156	645	R	Q	rs78442416
EPB41L1:645:R:Q	EPB41L1	PELDRDKSDSDTEGL	PELDQDKSDSDTEGL	648	-3	0.799958	0.176354	-2.18145	CAMK2A	CAMK2	69	0.932714	loss	NM_012156	645	R	Q	rs78442416
EPB41L1:645:R:Q	EPB41L1	PELDRDKSDSDTEGL	PELDQDKSDSDTEGL	648	-3	0.720013	0.222981	-1.6911	CAMK2G	CAMK2	22	0.713397	loss	NM_012156	645	R	Q	rs78442416
EPB41L1:645:R:Q	EPB41L1	PELDRDKSDSDTEGL	PELDQDKSDSDTEGL	648	-3	0.9118	0.110676	-3.04237	CHEK1	CAMKL_CHK1	104	0.991751	loss	NM_012156	645	R	Q	rs78442416
EPB41L1:645:R:Q	EPB41L1	PELDRDKSDSDTEGL	PELDQDKSDSDTEGL	648	-3	0.48808	0.0622223	-2.97161	AKT2	Akt	16	0.553491	loss	NM_012156	645	R	Q	rs78442416
EPB41L1:645:R:Q	EPB41L1	PELDRDKSDSDTEGL	PELDQDKSDSDTEGL	648	-3	0.569421	0.0872138	-2.70687	SGK1	SGK	31	0.7753	loss	NM_012156	645	R	Q	rs78442416
EPB41L1:645:R:Q	EPB41L1	PELDRDKSDSDTEGL	PELDQDKSDSDTEGL	648	-3	0.636996	0.200005	-1.67125	RPS6KA3	RSK_RSK	40	0.540459	loss	NM_012156	645	R	Q	rs78442416
EPB41L1:645:R:Q	EPB41L1	PELDRDKSDSDTEGL	PELDQDKSDSDTEGL	648	-3	0.42269	0.1932	-1.1295	PAK2	STE20_PAKA	25	0.692559	loss	NM_012156	645	R	Q	rs78442416
EPB41L1:645:R:Q	EPB41L1	PELDRDKSDSDTEGL	PELDQDKSDSDTEGL	648	-3	0.470371	0.148584	-1.66252	PIM1	PIM	22	0.739125	loss	NM_012156	645	R	Q	rs78442416
EPB41L1:645:R:Q	EPB41L1	PELDRDKSDSDTEGL	PELDQDKSDSDTEGL	648	-3	0.4976	0.0918832	-2.43711	RPS6KB1	RSK_p70	28	0.845428	loss	NM_012156	645	R	Q	rs78442416
EPB41L1:645:R:Q	EPB41L1	LDRDKSDSDTEGLLF	LDQDKSDSDTEGLLF	650	-5	0.349482	0.0517595	-2.75532	AKT1	Akt	172	0.90511	loss	NM_012156	645	R	Q	rs78442416
EPB41L1:645:R:Q	EPB41L1	PELDRDKSDSDTEGL	PELDQDKSDSDTEGL	648	-3	0.647579	0.24643	-1.39388	CAMK1	CAMK1	15	0.897907	loss	NM_012156	645	R	Q	rs78442416
EPB41L1:645:R:Q	EPB41L1	PELDRDKSDSDTEGL	PELDQDKSDSDTEGL	648	-3	0.740622	0.170684	-2.11741	MAPKAPK2	MAPKAPK_MAPKAPK	41	0.869612	loss	NM_012156	645	R	Q	rs78442416
EPB41L1:645:R:Q	EPB41L1	PELDRDKSDSDTEGL	PELDQDKSDSDTEGL	648	-3	0.67633	0.0389389	-4.11844	AKT1	Akt	172	0.98955	loss	NM_012156	645	R	Q	rs78442416
EPB41L1:645:R:Q	EPB41L1	PELDRDKSDSDTEGL	PELDQDKSDSDTEGL	648	-3	0.55496	0.241045	-1.20308	CAMK4	CAMK1	14	0.88082	loss	NM_012156	645	R	Q	rs78442416
EPB41L1:645:R:Q	EPB41L1	PELDRDKSDSDTEGL	PELDQDKSDSDTEGL	648	-3	0.387052	0.145449	-1.41201	PRKCD	PKC_Delta	77	0.881674	loss	NM_012156	645	R	Q	rs78442416
EPB41L1:645:R:Q	EPB41L1	PELDRDKSDSDTEGL	PELDQDKSDSDTEGL	648	-3	0.593596	0.1578	-1.91138	PRKAA1	CAMKL_AMPK	40	0.878788	loss	NM_012156	645	R	Q	rs78442416
EPB41L1:645:R:Q	EPB41L1	PELDRDKSDSDTEGL	PELDQDKSDSDTEGL	648	-3	0.435067	0.208547	-1.06086	PRKCQ	PKC_Delta	23	0.780018	loss	NM_012156	645	R	Q	rs78442416
EPB41L1:645:R:Q	EPB41L1	PELDRDKSDSDTEGL	PELDQDKSDSDTEGL	648	-3	0.817633	0.276114	-1.56619	CHEK2	RAD53	38	0.874853	loss	NM_012156	645	R	Q	rs78442416
EPB41L1:645:R:Q	EPB41L1	PELDRDKSDSDTEGL	PELDQDKSDSDTEGL	648	-3	0.843424	0.1404	-2.58672	PAK1	STE20_PAKA	44	0.966435	loss	NM_012156	645	R	Q	rs78442416
EPB41L1:645:R:Q	EPB41L1	PELDRDKSDSDTEGL	PELDQDKSDSDTEGL	648	-3	0.465272	0.168254	-1.46744	DAPK3	DAPK_DAPK	15	0.771273	loss	NM_012156	645	R	Q	rs78442416
EPB41L1:645:R:Q	EPB41L1	PELDRDKSDSDTEGL	PELDQDKSDSDTEGL	648	-3	0.744649	0.110764	-2.74907	RPS6KA1	RSK_RSK	49	0.946851	loss	NM_012156	645	R	Q	rs78442416
EPB41L1:650:S:L	EPB41L1	LDRDKSDSDTEGLLF	LDRDKSDLDTEGLLF	650	0	0.478088	NA	NA	PLK3	PLK_PLK2	28	0.76043	loss	NM_012156	650	S	L	rs201212477
EPB41L1:650:S:L	EPB41L1	LDRDKSDSDTEGLLF	LDRDKSDLDTEGLLF	650	0	0.428539	NA	NA	CSNK2B	CK2	24	0.725213	loss	NM_012156	650	S	L	rs201212477
EPB41L1:650:S:L	EPB41L1	LDRDKSDSDTEGLLF	LDRDKSDLDTEGLLF	650	0	0.680601	NA	NA	CSNK2A2	CK2	80	0.938165	loss	NM_012156	650	S	L	rs201212477
EPB41L1:650:S:L	EPB41L1	LDRDKSDSDTEGLLF	LDRDKSDLDTEGLLF	650	0	0.42806	NA	NA	PRKCQ	PKC_Delta	23	0.744955	loss	NM_012156	650	S	L	rs201212477
EPB41L1:650:S:L	EPB41L1	LDRDKSDSDTEGLLF	LDRDKSDLDTEGLLF	650	0	0.527983	NA	NA	ADRBK1	GRK_BARK	40	0.917831	loss	NM_012156	650	S	L	rs201212477
EPB41L1:650:S:L	EPB41L1	LDRDKSDSDTEGLLF	LDRDKSDLDTEGLLF	650	0	0.86103	NA	NA	CSNK2A1	CK2	298	0.974643	loss	NM_012156	650	S	L	rs201212477
EPB41L1:650:S:L	EPB41L1	LDRDKSDSDTEGLLF	LDRDKSDLDTEGLLF	650	0	0.360097	NA	NA	ROCK1	DMPK_ROCK	45	0.748265	loss	NM_012156	650	S	L	rs201212477
EPB41L1:650:S:L	EPB41L1	LDRDKSDSDTEGLLF	LDRDKSDLDTEGLLF	650	0	0.477066	NA	NA	PIM1	PIM	22	0.76034	loss	NM_012156	650	S	L	rs201212477
EPB41L1:650:S:L	EPB41L1	LDRDKSDSDTEGLLF	LDRDKSDLDTEGLLF	650	0	0.6026	NA	NA	PAK1	STE20_PAKA	44	0.89037	loss	NM_012156	650	S	L	rs201212477
EPB41L1:650:S:L	EPB41L1	LDRDKSDSDTEGLLF	LDRDKSDLDTEGLLF	650	0	0.346203	NA	NA	CHEK1	CAMKL_CHK1	104	0.695821	loss	NM_012156	650	S	L	rs201212477
EPB41L1:650:S:L	EPB41L1	LDRDKSDSDTEGLLF	LDRDKSDLDTEGLLF	650	0	0.349482	NA	NA	AKT1	Akt	172	0.90511	loss	NM_012156	650	S	L	rs201212477
EPB41L1:650:S:L	EPB41L1	LDRDKSDSDTEGLLF	LDRDKSDLDTEGLLF	650	0	0.440749	NA	NA	MAP3K8	STE-Unique	18	0.770185	loss	NM_012156	650	S	L	rs201212477
EPB41L1:650:S:L	EPB41L1	LDRDKSDSDTEGLLF	LDRDKSDLDTEGLLF	650	0	0.470831	NA	NA	DAPK3	DAPK_DAPK	15	0.787834	loss	NM_012156	650	S	L	rs201212477
EPB41L1:652:T:S	EPB41L1	PELDRDKSDSDTEGL	PELDRDKSDSDSEGL	648	4	0.280581	0.135884	-1.04604	PDPK1	PDK1	32	0.594456	loss	NM_012156	652	T	S	rs750977787
EPB41L1:652:T:S	EPB41L1	PELDRDKSDSDTEGL	PELDRDKSDSDSEGL	648	4	0.137621	0.37933	1.46276	GSK3B	GSK	156	0.609553	gain	NM_012156	652	T	S	rs750977787
EPB41L2:593:R:G	EPB41L2	DGRREVRSPTKAPHL	DGGREVRSPTKAPHL	598	-5	0.329351	0.0364693	-3.17487	AKT1	Akt	172	0.838361	loss	NM_001431	593	R	G	rs200447334
EPB41L2:593:R:G	EPB41L2	DGRREVRSPTKAPHL	DGGREVRSPTKAPHL	598	-5	0.414602	0.141448	-1.55146	PIM1	PIM	22	0.594095	loss	NM_001431	593	R	G	rs200447334
ERCC5:386:R:L	ERCC5	AVDEGSISPRTLSAI	AVDEGSISPLTLSAI	384	2	0.823989	0.0850579	-3.27611	PRKCA	PKC_Alpha	230	0.9296	loss	NM_000123	386	R	L	rs41557512
ERCC5:386:R:L	ERCC5	AVDEGSISPRTLSAI	AVDEGSISPLTLSAI	384	2	0.750994	0.121642	-2.62616	PRKCB	PKC_Alpha	67	0.734303	loss	NM_000123	386	R	L	rs41557512
ERCC5:386:R:L	ERCC5	AVDEGSISPRTLSAI	AVDEGSISPLTLSAI	384	2	0.625408	0.263455	-1.24724	PRKCG	PKC_Alpha	40	0.912603	loss	NM_000123	386	R	L	rs41557512
ERCC5:386:R:W	ERCC5	AVDEGSISPRTLSAI	AVDEGSISPWTLSAI	384	2	0.823989	0.0786878	-3.38841	PRKCA	PKC_Alpha	230	0.9296	loss	NM_000123	386	R	W	rs758046666
ERCC5:386:R:W	ERCC5	AVDEGSISPRTLSAI	AVDEGSISPWTLSAI	384	2	0.625408	0.263455	-1.24724	PRKCG	PKC_Alpha	40	0.912603	loss	NM_000123	386	R	W	rs758046666
ERCC5:386:R:W	ERCC5	AVDEGSISPRTLSAI	AVDEGSISPWTLSAI	384	2	0.750994	0.121642	-2.62616	PRKCB	PKC_Alpha	67	0.734303	loss	NM_000123	386	R	W	rs758046666
ETV6:210:R:H	ETV6	DNMIRRLSPAERAQG	DNMIHRLSPAERAQG	213	-3	0.741349	0.0894002	-3.0518	CAMK2A	CAMK2	69	0.826665	loss	NM_001987	210	R	H	rs201298740
ETV6:210:R:H	ETV6	DNMIRRLSPAERAQG	DNMIHRLSPAERAQG	213	-3	0.869108	0.0679847	-3.67625	CHEK1	CAMKL_CHK1	104	0.65277	loss	NM_001987	210	R	H	rs201298740
ETV6:210:R:H	ETV6	DNMIRRLSPAERAQG	DNMIHRLSPAERAQG	213	-3	0.824836	0.121812	-2.75945	PAK1	STE20_PAKA	44	0.92777	loss	NM_001987	210	R	H	rs201298740
ETV6:210:R:H	ETV6	DNMIRRLSPAERAQG	DNMIHRLSPAERAQG	213	-3	0.413423	0.0916363	-2.17363	PIM1	PIM	22	0.592483	loss	NM_001987	210	R	H	rs201298740
ETV6:210:R:H	ETV6	DNMIRRLSPAERAQG	DNMIHRLSPAERAQG	213	-3	0.704225	0.249754	-1.49553	RPS6KA3	RSK_RSK	40	0.90373	loss	NM_001987	210	R	H	rs201298740
ETV6:210:R:H	ETV6	DNMIRRLSPAERAQG	DNMIHRLSPAERAQG	213	-3	0.576007	0.174859	-1.7199	CAMK1	CAMK1	15	0.820947	loss	NM_001987	210	R	H	rs201298740
ETV6:210:R:H	ETV6	DNMIRRLSPAERAQG	DNMIHRLSPAERAQG	213	-3	0.669467	0.0320755	-4.38347	AKT1	Akt	172	0.977818	loss	NM_001987	210	R	H	rs201298740
ETV6:210:R:H	ETV6	DNMIRRLSPAERAQG	DNMIHRLSPAERAQG	213	-3	0.446391	0.112245	-1.99166	DAPK3	DAPK_DAPK	15	0.742716	loss	NM_001987	210	R	H	rs201298740
ETV6:210:R:H	ETV6	DNMIRRLSPAERAQG	DNMIHRLSPAERAQG	213	-3	0.791245	0.258711	-1.61278	CAMK2G	CAMK2	22	0.717926	loss	NM_001987	210	R	H	rs201298740
ETV6:210:R:H	ETV6	DNMIRRLSPAERAQG	DNMIHRLSPAERAQG	213	-3	0.682635	0.129968	-2.39296	MAPKAPK2	MAPKAPK_MAPKAPK	41	0.700995	loss	NM_001987	210	R	H	rs201298740
ETV6:210:R:H	ETV6	DNMIRRLSPAERAQG	DNMIHRLSPAERAQG	213	-3	0.904671	0.30231	-1.58136	PRKG1	PKG	50	0.747459	loss	NM_001987	210	R	H	rs201298740
ETV6:210:R:H	ETV6	DNMIRRLSPAERAQG	DNMIHRLSPAERAQG	213	-3	0.589677	0.153881	-1.93811	PRKAA1	CAMKL_AMPK	40	0.876483	loss	NM_001987	210	R	H	rs201298740
ETV6:210:R:H	ETV6	DNMIRRLSPAERAQG	DNMIHRLSPAERAQG	213	-3	0.476733	0.0872448	-2.45004	RPS6KB1	RSK_p70	28	0.798433	loss	NM_001987	210	R	H	rs201298740
ETV6:210:R:H	ETV6	DNMIRRLSPAERAQG	DNMIHRLSPAERAQG	213	-3	0.410771	0.096856	-2.08442	CAMK4	CAMK1	14	0.709843	loss	NM_001987	210	R	H	rs201298740
ETV6:210:R:H	ETV6	DNMIRRLSPAERAQG	DNMIHRLSPAERAQG	213	-3	0.441444	0.214925	-1.0384	PRKCQ	PKC_Delta	23	0.808638	loss	NM_001987	210	R	H	rs201298740
ETV6:210:R:H	ETV6	DNMIRRLSPAERAQG	DNMIHRLSPAERAQG	213	-3	0.540939	0.0587316	-3.20326	SGK1	SGK	31	0.712549	loss	NM_001987	210	R	H	rs201298740
ETV6:210:R:H	ETV6	DNMIRRLSPAERAQG	DNMIHRLSPAERAQG	213	-3	0.548189	0.0602865	-3.18477	PRKD1	PKD	40	0.834723	loss	NM_001987	210	R	H	rs201298740
ETV6:210:R:H	ETV6	DNMIRRLSPAERAQG	DNMIHRLSPAERAQG	213	-3	0.497308	0.0714507	-2.79912	AKT2	Akt	16	0.630589	loss	NM_001987	210	R	H	rs201298740
ETV6:211:R:H	ETV6	DNMIRRLSPAERAQG	DNMIRHLSPAERAQG	213	-2	0.917082	0.115535	-2.98872	AURKB	Aur	106	0.896251	loss	NM_001987	211	R	H	rs111871763
ETV6:211:R:H	ETV6	DNMIRRLSPAERAQG	DNMIRHLSPAERAQG	213	-2	0.38714	0.182465	-1.08524	ROCK2	DMPK_ROCK	11	0.564795	loss	NM_001987	211	R	H	rs111871763
ETV6:211:R:H	ETV6	DNMIRRLSPAERAQG	DNMIRHLSPAERAQG	213	-2	0.65105	0.282445	-1.2048	ROCK1	DMPK_ROCK	45	0.790681	loss	NM_001987	211	R	H	rs111871763
FAM117A:142:R:C	FAM117A	CAHKRSASWGSTDHR	CAHKCSASWGSTDHR	145	-3	0.527171	0.101314	-2.37944	AKT2	Akt	16	0.803693	loss	NM_030802	142	R	C	rs143324421
FAM117A:142:R:C	FAM117A	CAHKRSASWGSTDHR	CAHKCSASWGSTDHR	145	-3	0.484591	0.162804	-1.57363	PIM1	PIM	22	0.771889	loss	NM_030802	142	R	C	rs143324421
FAM117A:142:R:C	FAM117A	CAHKRSASWGSTDHR	CAHKCSASWGSTDHR	145	-3	0.596178	0.0552196	-3.43249	PRKACA	PKA	399	0.948427	loss	NM_030802	142	R	C	rs143324421
FAM117A:142:R:C	FAM117A	CAHKRSASWGSTDHR	CAHKCSASWGSTDHR	145	-3	0.461849	0.147934	-1.64247	CAMK4	CAMK1	14	0.78633	loss	NM_030802	142	R	C	rs143324421
FAM117A:142:R:C	FAM117A	CAHKRSASWGSTDHR	CAHKCSASWGSTDHR	145	-3	0.507546	0.101829	-2.31739	RPS6KB1	RSK_p70	28	0.861548	loss	NM_030802	142	R	C	rs143324421
FAM117A:142:R:C	FAM117A	CAHKRSASWGSTDHR	CAHKCSASWGSTDHR	145	-3	0.67789	0.0404983	-4.06512	AKT1	Akt	172	0.99006	loss	NM_030802	142	R	C	rs143324421
FAM117A:142:R:C	FAM117A	CAHKRSASWGSTDHR	CAHKCSASWGSTDHR	145	-3	0.488125	0.224428	-1.121	PRKCE	PKC_Eta	35	0.830213	loss	NM_030802	142	R	C	rs143324421
FAM117A:142:R:C	FAM117A	CAHKRSASWGSTDHR	CAHKCSASWGSTDHR	145	-3	0.607192	0.171396	-1.82482	PRKAA1	CAMKL_AMPK	40	0.887611	loss	NM_030802	142	R	C	rs143324421
FAM117A:142:R:C	FAM117A	CAHKRSASWGSTDHR	CAHKCSASWGSTDHR	145	-3	0.480064	0.145918	-1.71807	DAPK3	DAPK_DAPK	15	0.798017	loss	NM_030802	142	R	C	rs143324421
FAM117A:142:R:C	FAM117A	CAHKRSASWGSTDHR	CAHKCSASWGSTDHR	145	-3	0.598113	0.115906	-2.36747	SGK1	SGK	31	0.824502	loss	NM_030802	142	R	C	rs143324421
FAM117A:142:R:C	FAM117A	CAHKRSASWGSTDHR	CAHKCSASWGSTDHR	145	-3	0.77712	0.189911	-2.03282	MAPKAPK2	MAPKAPK_MAPKAPK	41	0.880118	loss	NM_030802	142	R	C	rs143324421
FAM117A:142:R:C	FAM117A	CAHKRSASWGSTDHR	CAHKCSASWGSTDHR	145	-3	0.877052	0.0759283	-3.52995	CHEK1	CAMKL_CHK1	104	0.789898	loss	NM_030802	142	R	C	rs143324421
FAM117A:142:R:C	FAM117A	CAHKRSASWGSTDHR	CAHKCSASWGSTDHR	145	-3	0.405446	0.156737	-1.37116	PRKCD	PKC_Delta	77	0.876385	loss	NM_030802	142	R	C	rs143324421
FAM117A:142:R:C	FAM117A	CAHKRSASWGSTDHR	CAHKCSASWGSTDHR	145	-3	0.681531	0.07917	-3.10575	PRKG1	PKG	50	0.60038	loss	NM_030802	142	R	C	rs143324421
FAM117A:142:R:C	FAM117A	CAHKRSASWGSTDHR	CAHKCSASWGSTDHR	145	-3	0.749313	0.0831917	-3.17106	CAMK2A	CAMK2	69	0.858631	loss	NM_030802	142	R	C	rs143324421
FAM117A:142:R:C	FAM117A	CAHKRSASWGSTDHR	CAHKCSASWGSTDHR	145	-3	0.547992	0.146843	-1.89988	CAMK1	CAMK1	15	0.811414	loss	NM_030802	142	R	C	rs143324421
FAM117A:142:R:C	FAM117A	CAHKRSASWGSTDHR	CAHKCSASWGSTDHR	145	-3	0.573482	0.0855793	-2.74441	PRKD1	PKD	40	0.858262	loss	NM_030802	142	R	C	rs143324421
FAM160A2:580:R:W	FAM160A2	PYDGERPSPEPSPFG	PYDGEWPSPEPSPFG	582	-2	0.509374	0.14077	-1.85539	ROCK1	DMPK_ROCK	45	0.879452	loss	NM_001098794	580	R	W	rs761564270
FAM160A2:580:R:W	FAM160A2	PYDGERPSPEPSPFG	PYDGEWPSPEPSPFG	582	-2	0.850516	0.0489688	-4.1184	AURKB	Aur	106	0.793027	loss	NM_001098794	580	R	W	rs761564270
FAM160A2:580:R:W	FAM160A2	PYDGERPSPEPSPFG	PYDGEWPSPEPSPFG	582	-2	0.435317	0.0187968	-4.53351	PRKACA	PKA	399	0.682335	loss	NM_001098794	580	R	W	rs761564270
FAM160A2:580:R:W	FAM160A2	PYDGERPSPEPSPFG	PYDGEWPSPEPSPFG	582	-2	0.427404	0.0912249	-2.2281	PRKCD	PKC_Delta	77	0.790285	loss	NM_001098794	580	R	W	rs761564270
FAM160A2:580:R:W	FAM160A2	PYDGERPSPEPSPFG	PYDGEWPSPEPSPFG	582	-2	0.380291	0.173563	-1.13165	PAK2	STE20_PAKA	25	0.512589	loss	NM_001098794	580	R	W	rs761564270
FAM53A:257:R:Q	FAM53A	RGLLRCRSQPCVLSG	RGLLQCRSQPCVLSG	260	-3	0.680212	0.123028	-2.467	PRKG1	PKG	50	0.558998	loss	NM_001013622	257	R	Q	rs143343605
FAM53A:257:R:Q	FAM53A	RGLLRCRSQPCVLSG	RGLLQCRSQPCVLSG	260	-3	0.653775	0.216784	-1.59254	RPS6KA3	RSK_RSK	40	0.709201	loss	NM_001013622	257	R	Q	rs143343605
FAM53A:257:R:Q	FAM53A	RGLLRCRSQPCVLSG	RGLLQCRSQPCVLSG	260	-3	0.410693	0.181203	-1.18045	PAK2	STE20_PAKA	25	0.645095	loss	NM_001013622	257	R	Q	rs143343605
FAM53A:257:R:Q	FAM53A	RGLLRCRSQPCVLSG	RGLLQCRSQPCVLSG	260	-3	0.397466	0.155863	-1.35055	PRKCD	PKC_Delta	77	0.885919	loss	NM_001013622	257	R	Q	rs143343605
FAM53A:257:R:Q	FAM53A	RGLLRCRSQPCVLSG	RGLLQCRSQPCVLSG	260	-3	0.619902	0.184106	-1.7515	PRKAA1	CAMKL_AMPK	40	0.896039	loss	NM_001013622	257	R	Q	rs143343605
FAM53A:257:R:Q	FAM53A	RGLLRCRSQPCVLSG	RGLLQCRSQPCVLSG	260	-3	0.510139	0.21312	-1.25922	DAPK3	DAPK_DAPK	15	0.823568	loss	NM_001013622	257	R	Q	rs143343605
FAM53A:257:R:Q	FAM53A	RGLLRCRSQPCVLSG	RGLLQCRSQPCVLSG	260	-3	0.615429	0.301514	-1.02937	CAMK4	CAMK1	14	0.6609	loss	NM_001013622	257	R	Q	rs143343605
FAM53A:257:R:Q	FAM53A	RGLLRCRSQPCVLSG	RGLLQCRSQPCVLSG	260	-3	0.904532	0.416629	-1.11841	PRKD1	PKD	40	0.568494	loss	NM_001013622	257	R	Q	rs143343605
FAM53A:257:R:Q	FAM53A	RGLLRCRSQPCVLSG	RGLLQCRSQPCVLSG	260	-3	0.839959	0.136934	-2.61683	PAK1	STE20_PAKA	44	0.962072	loss	NM_001013622	257	R	Q	rs143343605
FAM53A:257:R:Q	FAM53A	RGLLRCRSQPCVLSG	RGLLQCRSQPCVLSG	260	-3	0.708	0.210968	-1.74673	CAMK2G	CAMK2	22	0.612444	loss	NM_001013622	257	R	Q	rs143343605
FAM53A:257:R:Q	FAM53A	RGLLRCRSQPCVLSG	RGLLQCRSQPCVLSG	260	-3	0.667603	0.266454	-1.3251	CAMK1	CAMK1	15	0.907409	loss	NM_001013622	257	R	Q	rs143343605
FAM53A:257:R:Q	FAM53A	RGLLRCRSQPCVLSG	RGLLQCRSQPCVLSG	260	-3	0.835304	0.293784	-1.50754	CHEK2	RAD53	38	0.698936	loss	NM_001013622	257	R	Q	rs143343605
FAM53A:257:R:Q	FAM53A	RGLLRCRSQPCVLSG	RGLLQCRSQPCVLSG	260	-3	0.774338	0.150734	-2.36095	CAMK2A	CAMK2	69	0.918473	loss	NM_001013622	257	R	Q	rs143343605
FAM53A:257:R:Q	FAM53A	RGLLRCRSQPCVLSG	RGLLQCRSQPCVLSG	260	-3	0.910209	0.109085	-3.06074	CHEK1	CAMKL_CHK1	104	0.990198	loss	NM_001013622	257	R	Q	rs143343605
FAM53A:257:R:Q	FAM53A	RGLLRCRSQPCVLSG	RGLLQCRSQPCVLSG	260	-3	0.68289	0.045499	-3.90775	AKT1	Akt	172	0.988525	loss	NM_001013622	257	R	Q	rs143343605
FAM53A:257:R:Q	FAM53A	RGLLRCRSQPCVLSG	RGLLQCRSQPCVLSG	260	-3	0.479892	0.0741759	-2.69369	RPS6KB1	RSK_p70	28	0.806887	loss	NM_001013622	257	R	Q	rs143343605
FAM53A:257:R:Q	FAM53A	RGLLRCRSQPCVLSG	RGLLQCRSQPCVLSG	260	-3	0.564853	0.0376147	-3.90851	PRKACA	PKA	399	0.904008	loss	NM_001013622	257	R	Q	rs143343605
FAM53A:257:R:Q	FAM53A	RGLLRCRSQPCVLSG	RGLLQCRSQPCVLSG	260	-3	0.533036	0.211249	-1.33529	PIM1	PIM	22	0.849734	loss	NM_001013622	257	R	Q	rs143343605
FAM53A:257:R:Q	FAM53A	RGLLRCRSQPCVLSG	RGLLQCRSQPCVLSG	260	-3	0.73401	0.100125	-2.874	RPS6KA1	RSK_RSK	49	0.903272	loss	NM_001013622	257	R	Q	rs143343605
FAM53A:257:R:Q	FAM53A	RGLLRCRSQPCVLSG	RGLLQCRSQPCVLSG	260	-3	0.488087	0.062229	-2.97148	AKT2	Akt	16	0.553551	loss	NM_001013622	257	R	Q	rs143343605
FAM53A:257:R:Q	FAM53A	RGLLRCRSQPCVLSG	RGLLQCRSQPCVLSG	260	-3	0.774676	0.204738	-1.91982	MAPKAPK2	MAPKAPK_MAPKAPK	41	0.829562	loss	NM_001013622	257	R	Q	rs143343605
FAM53A:257:R:Q	FAM53A	RGLLRCRSQPCVLSG	RGLLQCRSQPCVLSG	260	-3	0.583976	0.101769	-2.52061	SGK1	SGK	31	0.801888	loss	NM_001013622	257	R	Q	rs143343605
FAM76B:194:P:L	FAM76B	HHKISNLSPEEEQGL	HHKISNLSLEEEQGL	193	1	0.494108	0.0899973	-2.45687	GSK3B	GSK	156	0.811267	loss	NM_144664	194	P	L	rs780046684
FAM76B:194:P:L	FAM76B	HHKISNLSPEEEQGL	HHKISNLSLEEEQGL	193	1	0.889192	0.0272058	-5.03051	MAPK3	MAPK_ERK1	252	0.820186	loss	NM_144664	194	P	L	rs780046684
FAM76B:194:P:L	FAM76B	HHKISNLSPEEEQGL	HHKISNLSLEEEQGL	193	1	0.872278	0.0415129	-4.39315	CDK5	CDK	121	0.603526	loss	NM_144664	194	P	L	rs780046684
FAM76B:194:P:L	FAM76B	HHKISNLSPEEEQGL	HHKISNLSLEEEQGL	193	1	0.931471	0.022278	-5.38582	CDK1	CDK_CDC2	373	0.750109	loss	NM_144664	194	P	L	rs780046684
FAM76B:194:P:L	FAM76B	HHKISNLSPEEEQGL	HHKISNLSLEEEQGL	193	1	0.170917	0.479257	1.4875	TBK1	IKK	17	0.793194	gain	NM_144664	194	P	L	rs780046684
FAM76B:194:P:L	FAM76B	HHKISNLSPEEEQGL	HHKISNLSLEEEQGL	193	1	0.443628	0.0990349	-2.16334	MAP2K1	STE7_MAP2K	15	0.755745	loss	NM_144664	194	P	L	rs780046684
FAM76B:194:P:L	FAM76B	HHKISNLSPEEEQGL	HHKISNLSLEEEQGL	193	1	0.456257	0.0986736	-2.20911	CDK7	CDK	27	0.848557	loss	NM_144664	194	P	L	rs780046684
FAM76B:194:P:L	FAM76B	HHKISNLSPEEEQGL	HHKISNLSLEEEQGL	193	1	0.90545	0.0232667	-5.2823	CDK2	CDK_CDC2	444	0.697811	loss	NM_144664	194	P	L	rs780046684
FAM76B:194:P:L	FAM76B	HHKISNLSPEEEQGL	HHKISNLSLEEEQGL	193	1	0.904201	0.043443	-4.37945	MAPK14	MAPK_p38	121	0.89187	loss	NM_144664	194	P	L	rs780046684
FAM76B:194:P:L	FAM76B	HHKISNLSPEEEQGL	HHKISNLSLEEEQGL	193	1	0.881457	0.0225694	-5.28745	MAPK1	MAPK_ERK1	328	0.698597	loss	NM_144664	194	P	L	rs780046684
FAM76B:194:P:L	FAM76B	HHKISNLSPEEEQGL	HHKISNLSLEEEQGL	193	1	0.92923	0.045222	-4.36094	MAPK8	MAPK_JNK	108	0.740957	loss	NM_144664	194	P	L	rs780046684
FAM76B:194:P:L	FAM76B	HHKISNLSPEEEQGL	HHKISNLSLEEEQGL	193	1	0.881049	0.0594854	-3.88861	MAPK9	MAPK_JNK	51	0.744543	loss	NM_144664	194	P	L	rs780046684
FAM76B:194:P:L	FAM76B	HHKISNLSPEEEQGL	HHKISNLSLEEEQGL	193	1	0.0899105	0.271564	1.59473	PRKDC	PIKK_DNAPK	67	0.804808	gain	NM_144664	194	P	L	rs780046684
FAM83G:647:R:Q	FAM83G	PPPRRQLSAPHITRG	PPPRQQLSAPHITRG	650	-3	0.73224	0.162301	-2.17364	MAPKAPK2	MAPKAPK_MAPKAPK	41	0.861106	loss	NM_001039999	647	R	Q	rs200038747
FAM83G:647:R:Q	FAM83G	PPPRRQLSAPHITRG	PPPRQQLSAPHITRG	650	-3	0.489985	0.168198	-1.54258	PIM1	PIM	22	0.783413	loss	NM_001039999	647	R	Q	rs200038747
FAM83G:647:R:Q	FAM83G	PPPRRQLSAPHITRG	PPPRQQLSAPHITRG	650	-3	0.500704	0.0949879	-2.39814	RPS6KB1	RSK_p70	28	0.850836	loss	NM_001039999	647	R	Q	rs200038747
FAM83G:647:R:Q	FAM83G	PPPRRQLSAPHITRG	PPPRQQLSAPHITRG	650	-3	0.711988	0.214956	-1.72781	CAMK2G	CAMK2	22	0.650371	loss	NM_001039999	647	R	Q	rs200038747
FAM83G:647:R:Q	FAM83G	PPPRRQLSAPHITRG	PPPRQQLSAPHITRG	650	-3	0.607671	0.119769	-2.34304	PRKD1	PKD	40	0.875713	loss	NM_001039999	647	R	Q	rs200038747
FAM83G:647:R:Q	FAM83G	PPPRRQLSAPHITRG	PPPRQQLSAPHITRG	650	-3	0.702722	0.161203	-2.12408	CHEK2	RAD53	38	0.903663	loss	NM_001039999	647	R	Q	rs200038747
FAM83G:647:R:Q	FAM83G	PPPRRQLSAPHITRG	PPPRQQLSAPHITRG	650	-3	0.578173	0.0509343	-3.50479	PRKACA	PKA	399	0.958786	loss	NM_001039999	647	R	Q	rs200038747
FAM83G:647:R:Q	FAM83G	PPPRRQLSAPHITRG	PPPRQQLSAPHITRG	650	-3	0.893996	0.0928719	-3.26695	CHEK1	CAMKL_CHK1	104	0.949108	loss	NM_001039999	647	R	Q	rs200038747
FAM83G:647:R:Q	FAM83G	PPPRRQLSAPHITRG	PPPRQQLSAPHITRG	650	-3	0.766918	0.143314	-2.41989	CAMK2A	CAMK2	69	0.90569	loss	NM_001039999	647	R	Q	rs200038747
FAM83G:647:R:Q	FAM83G	PPPRRQLSAPHITRG	PPPRQQLSAPHITRG	650	-3	0.677361	0.276212	-1.29415	CAMK1	CAMK1	15	0.905038	loss	NM_001039999	647	R	Q	rs200038747
FAM83G:647:R:Q	FAM83G	PPPRRQLSAPHITRG	PPPRQQLSAPHITRG	650	-3	0.360293	0.11869	-1.60197	PRKCD	PKC_Delta	77	0.737712	loss	NM_001039999	647	R	Q	rs200038747
FAM83G:647:R:Q	FAM83G	PPPRRQLSAPHITRG	PPPRQQLSAPHITRG	650	-3	0.705573	0.14839	-2.24941	PRKG1	PKG	50	0.919955	loss	NM_001039999	647	R	Q	rs200038747
FAM83G:647:R:Q	FAM83G	PPPRRQLSAPHITRG	PPPRQQLSAPHITRG	650	-3	0.534965	0.0527582	-3.34198	SGK1	SGK	31	0.697491	loss	NM_001039999	647	R	Q	rs200038747
FAM83G:647:R:Q	FAM83G	PPPRRQLSAPHITRG	PPPRQQLSAPHITRG	650	-3	0.850057	0.147033	-2.53142	PAK1	STE20_PAKA	44	0.972675	loss	NM_001039999	647	R	Q	rs200038747
FAM83G:647:R:Q	FAM83G	PPPRRQLSAPHITRG	PPPRQQLSAPHITRG	650	-3	0.532583	0.106725	-2.31911	AKT2	Akt	16	0.823726	loss	NM_001039999	647	R	Q	rs200038747
FAM83G:647:R:Q	FAM83G	PPPRRQLSAPHITRG	PPPRQQLSAPHITRG	650	-3	0.631127	0.195331	-1.69201	PRKAA1	CAMKL_AMPK	40	0.902592	loss	NM_001039999	647	R	Q	rs200038747
FAM83G:647:R:Q	FAM83G	PPPRRQLSAPHITRG	PPPRQQLSAPHITRG	650	-3	0.538502	0.241483	-1.15703	DAPK3	DAPK_DAPK	15	0.829794	loss	NM_001039999	647	R	Q	rs200038747
FAM83G:647:R:Q	FAM83G	PPPRRQLSAPHITRG	PPPRQQLSAPHITRG	650	-3	0.507978	0.194063	-1.38824	CAMK4	CAMK1	14	0.854795	loss	NM_001039999	647	R	Q	rs200038747
FAM83G:647:R:Q	FAM83G	PPPRRQLSAPHITRG	PPPRQQLSAPHITRG	650	-3	0.678428	0.0410371	-4.0472	AKT1	Akt	172	0.990128	loss	NM_001039999	647	R	Q	rs200038747
FAM83G:647:R:Q	FAM83G	PPPRRQLSAPHITRG	PPPRQQLSAPHITRG	650	-3	0.644945	0.207954	-1.63291	RPS6KA3	RSK_RSK	40	0.625747	loss	NM_001039999	647	R	Q	rs200038747
FAM83G:647:R:Q	FAM83G	PPPRRQLSAPHITRG	PPPRQQLSAPHITRG	650	-3	0.717841	0.0839556	-3.09597	RPS6KA1	RSK_RSK	49	0.758325	loss	NM_001039999	647	R	Q	rs200038747
FAM83H:520:R:P	FAM83H	SREVRHGSDPAFAPG	SREVPHGSDPAFAPG	523	-3	0.735108	0.0973315	-2.91698	CAMK2A	CAMK2	69	0.795415	loss	NM_198488	520	R	P	8:144810072_C/G
FAM83H:520:R:P	FAM83H	SREVRHGSDPAFAPG	SREVPHGSDPAFAPG	523	-3	0.657413	0.0702039	-3.22718	MAPKAPK2	MAPKAPK_MAPKAPK	41	0.582356	loss	NM_198488	520	R	P	8:144810072_C/G
FAM83H:520:R:P	FAM83H	SREVRHGSDPAFAPG	SREVPHGSDPAFAPG	523	-3	0.546732	0.127076	-2.10514	PRKAA1	CAMKL_AMPK	40	0.865371	loss	NM_198488	520	R	P	8:144810072_C/G
FAM83H:520:R:P	FAM83H	SREVRHGSDPAFAPG	SREVPHGSDPAFAPG	523	-3	0.394409	0.167018	-1.23969	PRKCD	PKC_Delta	77	0.88663	loss	NM_198488	520	R	P	8:144810072_C/G
FAM83H:520:R:P	FAM83H	SREVRHGSDPAFAPG	SREVPHGSDPAFAPG	523	-3	0.674366	0.262811	-1.3595	CHEK2	RAD53	38	0.755263	loss	NM_198488	520	R	P	8:144810072_C/G
FAM83H:520:R:P	FAM83H	SREVRHGSDPAFAPG	SREVPHGSDPAFAPG	523	-3	0.497929	0.0922122	-2.43291	RPS6KB1	RSK_p70	28	0.846018	loss	NM_198488	520	R	P	8:144810072_C/G
FAM83H:520:R:P	FAM83H	SREVRHGSDPAFAPG	SREVPHGSDPAFAPG	523	-3	0.573802	0.0563627	-3.34774	PRKACA	PKA	399	0.966181	loss	NM_198488	520	R	P	8:144810072_C/G
FAM83H:520:R:P	FAM83H	SREVRHGSDPAFAPG	SREVPHGSDPAFAPG	523	-3	0.725625	0.09174	-2.9836	RPS6KA1	RSK_RSK	49	0.843562	loss	NM_198488	520	R	P	8:144810072_C/G
FAM83H:520:R:P	FAM83H	SREVRHGSDPAFAPG	SREVPHGSDPAFAPG	523	-3	0.50927	0.187483	-1.44167	PIM1	PIM	22	0.819871	loss	NM_198488	520	R	P	8:144810072_C/G
FAM83H:520:R:P	FAM83H	SREVRHGSDPAFAPG	SREVPHGSDPAFAPG	523	-3	0.41293	0.18344	-1.17059	PAK2	STE20_PAKA	25	0.65421	loss	NM_198488	520	R	P	8:144810072_C/G
FAM83H:520:R:P	FAM83H	SREVRHGSDPAFAPG	SREVPHGSDPAFAPG	523	-3	0.671668	0.0342766	-4.29245	AKT1	Akt	172	0.984132	loss	NM_198488	520	R	P	8:144810072_C/G
FAM83H:520:R:P	FAM83H	SREVRHGSDPAFAPG	SREVPHGSDPAFAPG	523	-3	0.590181	0.102279	-2.52865	PRKD1	PKD	40	0.868573	loss	NM_198488	520	R	P	8:144810072_C/G
FAM83H:520:R:P	FAM83H	SREVRHGSDPAFAPG	SREVPHGSDPAFAPG	523	-3	0.687959	0.285928	-1.26667	RPS6KA3	RSK_RSK	40	0.654191	loss	NM_198488	520	R	P	8:144810072_C/G
FAM83H:520:R:P	FAM83H	SREVRHGSDPAFAPG	SREVPHGSDPAFAPG	523	-3	0.865602	0.0644779	-3.74683	CHEK1	CAMKL_CHK1	104	0.583463	loss	NM_198488	520	R	P	8:144810072_C/G
FAM83H:520:R:P	FAM83H	SREVRHGSDPAFAPG	SREVPHGSDPAFAPG	523	-3	0.493428	0.179513	-1.45875	CAMK4	CAMK1	14	0.83522	loss	NM_198488	520	R	P	8:144810072_C/G
FAM83H:520:R:P	FAM83H	SREVRHGSDPAFAPG	SREVPHGSDPAFAPG	523	-3	0.535097	0.0528902	-3.33873	SGK1	SGK	31	0.697831	loss	NM_198488	520	R	P	8:144810072_C/G
FAM83H:520:R:P	FAM83H	SREVRHGSDPAFAPG	SREVPHGSDPAFAPG	523	-3	0.601666	0.200517	-1.58524	CAMK1	CAMK1	15	0.84559	loss	NM_198488	520	R	P	8:144810072_C/G
FAM83H:520:R:P	FAM83H	SREVRHGSDPAFAPG	SREVPHGSDPAFAPG	523	-3	0.449992	0.115846	-1.95769	DAPK3	DAPK_DAPK	15	0.748832	loss	NM_198488	520	R	P	8:144810072_C/G
FAM83H:520:R:P	FAM83H	SREVRHGSDPAFAPG	SREVPHGSDPAFAPG	523	-3	0.489721	0.0638629	-2.93891	AKT2	Akt	16	0.567922	loss	NM_198488	520	R	P	8:144810072_C/G
FAM83H:520:R:P	FAM83H	SREVRHGSDPAFAPG	SREVPHGSDPAFAPG	523	-3	0.817937	0.114913	-2.83145	PAK1	STE20_PAKA	44	0.897847	loss	NM_198488	520	R	P	8:144810072_C/G
FASN:2236:S:F	FASN	PTLMRLNSVQSSERP	PTLMRLNFVQSSERP	2236	0	0.578055	NA	NA	CAMK4	CAMK1	14	0.961972	loss	NM_004104	2236	S	F	rs201913904
FASN:2236:S:F	FASN	PTLMRLNSVQSSERP	PTLMRLNFVQSSERP	2236	0	0.142998	NA	NA	AURKB	Aur	106	0.561507	loss	NM_004104	2236	S	F	rs201913904
FASN:2236:S:F	FASN	PTLMRLNSVQSSERP	PTLMRLNFVQSSERP	2236	0	0.928018	NA	NA	CHEK1	CAMKL_CHK1	104	0.998705	loss	NM_004104	2236	S	F	rs201913904
FASN:2236:S:F	FASN	PTLMRLNSVQSSERP	PTLMRLNFVQSSERP	2236	0	0.61238	NA	NA	CAMK1	CAMK1	15	0.868531	loss	NM_004104	2236	S	F	rs201913904
FASN:2236:S:F	FASN	PTLMRLNSVQSSERP	PTLMRLNFVQSSERP	2236	0	0.446477	NA	NA	PAK2	STE20_PAKA	25	0.783606	loss	NM_004104	2236	S	F	rs201913904
FASN:2236:S:F	FASN	PTLMRLNSVQSSERP	PTLMRLNFVQSSERP	2236	0	0.867254	NA	NA	PRKD1	PKD	40	0.999567	loss	NM_004104	2236	S	F	rs201913904
FASN:2236:S:F	FASN	PTLMRLNSVQSSERP	PTLMRLNFVQSSERP	2236	0	0.680326	NA	NA	AKT1	Akt	172	0.98994	loss	NM_004104	2236	S	F	rs201913904
FASN:2236:S:F	FASN	PTLMRLNSVQSSERP	PTLMRLNFVQSSERP	2236	0	0.386135	NA	NA	GSK3B	GSK	156	0.70562	loss	NM_004104	2236	S	F	rs201913904
FASN:2236:S:F	FASN	PTLMRLNSVQSSERP	PTLMRLNFVQSSERP	2236	0	0.801773	NA	NA	CAMK2A	CAMK2	69	0.946227	loss	NM_004104	2236	S	F	rs201913904
FASN:2236:S:F	FASN	PTLMRLNSVQSSERP	PTLMRLNFVQSSERP	2236	0	0.743659	NA	NA	RPS6KA1	RSK_RSK	49	0.94387	loss	NM_004104	2236	S	F	rs201913904
FASN:2236:S:F	FASN	PTLMRLNSVQSSERP	PTLMRLNFVQSSERP	2236	0	0.572694	NA	NA	SGK1	SGK	31	0.781587	loss	NM_004104	2236	S	F	rs201913904
FASN:2236:S:F	FASN	PTLMRLNSVQSSERP	PTLMRLNFVQSSERP	2236	0	0.470571	NA	NA	RPS6KA5	RSK_MSK	26	0.824741	loss	NM_004104	2236	S	F	rs201913904
FASN:2236:S:F	FASN	PTLMRLNSVQSSERP	PTLMRLNFVQSSERP	2236	0	0.438191	NA	NA	PIM1	PIM	22	0.658981	loss	NM_004104	2236	S	F	rs201913904
FASN:2236:S:F	FASN	PTLMRLNSVQSSERP	PTLMRLNFVQSSERP	2236	0	0.465536	NA	NA	IKBKB	IKK	37	0.863156	loss	NM_004104	2236	S	F	rs201913904
FASN:2236:S:F	FASN	PTLMRLNSVQSSERP	PTLMRLNFVQSSERP	2236	0	0.572244	NA	NA	PRKACA	PKA	399	0.964685	loss	NM_004104	2236	S	F	rs201913904
FASN:2236:S:F	FASN	PTLMRLNSVQSSERP	PTLMRLNFVQSSERP	2236	0	0.441347	NA	NA	PRKAA2	CAMKL_AMPK	20	0.782531	loss	NM_004104	2236	S	F	rs201913904
FASN:2236:S:F	FASN	PTLMRLNSVQSSERP	PTLMRLNFVQSSERP	2236	0	0.474725	NA	NA	PRKCE	PKC_Eta	35	0.742577	loss	NM_004104	2236	S	F	rs201913904
FASN:2236:S:F	FASN	PTLMRLNSVQSSERP	PTLMRLNFVQSSERP	2236	0	0.383364	NA	NA	DYRK2	DYRK	19	0.992135	loss	NM_004104	2236	S	F	rs201913904
FASN:2236:S:F	FASN	PTLMRLNSVQSSERP	PTLMRLNFVQSSERP	2236	0	0.435202	NA	NA	CSNK1E	CK1_CK1-D	20	0.535709	loss	NM_004104	2236	S	F	rs201913904
FASN:2236:S:F	FASN	PTLMRLNSVQSSERP	PTLMRLNFVQSSERP	2236	0	0.707779	NA	NA	PRKG1	PKG	50	0.926045	loss	NM_004104	2236	S	F	rs201913904
FASN:2236:S:F	FASN	PTLMRLNSVQSSERP	PTLMRLNFVQSSERP	2236	0	0.727731	NA	NA	CAMK2G	CAMK2	22	0.823277	loss	NM_004104	2236	S	F	rs201913904
FASN:2236:S:F	FASN	PTLMRLNSVQSSERP	PTLMRLNFVQSSERP	2236	0	0.499941	NA	NA	RPS6KB1	RSK_p70	28	0.84954	loss	NM_004104	2236	S	F	rs201913904
FASN:2236:S:F	FASN	PTLMRLNSVQSSERP	PTLMRLNFVQSSERP	2236	0	0.603482	NA	NA	PRKAA1	CAMKL_AMPK	40	0.890557	loss	NM_004104	2236	S	F	rs201913904
FASN:2236:S:F	FASN	PTLMRLNSVQSSERP	PTLMRLNFVQSSERP	2236	0	0.534178	NA	NA	DAPK3	DAPK_DAPK	15	0.883121	loss	NM_004104	2236	S	F	rs201913904
FASN:2236:S:F	FASN	PTLMRLNSVQSSERP	PTLMRLNFVQSSERP	2236	0	0.814726	NA	NA	PAK1	STE20_PAKA	44	0.878922	loss	NM_004104	2236	S	F	rs201913904
FASN:2236:S:F	FASN	PTLMRLNSVQSSERP	PTLMRLNFVQSSERP	2236	0	0.8104	NA	NA	CHEK2	RAD53	38	0.995857	loss	NM_004104	2236	S	F	rs201913904
FASN:2236:S:F	FASN	PTLMRLNSVQSSERP	PTLMRLNFVQSSERP	2236	0	0.434225	NA	NA	CAMK2B	CAMK2	12	0.885979	loss	NM_004104	2236	S	F	rs201913904
FASN:2236:S:F	FASN	PTLMRLNSVQSSERP	PTLMRLNFVQSSERP	2236	0	0.443513	NA	NA	PRKCZ	PKC_Iota	40	0.853269	loss	NM_004104	2236	S	F	rs201913904
FASN:2236:S:F	FASN	PTLMRLNSVQSSERP	PTLMRLNFVQSSERP	2236	0	0.274097	NA	NA	STK11	CAMKL_LKB	19	0.655221	loss	NM_004104	2236	S	F	rs201913904
FASN:2236:S:F	FASN	PTLMRLNSVQSSERP	PTLMRLNFVQSSERP	2236	0	0.769698	NA	NA	MAPKAPK2	MAPKAPK_MAPKAPK	41	0.970774	loss	NM_004104	2236	S	F	rs201913904
FASN:2236:S:F	FASN	PTLMRLNSVQSSERP	PTLMRLNFVQSSERP	2236	0	0.360779	NA	NA	PRKCD	PKC_Delta	77	0.743265	loss	NM_004104	2236	S	F	rs201913904
FASN:2236:S:F	FASN	PTLMRLNSVQSSERP	PTLMRLNFVQSSERP	2236	0	0.556304	NA	NA	AKT2	Akt	16	0.883556	loss	NM_004104	2236	S	F	rs201913904
FLCN:59:R:C	FLCN	NSRMRAHSPAEGASV	NSRMCAHSPAEGASV	62	-3	0.150336	0.0721617	-1.05888	AURKB	Aur	106	0.703097	loss	NM_144997	59	R	C	rs778275358
FLCN:59:R:C	FLCN	NSRMRAHSPAEGASV	NSRMCAHSPAEGASV	62	-3	0.747561	0.0814391	-3.1984	CAMK2A	CAMK2	69	0.852277	loss	NM_144997	59	R	C	rs778275358
FLCN:59:R:C	FLCN	NSRMRAHSPAEGASV	NSRMCAHSPAEGASV	62	-3	0.401831	0.0879164	-2.19239	CAMK4	CAMK1	14	0.698449	loss	NM_144997	59	R	C	rs778275358
FLCN:59:R:C	FLCN	NSRMRAHSPAEGASV	NSRMCAHSPAEGASV	62	-3	0.827651	0.124626	-2.73141	PAK1	STE20_PAKA	44	0.936747	loss	NM_144997	59	R	C	rs778275358
FLCN:59:R:C	FLCN	NSRMRAHSPAEGASV	NSRMCAHSPAEGASV	62	-3	0.696232	0.109022	-2.67494	MAPKAPK2	MAPKAPK_MAPKAPK	41	0.771684	loss	NM_144997	59	R	C	rs778275358
FLCN:59:R:C	FLCN	NSRMRAHSPAEGASV	NSRMCAHSPAEGASV	62	-3	0.712695	0.258225	-1.46466	RPS6KA3	RSK_RSK	40	0.886483	loss	NM_144997	59	R	C	rs778275358
FLCN:59:R:C	FLCN	NSRMRAHSPAEGASV	NSRMCAHSPAEGASV	62	-3	0.759212	0.226678	-1.74386	CAMK2G	CAMK2	22	0.894922	loss	NM_144997	59	R	C	rs778275358
FLCN:59:R:C	FLCN	NSRMRAHSPAEGASV	NSRMCAHSPAEGASV	62	-3	0.846301	0.364094	-1.21686	SGK1	SGK	31	0.842283	loss	NM_144997	59	R	C	rs778275358
FLCN:59:R:C	FLCN	NSRMRAHSPAEGASV	NSRMCAHSPAEGASV	62	-3	0.892947	0.259062	-1.78528	RPS6KA1	RSK_RSK	49	0.999999	loss	NM_144997	59	R	C	rs778275358
FLCN:59:R:C	FLCN	NSRMRAHSPAEGASV	NSRMCAHSPAEGASV	62	-3	0.585377	0.184228	-1.66787	CAMK1	CAMK1	15	0.828546	loss	NM_144997	59	R	C	rs778275358
FLCN:59:R:C	FLCN	NSRMRAHSPAEGASV	NSRMCAHSPAEGASV	62	-3	0.771291	0.365575	-1.07711	RPS6KB1	RSK_p70	28	0.820575	loss	NM_144997	59	R	C	rs778275358
FLCN:59:R:C	FLCN	NSRMRAHSPAEGASV	NSRMCAHSPAEGASV	62	-3	0.587611	0.151815	-1.95255	PRKAA1	CAMKL_AMPK	40	0.875332	loss	NM_144997	59	R	C	rs778275358
FLCN:59:R:C	FLCN	NSRMRAHSPAEGASV	NSRMCAHSPAEGASV	62	-3	0.866728	0.0656041	-3.72372	CHEK1	CAMKL_CHK1	104	0.606044	loss	NM_144997	59	R	C	rs778275358
FLCN:59:R:C	FLCN	NSRMRAHSPAEGASV	NSRMCAHSPAEGASV	62	-3	0.581927	0.0409684	-3.82826	PRKACA	PKA	399	0.931404	loss	NM_144997	59	R	C	rs778275358
FLCN:59:R:C	FLCN	NSRMRAHSPAEGASV	NSRMCAHSPAEGASV	62	-3	0.573404	0.0855013	-2.74553	PRKD1	PKD	40	0.858205	loss	NM_144997	59	R	C	rs778275358
FLCN:59:R:C	FLCN	NSRMRAHSPAEGASV	NSRMCAHSPAEGASV	62	-3	0.693872	0.0915119	-2.92264	PRKG1	PKG	50	0.84597	loss	NM_144997	59	R	C	rs778275358
FLCN:59:R:C	FLCN	NSRMRAHSPAEGASV	NSRMCAHSPAEGASV	62	-3	0.362524	0.113815	-1.67139	PRKCD	PKC_Delta	77	0.761927	loss	NM_144997	59	R	C	rs778275358
FLCN:65:E:A	FLCN	NSRMRAHSPAEGASV	NSRMRAHSPAAGASV	62	3	0.700645	0.0614682	-3.51077	CSNK2A1	CK2	298	0.834141	loss	NM_144997	65	E	A	rs757012294
FLCN:65:E:A	FLCN	NSRMRAHSPAEGASV	NSRMRAHSPAAGASV	62	3	0.575392	0.146526	-1.97339	CSNK2A2	CK2	80	0.764221	loss	NM_144997	65	E	A	rs757012294
FLII:856:S:R	FLII	NAEAVLQSPGLSGKV	NAEAVLQRPGLSGKV	856	0	0.504519	NA	NA	CDK7	CDK	27	0.827147	loss	NM_002018	856	S	R	rs1171816678
FLII:856:S:R	FLII	NAEAVLQSPGLSGKV	NAEAVLQRPGLSGKV	856	0	0.920305	NA	NA	MAPK14	MAPK_p38	121	0.943814	loss	NM_002018	856	S	R	rs1171816678
FLII:856:S:R	FLII	NAEAVLQSPGLSGKV	NAEAVLQRPGLSGKV	856	0	0.825911	NA	NA	CDK6	CDK_CDK4	31	0.925065	loss	NM_002018	856	S	R	rs1171816678
FLII:856:S:R	FLII	NAEAVLQSPGLSGKV	NAEAVLQRPGLSGKV	856	0	0.437449	NA	NA	MAP2K1	STE7_MAP2K	15	0.784901	loss	NM_002018	856	S	R	rs1171816678
FLII:856:S:R	FLII	NAEAVLQSPGLSGKV	NAEAVLQRPGLSGKV	856	0	0.89555	NA	NA	MAPK9	MAPK_JNK	51	0.888577	loss	NM_002018	856	S	R	rs1171816678
FLII:856:S:R	FLII	NAEAVLQSPGLSGKV	NAEAVLQRPGLSGKV	856	0	0.480745	NA	NA	CDK3	CDK_CDC2	11	0.740335	loss	NM_002018	856	S	R	rs1171816678
FLII:856:S:R	FLII	NAEAVLQSPGLSGKV	NAEAVLQRPGLSGKV	856	0	0.322971	NA	NA	STK11	CAMKL_LKB	19	0.896341	loss	NM_002018	856	S	R	rs1171816678
FLII:856:S:R	FLII	NAEAVLQSPGLSGKV	NAEAVLQRPGLSGKV	856	0	0.765242	NA	NA	GSK3B	GSK	156	0.924534	loss	NM_002018	856	S	R	rs1171816678
FLII:856:S:R	FLII	NAEAVLQSPGLSGKV	NAEAVLQRPGLSGKV	856	0	0.913507	NA	NA	MAPK3	MAPK_ERK1	252	0.942769	loss	NM_002018	856	S	R	rs1171816678
FLII:856:S:R	FLII	NAEAVLQSPGLSGKV	NAEAVLQRPGLSGKV	856	0	0.523113	NA	NA	TTK	TTK	30	0.756635	loss	NM_002018	856	S	R	rs1171816678
FLII:856:S:R	FLII	NAEAVLQSPGLSGKV	NAEAVLQRPGLSGKV	856	0	0.908105	NA	NA	MAPK1	MAPK_ERK1	328	0.949437	loss	NM_002018	856	S	R	rs1171816678
FLII:856:S:R	FLII	NAEAVLQSPGLSGKV	NAEAVLQRPGLSGKV	856	0	0.947756	NA	NA	MAPK8	MAPK_JNK	108	0.953414	loss	NM_002018	856	S	R	rs1171816678
FLII:856:S:R	FLII	NAEAVLQSPGLSGKV	NAEAVLQRPGLSGKV	856	0	0.942831	NA	NA	CDK1	CDK_CDC2	373	0.913523	loss	NM_002018	856	S	R	rs1171816678
FLII:856:S:R	FLII	NAEAVLQSPGLSGKV	NAEAVLQRPGLSGKV	856	0	0.922482	NA	NA	CDK2	CDK_CDC2	444	0.876786	loss	NM_002018	856	S	R	rs1171816678
FLII:856:S:R	FLII	NAEAVLQSPGLSGKV	NAEAVLQRPGLSGKV	856	0	0.727827	NA	NA	MAPK7	MAPK_ERK5	27	0.762271	loss	NM_002018	856	S	R	rs1171816678
FLII:856:S:R	FLII	NAEAVLQSPGLSGKV	NAEAVLQRPGLSGKV	856	0	0.694581	NA	NA	HIPK2	DYRK_HIPK	22	0.583128	loss	NM_002018	856	S	R	rs1171816678
FLII:856:S:R	FLII	NAEAVLQSPGLSGKV	NAEAVLQRPGLSGKV	856	0	0.67958	NA	NA	GSK3A	GSK	29	0.946701	loss	NM_002018	856	S	R	rs1171816678
FLII:856:S:R	FLII	NAEAVLQSPGLSGKV	NAEAVLQRPGLSGKV	856	0	0.897615	NA	NA	CDK5	CDK	121	0.86272	loss	NM_002018	856	S	R	rs1171816678
FLNA:1084:S:F	FLNA	LQGGSAGSPARFTID	LQGGSAGFPARFTID	1084	0	0.877918	NA	NA	MAPK9	MAPK_JNK	51	0.701639	loss	NM_001110556	1084	S	F	X:153588912_G/A
FLNA:1084:S:F	FLNA	LQGGSAGSPARFTID	LQGGSAGFPARFTID	1084	0	0.942165	NA	NA	MAPK8	MAPK_JNK	108	0.923348	loss	NM_001110556	1084	S	F	X:153588912_G/A
FLNA:1084:S:F	FLNA	LQGGSAGSPARFTID	LQGGSAGFPARFTID	1084	0	0.749819	NA	NA	MTOR	PIKK_FRAP	51	0.586891	loss	NM_001110556	1084	S	F	X:153588912_G/A
FLNA:1084:S:F	FLNA	LQGGSAGSPARFTID	LQGGSAGFPARFTID	1084	0	0.699296	NA	NA	HIPK2	DYRK_HIPK	22	0.617781	loss	NM_001110556	1084	S	F	X:153588912_G/A
FLNA:1084:S:F	FLNA	LQGGSAGSPARFTID	LQGGSAGFPARFTID	1084	0	0.842975	NA	NA	CDK4	CDK	45	0.863162	loss	NM_001110556	1084	S	F	X:153588912_G/A
FLNA:1084:S:F	FLNA	LQGGSAGSPARFTID	LQGGSAGFPARFTID	1084	0	0.891918	NA	NA	MAPK3	MAPK_ERK1	252	0.875492	loss	NM_001110556	1084	S	F	X:153588912_G/A
FLNA:1084:S:F	FLNA	LQGGSAGSPARFTID	LQGGSAGFPARFTID	1084	0	0.961951	NA	NA	CDK1	CDK_CDC2	373	0.954739	loss	NM_001110556	1084	S	F	X:153588912_G/A
FLNA:1084:S:F	FLNA	LQGGSAGSPARFTID	LQGGSAGFPARFTID	1084	0	0.50428	NA	NA	GSK3B	GSK	156	0.841927	loss	NM_001110556	1084	S	F	X:153588912_G/A
FLNA:1084:S:F	FLNA	LQGGSAGSPARFTID	LQGGSAGFPARFTID	1084	0	0.906549	NA	NA	MAPK14	MAPK_p38	121	0.910046	loss	NM_001110556	1084	S	F	X:153588912_G/A
FLNA:1084:S:F	FLNA	LQGGSAGSPARFTID	LQGGSAGFPARFTID	1084	0	0.936158	NA	NA	CDK2	CDK_CDC2	444	0.951912	loss	NM_001110556	1084	S	F	X:153588912_G/A
FLNA:1084:S:F	FLNA	LQGGSAGSPARFTID	LQGGSAGFPARFTID	1084	0	0.605754	NA	NA	DYRK1A	DYRK_DYRK1	21	0.516549	loss	NM_001110556	1084	S	F	X:153588912_G/A
FLNA:1084:S:F	FLNA	LQGGSAGSPARFTID	LQGGSAGFPARFTID	1084	0	0.798582	NA	NA	CDK6	CDK_CDK4	31	0.62024	loss	NM_001110556	1084	S	F	X:153588912_G/A
FLNA:1084:S:F	FLNA	LQGGSAGSPARFTID	LQGGSAGFPARFTID	1084	0	0.556082	NA	NA	CDK7	CDK	27	0.857062	loss	NM_001110556	1084	S	F	X:153588912_G/A
FLNA:1084:S:F	FLNA	LQGGSAGSPARFTID	LQGGSAGFPARFTID	1084	0	0.904372	NA	NA	CDK5	CDK	121	0.907889	loss	NM_001110556	1084	S	F	X:153588912_G/A
FLNA:1084:S:F	FLNA	LQGGSAGSPARFTID	LQGGSAGFPARFTID	1084	0	0.895338	NA	NA	MAPK1	MAPK_ERK1	328	0.944768	loss	NM_001110556	1084	S	F	X:153588912_G/A
FLNB:2010:R:C	FLNB	KVYGRGLSEGRTFEM	KVYGCGLSEGRTFEM	2013	-3	0.502283	0.0200756	-4.64499	SGK1	SGK	31	0.603559	loss	NM_001457	2010	R	C	rs138034708
FLNB:2010:R:C	FLNB	KVYGRGLSEGRTFEM	KVYGCGLSEGRTFEM	2013	-3	0.530821	0.0429182	-3.62856	PRKD1	PKD	40	0.811641	loss	NM_001457	2010	R	C	rs138034708
FLNB:2010:R:C	FLNB	KVYGRGLSEGRTFEM	KVYGCGLSEGRTFEM	2013	-3	0.482794	0.0469978	-3.36074	PRKAA1	CAMKL_AMPK	40	0.903132	loss	NM_001457	2010	R	C	rs138034708
FLNB:2010:R:C	FLNB	KVYGRGLSEGRTFEM	KVYGCGLSEGRTFEM	2013	-3	0.481467	0.15968	-1.59225	PIM1	PIM	22	0.764977	loss	NM_001457	2010	R	C	rs138034708
FLNB:2010:R:C	FLNB	KVYGRGLSEGRTFEM	KVYGCGLSEGRTFEM	2013	-3	0.456501	0.122355	-1.89955	DAPK3	DAPK_DAPK	15	0.759784	loss	NM_001457	2010	R	C	rs138034708
FLNB:2010:R:C	FLNB	KVYGRGLSEGRTFEM	KVYGCGLSEGRTFEM	2013	-3	0.458774	0.0530578	-3.11215	RPS6KB1	RSK_p70	28	0.739335	loss	NM_001457	2010	R	C	rs138034708
FLNB:2010:R:C	FLNB	KVYGRGLSEGRTFEM	KVYGCGLSEGRTFEM	2013	-3	0.533355	0.132207	-2.0123	CAMK1	CAMK1	15	0.815253	loss	NM_001457	2010	R	C	rs138034708
FLNB:2010:R:C	FLNB	KVYGRGLSEGRTFEM	KVYGCGLSEGRTFEM	2013	-3	0.517353	0.0914955	-2.49938	AKT2	Akt	16	0.759328	loss	NM_001457	2010	R	C	rs138034708
FLNB:2010:R:C	FLNB	KVYGRGLSEGRTFEM	KVYGCGLSEGRTFEM	2013	-3	0.638373	0.0968541	-2.72052	CHEK2	RAD53	38	0.54583	loss	NM_001457	2010	R	C	rs138034708
FLNB:2010:R:C	FLNB	KVYGRGLSEGRTFEM	KVYGCGLSEGRTFEM	2013	-3	0.567325	0.0263657	-4.42744	PRKACA	PKA	399	0.940213	loss	NM_001457	2010	R	C	rs138034708
FLNB:2010:R:C	FLNB	KVYGRGLSEGRTFEM	KVYGCGLSEGRTFEM	2013	-3	0.377468	0.12876	-1.55168	PRKCD	PKC_Delta	77	0.858623	loss	NM_001457	2010	R	C	rs138034708
FLNB:2010:R:C	FLNB	KVYGRGLSEGRTFEM	KVYGCGLSEGRTFEM	2013	-3	0.372933	0.0590181	-2.65969	CAMK4	CAMK1	14	0.660638	loss	NM_001457	2010	R	C	rs138034708
FLNB:2010:R:C	FLNB	KVYGRGLSEGRTFEM	KVYGCGLSEGRTFEM	2013	-3	0.663859	0.0264679	-4.64856	AKT1	Akt	172	0.924551	loss	NM_001457	2010	R	C	rs138034708
FLNB:2010:R:C	FLNB	KVYGRGLSEGRTFEM	KVYGCGLSEGRTFEM	2013	-3	0.386892	0.157402	-1.29748	PAK2	STE20_PAKA	25	0.542866	loss	NM_001457	2010	R	C	rs138034708
FLNB:2010:R:C	FLNB	KVYGRGLSEGRTFEM	KVYGCGLSEGRTFEM	2013	-3	0.704177	0.116968	-2.58982	MAPKAPK2	MAPKAPK_MAPKAPK	41	0.804723	loss	NM_001457	2010	R	C	rs138034708
FLNB:2010:R:C	FLNB	KVYGRGLSEGRTFEM	KVYGCGLSEGRTFEM	2013	-3	0.866024	0.0649	-3.73812	CHEK1	CAMKL_CHK1	104	0.591953	loss	NM_001457	2010	R	C	rs138034708
FLNB:2010:R:C	FLNB	KVYGRGLSEGRTFEM	KVYGCGLSEGRTFEM	2013	-3	0.396811	0.170292	-1.22044	PRKCQ	PKC_Delta	23	0.543261	loss	NM_001457	2010	R	C	rs138034708
FLNB:2010:R:C	FLNB	KVYGRGLSEGRTFEM	KVYGCGLSEGRTFEM	2013	-3	0.68303	0.08067	-3.08185	PRKG1	PKG	50	0.64404	loss	NM_001457	2010	R	C	rs138034708
FLNB:2010:R:C	FLNB	KVYGRGLSEGRTFEM	KVYGCGLSEGRTFEM	2013	-3	0.732071	0.0659492	-3.47256	CAMK2A	CAMK2	69	0.777955	loss	NM_001457	2010	R	C	rs138034708
FLNC:2230:R:H	FLNC	LGRERLGSFGSITRQ	LGREHLGSFGSITRQ	2233	-3	0.690645	0.236174	-1.54809	RPS6KA3	RSK_RSK	40	0.90101	loss	NM_001458	2230	R	H	rs376035195
FLNC:2230:R:H	FLNC	LGRERLGSFGSITRQ	LGREHLGSFGSITRQ	2233	-3	0.779616	0.127667	-2.61037	CAMK2A	CAMK2	69	0.926235	loss	NM_001458	2230	R	H	rs376035195
FLNC:2230:R:H	FLNC	LGRERLGSFGSITRQ	LGREHLGSFGSITRQ	2233	-3	0.393195	0.194086	-1.01855	PRKAA2	CAMKL_AMPK	20	0.626488	loss	NM_001458	2230	R	H	rs376035195
FLNC:2230:R:H	FLNC	LGRERLGSFGSITRQ	LGREHLGSFGSITRQ	2233	-3	0.90336	0.102236	-3.1434	CHEK1	CAMKL_CHK1	104	0.979824	loss	NM_001458	2230	R	H	rs376035195
FLNC:2230:R:H	FLNC	LGRERLGSFGSITRQ	LGREHLGSFGSITRQ	2233	-3	0.900001	0.266115	-1.75787	RPS6KA1	RSK_RSK	49	0.999887	loss	NM_001458	2230	R	H	rs376035195
FLNC:2230:R:H	FLNC	LGRERLGSFGSITRQ	LGREHLGSFGSITRQ	2233	-3	0.577927	0.0487285	-3.56805	PRKACA	PKA	399	0.959736	loss	NM_001458	2230	R	H	rs376035195
FLNC:2230:R:H	FLNC	LGRERLGSFGSITRQ	LGREHLGSFGSITRQ	2233	-3	0.508615	0.107466	-2.2427	CAMK1	CAMK1	15	0.834808	loss	NM_001458	2230	R	H	rs376035195
FLNC:2230:R:H	FLNC	LGRERLGSFGSITRQ	LGREHLGSFGSITRQ	2233	-3	0.669812	0.117145	-2.51547	MAPKAPK2	MAPKAPK_MAPKAPK	41	0.642019	loss	NM_001458	2230	R	H	rs376035195
FLNC:2230:R:H	FLNC	LGRERLGSFGSITRQ	LGREHLGSFGSITRQ	2233	-3	0.599431	0.163635	-1.87311	PRKAA1	CAMKL_AMPK	40	0.882457	loss	NM_001458	2230	R	H	rs376035195
FLNC:2230:R:H	FLNC	LGRERLGSFGSITRQ	LGREHLGSFGSITRQ	2233	-3	0.472826	0.158911	-1.57309	CAMK4	CAMK1	14	0.80387	loss	NM_001458	2230	R	H	rs376035195
FLNC:2230:R:H	FLNC	LGRERLGSFGSITRQ	LGREHLGSFGSITRQ	2233	-3	0.679898	0.0775371	-3.13236	PRKG1	PKG	50	0.548782	loss	NM_001458	2230	R	H	rs376035195
FLNC:2230:R:H	FLNC	LGRERLGSFGSITRQ	LGREHLGSFGSITRQ	2233	-3	0.791026	0.0880023	-3.16811	PAK1	STE20_PAKA	44	0.569833	loss	NM_001458	2230	R	H	rs376035195
FLNC:2230:R:H	FLNC	LGRERLGSFGSITRQ	LGREHLGSFGSITRQ	2233	-3	0.58426	0.0963575	-2.60014	PRKD1	PKD	40	0.865335	loss	NM_001458	2230	R	H	rs376035195
FLNC:2230:R:H	FLNC	LGRERLGSFGSITRQ	LGREHLGSFGSITRQ	2233	-3	0.397064	0.162567	-1.28834	PRKCD	PKC_Delta	77	0.886102	loss	NM_001458	2230	R	H	rs376035195
FLNC:2230:R:H	FLNC	LGRERLGSFGSITRQ	LGREHLGSFGSITRQ	2233	-3	0.6657	0.145842	-2.19047	CHEK2	RAD53	38	0.750041	loss	NM_001458	2230	R	H	rs376035195
FLNC:2230:R:H	FLNC	LGRERLGSFGSITRQ	LGREHLGSFGSITRQ	2233	-3	0.843787	0.36158	-1.22256	SGK1	SGK	31	0.847675	loss	NM_001458	2230	R	H	rs376035195
FLNC:2230:R:H	FLNC	LGRERLGSFGSITRQ	LGREHLGSFGSITRQ	2233	-3	0.644273	0.310127	-1.05481	DAPK3	DAPK_DAPK	15	0.644694	loss	NM_001458	2230	R	H	rs376035195
FLNC:2230:R:H	FLNC	LGRERLGSFGSITRQ	LGREHLGSFGSITRQ	2233	-3	0.697634	0.1651	-2.07913	CAMK2G	CAMK2	22	0.509651	loss	NM_001458	2230	R	H	rs376035195
FNBP1:293:R:C	FNBP1	QPMKRTVSDNSLSNS	QPMKCTVSDNSLSNS	296	-3	0.578332	0.172616	-1.74433	RPS6KB1	RSK_p70	28	0.907607	loss	NM_015033	293	R	C	rs758733709
FNBP1:293:R:C	FNBP1	QPMKRTVSDNSLSNS	QPMKCTVSDNSLSNS	296	-3	0.479638	0.215941	-1.15131	PRKCE	PKC_Eta	35	0.777582	loss	NM_015033	293	R	C	rs758733709
FNBP1:293:R:C	FNBP1	QPMKRTVSDNSLSNS	QPMKCTVSDNSLSNS	296	-3	0.392872	0.144163	-1.44636	PRKCD	PKC_Delta	77	0.886394	loss	NM_015033	293	R	C	rs758733709
FNBP1:293:R:C	FNBP1	QPMKRTVSDNSLSNS	QPMKCTVSDNSLSNS	296	-3	0.424124	0.194634	-1.12372	PAK2	STE20_PAKA	25	0.697975	loss	NM_015033	293	R	C	rs758733709
FNBP1:293:R:C	FNBP1	QPMKRTVSDNSLSNS	QPMKCTVSDNSLSNS	296	-3	0.58055	0.0983434	-2.56152	SGK1	SGK	31	0.795944	loss	NM_015033	293	R	C	rs758733709
FNBP1:293:R:C	FNBP1	QPMKRTVSDNSLSNS	QPMKCTVSDNSLSNS	296	-3	0.743963	0.0778418	-3.25662	CAMK2A	CAMK2	69	0.838062	loss	NM_015033	293	R	C	rs758733709
FNBP1:293:R:C	FNBP1	QPMKRTVSDNSLSNS	QPMKCTVSDNSLSNS	296	-3	0.648374	0.106855	-2.60117	CHEK2	RAD53	38	0.628547	loss	NM_015033	293	R	C	rs758733709
FNBP1:293:R:C	FNBP1	QPMKRTVSDNSLSNS	QPMKCTVSDNSLSNS	296	-3	0.526921	0.101063	-2.38233	AKT2	Akt	16	0.802694	loss	NM_015033	293	R	C	rs758733709
FNBP1:293:R:C	FNBP1	QPMKRTVSDNSLSNS	QPMKCTVSDNSLSNS	296	-3	0.706147	0.304999	-1.21117	CAMK1	CAMK1	15	0.85106	loss	NM_015033	293	R	C	rs758733709
FNBP1:293:R:C	FNBP1	QPMKRTVSDNSLSNS	QPMKCTVSDNSLSNS	296	-3	0.522547	0.20076	-1.38009	PIM1	PIM	22	0.83934	loss	NM_015033	293	R	C	rs758733709
FNBP1:293:R:C	FNBP1	QPMKRTVSDNSLSNS	QPMKCTVSDNSLSNS	296	-3	0.589238	0.0482794	-3.60937	PRKACA	PKA	399	0.88634	loss	NM_015033	293	R	C	rs758733709
FNBP1:293:R:C	FNBP1	QPMKRTVSDNSLSNS	QPMKCTVSDNSLSNS	296	-3	0.588937	0.101034	-2.54327	PRKD1	PKD	40	0.867928	loss	NM_015033	293	R	C	rs758733709
FNBP1:293:R:C	FNBP1	QPMKRTVSDNSLSNS	QPMKCTVSDNSLSNS	296	-3	0.576306	0.262391	-1.13512	CAMK4	CAMK1	14	0.85213	loss	NM_015033	293	R	C	rs758733709
FNBP1:293:R:C	FNBP1	QPMKRTVSDNSLSNS	QPMKCTVSDNSLSNS	296	-3	0.883334	0.0822098	-3.42558	CHEK1	CAMKL_CHK1	104	0.869719	loss	NM_015033	293	R	C	rs758733709
FNBP1:293:R:C	FNBP1	QPMKRTVSDNSLSNS	QPMKCTVSDNSLSNS	296	-3	0.547281	0.213135	-1.36052	DAPK3	DAPK_DAPK	15	0.871193	loss	NM_015033	293	R	C	rs758733709
FNBP1:293:R:C	FNBP1	QPMKRTVSDNSLSNS	QPMKCTVSDNSLSNS	296	-3	0.726688	0.0928022	-2.9691	RPS6KA1	RSK_RSK	49	0.852771	loss	NM_015033	293	R	C	rs758733709
FNBP1:293:R:C	FNBP1	QPMKRTVSDNSLSNS	QPMKCTVSDNSLSNS	296	-3	0.658128	0.0709188	-3.21413	MAPKAPK2	MAPKAPK_MAPKAPK	41	0.585885	loss	NM_015033	293	R	C	rs758733709
FNBP1:293:R:C	FNBP1	QPMKRTVSDNSLSNS	QPMKCTVSDNSLSNS	296	-3	0.67123	0.033839	-4.31005	AKT1	Akt	172	0.983157	loss	NM_015033	293	R	C	rs758733709
FNDC3B:205:R:H	FNDC3B	DRQNRLNSPPSSIYK	DRQNHLNSPPSSIYK	208	-3	0.728973	0.0950874	-2.93854	RPS6KA1	RSK_RSK	49	0.870845	loss	NM_022763	205	R	H	rs763700991
FNDC3B:205:R:H	FNDC3B	DRQNRLNSPPSSIYK	DRQNHLNSPPSSIYK	208	-3	0.642693	0.0900258	-2.83572	MAPKAPK2	MAPKAPK_MAPKAPK	41	0.511989	loss	NM_022763	205	R	H	rs763700991
FNDC3B:205:R:H	FNDC3B	DRQNRLNSPPSSIYK	DRQNHLNSPPSSIYK	208	-3	0.515707	0.0898488	-2.52098	AKT2	Akt	16	0.750767	loss	NM_022763	205	R	H	rs763700991
FNDC3B:205:R:H	FNDC3B	DRQNRLNSPPSSIYK	DRQNHLNSPPSSIYK	208	-3	0.556186	0.0682835	-3.02596	PRKD1	PKD	40	0.843331	loss	NM_022763	205	R	H	rs763700991
FNDC3B:205:R:H	FNDC3B	DRQNRLNSPPSSIYK	DRQNHLNSPPSSIYK	208	-3	0.674196	0.0368042	-4.19522	AKT1	Akt	172	0.98796	loss	NM_022763	205	R	H	rs763700991
FNDC3B:205:R:H	FNDC3B	DRQNRLNSPPSSIYK	DRQNHLNSPPSSIYK	208	-3	0.474871	0.153084	-1.63321	PIM1	PIM	22	0.749839	loss	NM_022763	205	R	H	rs763700991
FNDC3B:205:R:H	FNDC3B	DRQNRLNSPPSSIYK	DRQNHLNSPPSSIYK	208	-3	0.52276	0.0869642	-2.58766	PRKAA1	CAMKL_AMPK	40	0.874149	loss	NM_022763	205	R	H	rs763700991
FNDC3B:205:R:H	FNDC3B	DRQNRLNSPPSSIYK	DRQNHLNSPPSSIYK	208	-3	0.592283	0.191134	-1.6317	CAMK1	CAMK1	15	0.835268	loss	NM_022763	205	R	H	rs763700991
FNDC3B:205:R:H	FNDC3B	DRQNRLNSPPSSIYK	DRQNHLNSPPSSIYK	208	-3	0.674122	0.219652	-1.61779	RPS6KA3	RSK_RSK	40	0.850439	loss	NM_022763	205	R	H	rs763700991
FNDC3B:205:R:H	FNDC3B	DRQNRLNSPPSSIYK	DRQNHLNSPPSSIYK	208	-3	0.474912	0.227696	-1.06055	PRKCE	PKC_Eta	35	0.743967	loss	NM_022763	205	R	H	rs763700991
FNDC3B:205:R:H	FNDC3B	DRQNRLNSPPSSIYK	DRQNHLNSPPSSIYK	208	-3	0.534932	0.0527254	-3.34279	SGK1	SGK	31	0.697406	loss	NM_022763	205	R	H	rs763700991
FNDC3B:205:R:H	FNDC3B	DRQNRLNSPPSSIYK	DRQNHLNSPPSSIYK	208	-3	0.40549	0.196863	-1.04248	PAK2	STE20_PAKA	25	0.621529	loss	NM_022763	205	R	H	rs763700991
FNDC3B:205:R:H	FNDC3B	DRQNRLNSPPSSIYK	DRQNHLNSPPSSIYK	208	-3	0.572326	0.0431267	-3.73018	PRKACA	PKA	399	0.964817	loss	NM_022763	205	R	H	rs763700991
FNDC3B:205:R:H	FNDC3B	DRQNRLNSPPSSIYK	DRQNHLNSPPSSIYK	208	-3	0.745847	0.0938985	-2.98971	CAMK2A	CAMK2	69	0.84571	loss	NM_022763	205	R	H	rs763700991
FNDC3B:205:R:H	FNDC3B	DRQNRLNSPPSSIYK	DRQNHLNSPPSSIYK	208	-3	0.506015	0.1921	-1.39732	CAMK4	CAMK1	14	0.852335	loss	NM_022763	205	R	H	rs763700991
FNDC3B:205:R:H	FNDC3B	DRQNRLNSPPSSIYK	DRQNHLNSPPSSIYK	208	-3	0.461702	0.127556	-1.85583	DAPK3	DAPK_DAPK	15	0.768434	loss	NM_022763	205	R	H	rs763700991
FNDC3B:205:R:H	FNDC3B	DRQNRLNSPPSSIYK	DRQNHLNSPPSSIYK	208	-3	0.872537	0.0714128	-3.61096	CHEK1	CAMKL_CHK1	104	0.716227	loss	NM_022763	205	R	H	rs763700991
FNDC3B:205:R:H	FNDC3B	DRQNRLNSPPSSIYK	DRQNHLNSPPSSIYK	208	-3	0.519548	0.13006	-1.99808	RPS6KB1	RSK_p70	28	0.876817	loss	NM_022763	205	R	H	rs763700991
FNDC3B:205:R:H	FNDC3B	DRQNRLNSPPSSIYK	DRQNHLNSPPSSIYK	208	-3	0.356009	0.121512	-1.55081	PRKCD	PKC_Delta	77	0.681756	loss	NM_022763	205	R	H	rs763700991
FNDC3B:209:P:L	FNDC3B	DRQNRLNSPPSSIYK	DRQNRLNSLPSSIYK	208	1	0.534038	0.127216	-2.06966	DYRK1A	DYRK_DYRK1	21	0.566412	loss	NM_022763	209	P	L	rs746024468
FNDC3B:209:P:L	FNDC3B	DRQNRLNSPPSSIYK	DRQNRLNSLPSSIYK	208	1	0.700578	0.118661	-2.56171	HIPK2	DYRK_HIPK	22	0.626955	loss	NM_022763	209	P	L	rs746024468
FNDC3B:209:P:L	FNDC3B	DRQNRLNSPPSSIYK	DRQNRLNSLPSSIYK	208	1	0.927645	0.0454616	-4.35085	CDK2	CDK_CDC2	444	0.876362	loss	NM_022763	209	P	L	rs746024468
FNDC3B:209:P:L	FNDC3B	DRQNRLNSPPSSIYK	DRQNRLNSLPSSIYK	208	1	0.912348	0.0515901	-4.14442	MAPK14	MAPK_p38	121	0.935321	loss	NM_022763	209	P	L	rs746024468
FNDC3B:209:P:L	FNDC3B	DRQNRLNSPPSSIYK	DRQNRLNSLPSSIYK	208	1	0.901679	0.0709139	-3.66847	CDK5	CDK	121	0.891397	loss	NM_022763	209	P	L	rs746024468
FNDC3B:209:P:L	FNDC3B	DRQNRLNSPPSSIYK	DRQNRLNSLPSSIYK	208	1	0.944954	0.0357613	-4.72377	CDK1	CDK_CDC2	373	0.919254	loss	NM_022763	209	P	L	rs746024468
FNDC3B:209:P:L	FNDC3B	DRQNRLNSPPSSIYK	DRQNRLNSLPSSIYK	208	1	0.90927	0.0472839	-4.26529	MAPK3	MAPK_ERK1	252	0.952369	loss	NM_022763	209	P	L	rs746024468
FNDC3B:209:P:L	FNDC3B	DRQNRLNSPPSSIYK	DRQNRLNSLPSSIYK	208	1	0.694254	0.180594	-1.94271	MAPK11	MAPK_p38	18	0.891822	loss	NM_022763	209	P	L	rs746024468
FNDC3B:209:P:L	FNDC3B	DRQNRLNSPPSSIYK	DRQNRLNSLPSSIYK	208	1	0.224754	0.533094	1.24604	TBK1	IKK	17	0.755862	gain	NM_022763	209	P	L	rs746024468
FNDC3B:209:P:L	FNDC3B	DRQNRLNSPPSSIYK	DRQNRLNSLPSSIYK	208	1	0.798924	0.133604	-2.58009	CDK6	CDK_CDK4	31	0.611081	loss	NM_022763	209	P	L	rs746024468
FNDC3B:209:P:L	FNDC3B	DRQNRLNSPPSSIYK	DRQNRLNSLPSSIYK	208	1	0.515343	0.253775	-1.02198	CDK3	CDK_CDC2	11	0.887975	loss	NM_022763	209	P	L	rs746024468
FNDC3B:209:P:L	FNDC3B	DRQNRLNSPPSSIYK	DRQNRLNSLPSSIYK	208	1	0.662855	0.160502	-2.0461	CDK9	CDK	31	0.634474	loss	NM_022763	209	P	L	rs746024468
FNDC3B:209:P:L	FNDC3B	DRQNRLNSPPSSIYK	DRQNRLNSLPSSIYK	208	1	0.946439	0.0624319	-3.92216	MAPK8	MAPK_JNK	108	0.9476	loss	NM_022763	209	P	L	rs746024468
FNDC3B:209:P:L	FNDC3B	DRQNRLNSPPSSIYK	DRQNRLNSLPSSIYK	208	1	0.831487	0.0896464	-3.21338	CDK4	CDK	45	0.726515	loss	NM_022763	209	P	L	rs746024468
FNDC3B:209:P:L	FNDC3B	DRQNRLNSPPSSIYK	DRQNRLNSLPSSIYK	208	1	0.902662	0.0437742	-4.36603	MAPK1	MAPK_ERK1	328	0.956784	loss	NM_022763	209	P	L	rs746024468
FNDC3B:209:P:L	FNDC3B	DRQNRLNSPPSSIYK	DRQNRLNSLPSSIYK	208	1	0.897586	0.0760221	-3.56156	MAPK9	MAPK_JNK	51	0.90197	loss	NM_022763	209	P	L	rs746024468
FNDC3B:209:P:L	FNDC3B	DRQNRLNSPPSSIYK	DRQNRLNSLPSSIYK	208	1	0.505673	0.148089	-1.77174	CDK7	CDK	27	0.824871	loss	NM_022763	209	P	L	rs746024468
FOSL2:198:R:C	FOSL2	ISPEERRSPPAPGLQ	ISPEECRSPPAPGLQ	200	-2	0.56073	0.20687	-1.43858	ROCK1	DMPK_ROCK	45	0.88547	loss	NM_005253	198	R	C	rs757946261
FOSL2:198:R:C	FOSL2	ISPEERRSPPAPGLQ	ISPEECRSPPAPGLQ	200	-2	0.864415	0.0628678	-3.78133	AURKB	Aur	106	0.895544	loss	NM_005253	198	R	C	rs757946261
FOSL2:198:R:C	FOSL2	ISPEERRSPPAPGLQ	ISPEECRSPPAPGLQ	200	-2	0.818425	0.156206	-2.3894	AURKA	Aur	30	0.969589	loss	NM_005253	198	R	C	rs757946261
FOSL2:198:R:C	FOSL2	ISPEERRSPPAPGLQ	ISPEECRSPPAPGLQ	200	-2	0.442056	0.0238286	-4.21346	PRKACA	PKA	399	0.907699	loss	NM_005253	198	R	C	rs757946261
FOSL2:198:R:C	FOSL2	ISPEERRSPPAPGLQ	ISPEECRSPPAPGLQ	200	-2	0.438697	0.102517	-2.09735	PRKCD	PKC_Delta	77	0.758361	loss	NM_005253	198	R	C	rs757946261
FOSL2:198:R:H	FOSL2	ISPEERRSPPAPGLQ	ISPEEHRSPPAPGLQ	200	-2	0.864415	0.0628678	-3.78133	AURKB	Aur	106	0.895544	loss	NM_005253	198	R	H	rs145499484
FOSL2:198:R:H	FOSL2	ISPEERRSPPAPGLQ	ISPEEHRSPPAPGLQ	200	-2	0.56073	0.192125	-1.54526	ROCK1	DMPK_ROCK	45	0.893129	loss	NM_005253	198	R	H	rs145499484
FOSL2:198:R:H	FOSL2	ISPEERRSPPAPGLQ	ISPEEHRSPPAPGLQ	200	-2	0.438697	0.128377	-1.77283	PRKCD	PKC_Delta	77	0.75836	loss	NM_005253	198	R	H	rs145499484
FOSL2:198:R:H	FOSL2	ISPEERRSPPAPGLQ	ISPEEHRSPPAPGLQ	200	-2	0.818425	0.156206	-2.3894	AURKA	Aur	30	0.969589	loss	NM_005253	198	R	H	rs145499484
FOSL2:198:R:H	FOSL2	ISPEERRSPPAPGLQ	ISPEEHRSPPAPGLQ	200	-2	0.442056	0.035778	-3.62708	PRKACA	PKA	399	0.907699	loss	NM_005253	198	R	H	rs145499484
FRMD6:546:D:N	FRMD6	STDRHSLSLDDIRLY	STDRHSLSLNDIRLY	544	2	0.25858	0.109866	-1.23486	CAMK2A	CAMK2	69	0.872345	loss	NM_001267046	546	D	N	rs149848813
FUBP1:154:P:T	FUBP1	RSCMLTGTPESVQSA	RSCMLTGTTESVQSA	153	1	0.9016	0.0396139	-4.50841	MAPK3	MAPK_ERK1	252	0.947747	loss	NM_003902	154	P	T	rs564303465
FUBP1:154:P:T	FUBP1	RSCMLTGTPESVQSA	RSCMLTGTTESVQSA	153	1	0.924992	0.0576526	-4.00398	CDK2	CDK_CDC2	444	0.861912	loss	NM_003902	154	P	T	rs564303465
FUBP1:154:P:T	FUBP1	RSCMLTGTPESVQSA	RSCMLTGTTESVQSA	153	1	0.895295	0.0390836	-4.51773	MAPK1	MAPK_ERK1	328	0.944605	loss	NM_003902	154	P	T	rs564303465
FUBP1:154:P:T	FUBP1	RSCMLTGTPESVQSA	RSCMLTGTTESVQSA	153	1	0.946801	0.0376086	-4.65393	CDK1	CDK_CDC2	373	0.921062	loss	NM_003902	154	P	T	rs564303465
FUBP1:154:P:T	FUBP1	RSCMLTGTPESVQSA	RSCMLTGTTESVQSA	153	1	0.529899	0.125788	-2.07472	GSK3B	GSK	156	0.895662	loss	NM_003902	154	P	T	rs564303465
FUBP1:154:P:T	FUBP1	RSCMLTGTPESVQSA	RSCMLTGTTESVQSA	153	1	0.884347	0.0465418	-4.24801	CDK5	CDK	121	0.739324	loss	NM_003902	154	P	T	rs564303465
FUBP1:154:P:T	FUBP1	RSCMLTGTPESVQSA	RSCMLTGTTESVQSA	153	1	0.916808	0.0560503	-4.03183	MAPK14	MAPK_p38	121	0.942887	loss	NM_003902	154	P	T	rs564303465
FUBP1:154:P:T	FUBP1	RSCMLTGTPESVQSA	RSCMLTGTTESVQSA	153	1	0.583836	0.226253	-1.36763	CDK7	CDK	27	0.869293	loss	NM_003902	154	P	T	rs564303465
FUBP1:154:P:T	FUBP1	RSCMLTGTPESVQSA	RSCMLTGTTESVQSA	153	1	0.893083	0.0715192	-3.64239	MAPK9	MAPK_JNK	51	0.870297	loss	NM_003902	154	P	T	rs564303465
FUBP1:154:P:T	FUBP1	RSCMLTGTPESVQSA	RSCMLTGTTESVQSA	153	1	0.939036	0.0635286	-3.8857	MAPK8	MAPK_JNK	108	0.896996	loss	NM_003902	154	P	T	rs564303465
FUBP1:154:P:T	FUBP1	RSCMLTGTPESVQSA	RSCMLTGTTESVQSA	153	1	0.671822	0.158162	-2.08668	MAPK11	MAPK_p38	18	0.762169	loss	NM_003902	154	P	T	rs564303465
FUBP1:154:P:T	FUBP1	RSCMLTGTPESVQSA	RSCMLTGTTESVQSA	153	1	0.695241	0.141033	-2.30148	HIPK2	DYRK_HIPK	22	0.58724	loss	NM_003902	154	P	T	rs564303465
GBF1:1473:G:R	GBF1	HASRGGQSDDDEDEG	HASRGRQSDDDEDEG	1475	-2	0.168478	0.507594	1.59112	ROCK1	DMPK_ROCK	45	0.875926	gain	NM_004193	1473	G	R	rs1217833812
GBF1:1473:G:R	GBF1	HASRGGQSDDDEDEG	HASRGRQSDDDEDEG	1475	-2	0.110578	0.323479	1.54861	PRKG1	PKG	50	0.818599	gain	NM_004193	1473	G	R	rs1217833812
GBF1:1473:G:R	GBF1	HASRGGQSDDDEDEG	HASRGRQSDDDEDEG	1475	-2	0.148043	0.458362	1.63047	PRKCD	PKC_Delta	77	0.842408	gain	NM_004193	1473	G	R	rs1217833812
GBF1:1473:G:R	GBF1	HASRGGQSDDDEDEG	HASRGRQSDDDEDEG	1475	-2	0.0380417	0.447733	3.55699	PRKACA	PKA	399	0.955311	gain	NM_004193	1473	G	R	rs1217833812
GBF1:1473:G:R	GBF1	HASRGGQSDDDEDEG	HASRGRQSDDDEDEG	1475	-2	0.0657366	0.867284	3.72174	AURKB	Aur	106	0.90844	gain	NM_004193	1473	G	R	rs1217833812
GIT2:589:E:A	GIT2	SRLEKQNSTPESDYD	SRLEKQNSTPASDYD	586	3	0.609484	0.180618	-1.75465	CSNK2A2	CK2	80	0.828012	loss	NM_057169	589	E	A	rs1264910983
GIT2:589:E:A	GIT2	SRLEKQNSTPESDYD	SRLEKQNSTPASDYD	586	3	0.740976	0.101799	-2.8637	CSNK2A1	CK2	298	0.945755	loss	NM_057169	589	E	A	rs1264910983
GTPBP4:575:R:C	GTPBP4	SRTPRDVSGLRDVKM	SRTPCDVSGLRDVKM	578	-3	0.411206	0.162497	-1.33945	PRKCD	PKC_Delta	77	0.862074	loss	NM_012341	575	R	C	rs746622838
GTPBP4:575:R:C	GTPBP4	SRTPRDVSGLRDVKM	SRTPCDVSGLRDVKM	578	-3	0.459404	0.0536872	-3.09711	RPS6KB1	RSK_p70	28	0.741754	loss	NM_012341	575	R	C	rs746622838
GTPBP4:575:R:C	GTPBP4	SRTPRDVSGLRDVKM	SRTPCDVSGLRDVKM	578	-3	0.6921	0.150581	-2.20044	CHEK2	RAD53	38	0.872505	loss	NM_012341	575	R	C	rs746622838
GTPBP4:575:R:C	GTPBP4	SRTPRDVSGLRDVKM	SRTPCDVSGLRDVKM	578	-3	0.558989	0.0180299	-4.95436	PRKACA	PKA	399	0.597574	loss	NM_012341	575	R	C	rs746622838
GTPBP4:575:R:C	GTPBP4	SRTPRDVSGLRDVKM	SRTPCDVSGLRDVKM	578	-3	0.512233	0.0863756	-2.56811	AKT2	Akt	16	0.731572	loss	NM_012341	575	R	C	rs746622838
GTPBP4:575:R:C	GTPBP4	SRTPRDVSGLRDVKM	SRTPCDVSGLRDVKM	578	-3	0.524153	0.0362504	-3.85392	PRKD1	PKD	40	0.800971	loss	NM_012341	575	R	C	rs746622838
GTPBP4:575:R:C	GTPBP4	SRTPRDVSGLRDVKM	SRTPCDVSGLRDVKM	578	-3	0.482496	0.0813467	-2.56836	CAMK1	CAMK1	15	0.868154	loss	NM_012341	575	R	C	rs746622838
GTPBP4:575:R:C	GTPBP4	SRTPRDVSGLRDVKM	SRTPCDVSGLRDVKM	578	-3	0.141152	0.0629776	-1.16433	AURKB	Aur	106	0.521593	loss	NM_012341	575	R	C	rs746622838
GTPBP4:575:R:C	GTPBP4	SRTPRDVSGLRDVKM	SRTPCDVSGLRDVKM	578	-3	0.737897	0.0717751	-3.36186	CAMK2A	CAMK2	69	0.810119	loss	NM_012341	575	R	C	rs746622838
GTPBP4:575:R:C	GTPBP4	SRTPRDVSGLRDVKM	SRTPCDVSGLRDVKM	578	-3	0.793776	0.0907522	-3.12873	PAK1	STE20_PAKA	44	0.623539	loss	NM_012341	575	R	C	rs746622838
GTPBP4:575:R:C	GTPBP4	SRTPRDVSGLRDVKM	SRTPCDVSGLRDVKM	578	-3	0.44198	0.120193	-1.87863	PIM1	PIM	22	0.666818	loss	NM_012341	575	R	C	rs746622838
GTPBP4:575:R:C	GTPBP4	SRTPRDVSGLRDVKM	SRTPCDVSGLRDVKM	578	-3	0.553743	0.117947	-2.23108	PRKAA1	CAMKL_AMPK	40	0.865561	loss	NM_012341	575	R	C	rs746622838
GTPBP4:575:R:C	GTPBP4	SRTPRDVSGLRDVKM	SRTPCDVSGLRDVKM	578	-3	0.508396	0.17425	-1.54479	DAPK3	DAPK_DAPK	15	0.838505	loss	NM_012341	575	R	C	rs746622838
GTPBP4:575:R:C	GTPBP4	SRTPRDVSGLRDVKM	SRTPCDVSGLRDVKM	578	-3	0.665842	0.0284507	-4.54864	AKT1	Akt	172	0.953729	loss	NM_012341	575	R	C	rs746622838
GTPBP4:575:R:C	GTPBP4	SRTPRDVSGLRDVKM	SRTPCDVSGLRDVKM	578	-3	0.522038	0.039831	-3.71219	SGK1	SGK	31	0.662624	loss	NM_012341	575	R	C	rs746622838
GTPBP4:575:R:C	GTPBP4	SRTPRDVSGLRDVKM	SRTPCDVSGLRDVKM	578	-3	0.437233	0.123318	-1.82602	CAMK4	CAMK1	14	0.747407	loss	NM_012341	575	R	C	rs746622838
HABP4:109:P:S	HABP4	PVAQRPDSPGGGLQA	PVAQRPDSSGGGLQA	108	1	0.722963	0.229303	-1.65667	MAPK12	MAPK_p38	14	0.954587	loss	NM_014282	109	P	S	rs1027326347
HABP4:109:P:S	HABP4	PVAQRPDSPGGGLQA	PVAQRPDSSGGGLQA	108	1	0.952093	0.0765855	-3.63596	MAPK8	MAPK_JNK	108	0.870962	loss	NM_014282	109	P	S	rs1027326347
HABP4:109:P:S	HABP4	PVAQRPDSPGGGLQA	PVAQRPDSSGGGLQA	108	1	0.747611	0.165693	-2.17377	HIPK2	DYRK_HIPK	22	0.885554	loss	NM_014282	109	P	S	rs1027326347
HABP4:109:P:S	HABP4	PVAQRPDSPGGGLQA	PVAQRPDSSGGGLQA	108	1	0.659613	0.2295	-1.52312	DYRK2	DYRK	19	0.771589	loss	NM_014282	109	P	S	rs1027326347
HABP4:109:P:S	HABP4	PVAQRPDSPGGGLQA	PVAQRPDSSGGGLQA	108	1	0.959676	0.0989186	-3.27823	MAPK14	MAPK_p38	121	0.996359	loss	NM_014282	109	P	S	rs1027326347
HABP4:109:P:S	HABP4	PVAQRPDSPGGGLQA	PVAQRPDSSGGGLQA	108	1	0.950608	0.0414152	-4.52062	CDK1	CDK_CDC2	373	0.916507	loss	NM_014282	109	P	S	rs1027326347
HABP4:109:P:S	HABP4	PVAQRPDSPGGGLQA	PVAQRPDSSGGGLQA	108	1	0.651345	0.167599	-1.95841	CDK9	CDK	31	0.538552	loss	NM_014282	109	P	S	rs1027326347
HABP4:109:P:S	HABP4	PVAQRPDSPGGGLQA	PVAQRPDSSGGGLQA	108	1	0.751533	0.139098	-2.43373	MTOR	PIKK_FRAP	51	0.609543	loss	NM_014282	109	P	S	rs1027326347
HABP4:109:P:S	HABP4	PVAQRPDSPGGGLQA	PVAQRPDSSGGGLQA	108	1	0.932737	0.0929666	-3.32669	CDK2	CDK_CDC2	444	0.587057	loss	NM_014282	109	P	S	rs1027326347
HABP4:109:P:S	HABP4	PVAQRPDSPGGGLQA	PVAQRPDSSGGGLQA	108	1	0.962184	0.107122	-3.16706	MAPK3	MAPK_ERK1	252	0.773463	loss	NM_014282	109	P	S	rs1027326347
HABP4:109:P:S	HABP4	PVAQRPDSPGGGLQA	PVAQRPDSSGGGLQA	108	1	0.855412	0.130431	-2.71333	CDK4	CDK	45	0.854316	loss	NM_014282	109	P	S	rs1027326347
HABP4:109:P:S	HABP4	PVAQRPDSPGGGLQA	PVAQRPDSSGGGLQA	108	1	0.484447	0.222879	-1.12008	CDK3	CDK_CDC2	11	0.760959	loss	NM_014282	109	P	S	rs1027326347
HABP4:109:P:S	HABP4	PVAQRPDSPGGGLQA	PVAQRPDSSGGGLQA	108	1	0.895153	0.0735894	-3.60457	MAPK9	MAPK_JNK	51	0.885794	loss	NM_014282	109	P	S	rs1027326347
HABP4:109:P:S	HABP4	PVAQRPDSPGGGLQA	PVAQRPDSSGGGLQA	108	1	0.492062	0.17421	-1.49801	CDK7	CDK	27	0.824155	loss	NM_014282	109	P	S	rs1027326347
HABP4:109:P:S	HABP4	PVAQRPDSPGGGLQA	PVAQRPDSSGGGLQA	108	1	0.9015	0.0636947	-3.82308	CDK5	CDK	121	0.890232	loss	NM_014282	109	P	S	rs1027326347
HABP4:109:P:S	HABP4	PVAQRPDSPGGGLQA	PVAQRPDSSGGGLQA	108	1	0.964736	0.108524	-3.15212	MAPK1	MAPK_ERK1	328	0.880859	loss	NM_014282	109	P	S	rs1027326347
HABP4:109:P:S	HABP4	PVAQRPDSPGGGLQA	PVAQRPDSSGGGLQA	108	1	0.533675	0.121401	-2.13618	GSK3B	GSK	156	0.901384	loss	NM_014282	109	P	S	rs1027326347
HCFC1:1507:S:L	HCFC1	PPEELQVSPGPRQQL	PPEELQVLPGPRQQL	1507	0	0.598947	NA	NA	MAP2K1	STE7_MAP2K	15	0.545891	loss	NM_005334	1507	S	L	rs782560491
HCFC1:1507:S:L	HCFC1	PPEELQVSPGPRQQL	PPEELQVLPGPRQQL	1507	0	0.761975	NA	NA	MTOR	PIKK_FRAP	51	0.733854	loss	NM_005334	1507	S	L	rs782560491
HCFC1:1507:S:L	HCFC1	PPEELQVSPGPRQQL	PPEELQVLPGPRQQL	1507	0	0.523942	NA	NA	GSK3B	GSK	156	0.885638	loss	NM_005334	1507	S	L	rs782560491
HCFC1:1507:S:L	HCFC1	PPEELQVSPGPRQQL	PPEELQVLPGPRQQL	1507	0	0.906936	NA	NA	MAPK14	MAPK_p38	121	0.912497	loss	NM_005334	1507	S	L	rs782560491
HCFC1:1507:S:L	HCFC1	PPEELQVSPGPRQQL	PPEELQVLPGPRQQL	1507	0	0.929163	NA	NA	CDK2	CDK_CDC2	444	0.896514	loss	NM_005334	1507	S	L	rs782560491
HCFC1:1507:S:L	HCFC1	PPEELQVSPGPRQQL	PPEELQVLPGPRQQL	1507	0	0.666547	NA	NA	CDK9	CDK	31	0.666381	loss	NM_005334	1507	S	L	rs782560491
HCFC1:1507:S:L	HCFC1	PPEELQVSPGPRQQL	PPEELQVLPGPRQQL	1507	0	0.66286	NA	NA	DYRK1A	DYRK_DYRK1	21	0.880379	loss	NM_005334	1507	S	L	rs782560491
HCFC1:1507:S:L	HCFC1	PPEELQVSPGPRQQL	PPEELQVLPGPRQQL	1507	0	0.721661	NA	NA	DYRK2	DYRK	19	0.994172	loss	NM_005334	1507	S	L	rs782560491
HCFC1:1507:S:L	HCFC1	PPEELQVSPGPRQQL	PPEELQVLPGPRQQL	1507	0	0.410498	NA	NA	GSK3A	GSK	29	0.578341	loss	NM_005334	1507	S	L	rs782560491
HCFC1:1507:S:L	HCFC1	PPEELQVSPGPRQQL	PPEELQVLPGPRQQL	1507	0	0.552785	NA	NA	CDK7	CDK	27	0.853732	loss	NM_005334	1507	S	L	rs782560491
HCFC1:1507:S:L	HCFC1	PPEELQVSPGPRQQL	PPEELQVLPGPRQQL	1507	0	0.901636	NA	NA	MAPK3	MAPK_ERK1	252	0.947835	loss	NM_005334	1507	S	L	rs782560491
HCFC1:1507:S:L	HCFC1	PPEELQVSPGPRQQL	PPEELQVLPGPRQQL	1507	0	0.797454	NA	NA	CDK6	CDK_CDK4	31	0.599858	loss	NM_005334	1507	S	L	rs782560491
HCFC1:1507:S:L	HCFC1	PPEELQVSPGPRQQL	PPEELQVLPGPRQQL	1507	0	0.893511	NA	NA	MAPK1	MAPK_ERK1	328	0.936388	loss	NM_005334	1507	S	L	rs782560491
HCFC1:1507:S:L	HCFC1	PPEELQVSPGPRQQL	PPEELQVLPGPRQQL	1507	0	0.897353	NA	NA	CDK5	CDK	121	0.860714	loss	NM_005334	1507	S	L	rs782560491
HCFC1:1507:S:L	HCFC1	PPEELQVSPGPRQQL	PPEELQVLPGPRQQL	1507	0	0.934246	NA	NA	MAPK8	MAPK_JNK	108	0.838023	loss	NM_005334	1507	S	L	rs782560491
HCFC1:1507:S:L	HCFC1	PPEELQVSPGPRQQL	PPEELQVLPGPRQQL	1507	0	0.949095	NA	NA	CDK1	CDK_CDC2	373	0.919595	loss	NM_005334	1507	S	L	rs782560491
HCFC1:1507:S:L	HCFC1	PPEELQVSPGPRQQL	PPEELQVLPGPRQQL	1507	0	0.882764	NA	NA	MAPK9	MAPK_JNK	51	0.76632	loss	NM_005334	1507	S	L	rs782560491
HCFC1:1507:S:L	HCFC1	PPEELQVSPGPRQQL	PPEELQVLPGPRQQL	1507	0	0.732751	NA	NA	HIPK2	DYRK_HIPK	22	0.828885	loss	NM_005334	1507	S	L	rs782560491
HCFC1:1507:S:L	HCFC1	PPEELQVSPGPRQQL	PPEELQVLPGPRQQL	1507	0	0.83295	NA	NA	CDK4	CDK	45	0.749271	loss	NM_005334	1507	S	L	rs782560491
HDAC1:395:D:N	HDAC1	EDAIPEESGDEDEDD	EDAIPEESGNEDEDD	393	2	0.244948	0.0962341	-1.34785	CAMK2A	CAMK2	69	0.779143	loss	NM_004964	395	D	N	rs143313078
HIRIP3:202:E:Q	HIRIP3	AREESEESEAEPVQR	AREESEESEAQPVQR	199	3	0.795472	0.156295	-2.34754	CSNK2A1	CK2	298	0.947019	loss	NM_003609	202	E	Q	rs150516394
HIRIP3:202:E:Q	HIRIP3	AREESEESEAEPVQR	AREESEESEAQPVQR	199	3	0.668384	0.220872	-1.59747	CSNK2A2	CK2	80	0.922467	loss	NM_003609	202	E	Q	rs150516394
HIST1H1C:33:R:C	HIST1H1C	GGTPRKASGPPVSEL	GGTPCKASGPPVSEL	36	-3	0.570066	0.168917	-1.75481	CAMK1	CAMK1	15	0.817176	loss	NM_005319	33	R	C	rs766992808
HIST1H1C:33:R:C	HIST1H1C	GGTPRKASGPPVSEL	GGTPCKASGPPVSEL	36	-3	0.4909	0.227203	-1.11145	PRKCE	PKC_Eta	35	0.845242	loss	NM_005319	33	R	C	rs766992808
HIST1H1C:33:R:C	HIST1H1C	GGTPRKASGPPVSEL	GGTPCKASGPPVSEL	36	-3	0.663237	0.0760279	-3.12492	MAPKAPK2	MAPKAPK_MAPKAPK	41	0.611316	loss	NM_005319	33	R	C	rs766992808
HIST1H1C:33:R:C	HIST1H1C	GGTPRKASGPPVSEL	GGTPCKASGPPVSEL	36	-3	0.736615	0.102729	-2.84206	RPS6KA1	RSK_RSK	49	0.916638	loss	NM_005319	33	R	C	rs766992808
HIST1H1C:33:R:C	HIST1H1C	GGTPRKASGPPVSEL	GGTPCKASGPPVSEL	36	-3	0.425056	0.195566	-1.12	PAK2	STE20_PAKA	25	0.701465	loss	NM_005319	33	R	C	rs766992808
HIST1H1C:33:R:C	HIST1H1C	GGTPRKASGPPVSEL	GGTPCKASGPPVSEL	36	-3	0.611199	0.175404	-1.80097	PRKAA1	CAMKL_AMPK	40	0.890314	loss	NM_005319	33	R	C	rs766992808
HIST1H1C:33:R:C	HIST1H1C	GGTPRKASGPPVSEL	GGTPCKASGPPVSEL	36	-3	0.435514	0.208995	-1.05925	PRKCQ	PKC_Delta	23	0.782133	loss	NM_005319	33	R	C	rs766992808
HIST1H1C:33:R:C	HIST1H1C	GGTPRKASGPPVSEL	GGTPCKASGPPVSEL	36	-3	0.71638	0.174861	-2.03452	CHEK2	RAD53	38	0.93278	loss	NM_005319	33	R	C	rs766992808
HIST1H1C:33:R:C	HIST1H1C	GGTPRKASGPPVSEL	GGTPCKASGPPVSEL	36	-3	0.83296	0.129936	-2.68045	PAK1	STE20_PAKA	44	0.949992	loss	NM_005319	33	R	C	rs766992808
HIST1H1C:33:R:C	HIST1H1C	GGTPRKASGPPVSEL	GGTPCKASGPPVSEL	36	-3	0.579967	0.154109	-1.91202	AKT2	Akt	16	0.913398	loss	NM_005319	33	R	C	rs766992808
HIST1H1C:33:R:C	HIST1H1C	GGTPRKASGPPVSEL	GGTPCKASGPPVSEL	36	-3	0.683285	0.0458935	-3.89613	AKT1	Akt	172	0.988163	loss	NM_005319	33	R	C	rs766992808
HIST1H1C:33:R:C	HIST1H1C	GGTPRKASGPPVSEL	GGTPCKASGPPVSEL	36	-3	0.555994	0.0737869	-2.91363	SGK1	SGK	31	0.747553	loss	NM_005319	33	R	C	rs766992808
HIST1H1C:33:R:C	HIST1H1C	GGTPRKASGPPVSEL	GGTPCKASGPPVSEL	36	-3	0.718296	0.185761	-1.95113	CAMK2G	CAMK2	22	0.736117	loss	NM_005319	33	R	C	rs766992808
HIST1H1C:33:R:C	HIST1H1C	GGTPRKASGPPVSEL	GGTPCKASGPPVSEL	36	-3	0.492756	0.0870399	-2.50113	RPS6KB1	RSK_p70	28	0.836247	loss	NM_005319	33	R	C	rs766992808
HIST1H1C:33:R:C	HIST1H1C	GGTPRKASGPPVSEL	GGTPCKASGPPVSEL	36	-3	0.667581	0.126622	-2.39841	PRKACA	PKA	399	0.983042	loss	NM_005319	33	R	C	rs766992808
HIST1H1C:33:R:C	HIST1H1C	GGTPRKASGPPVSEL	GGTPCKASGPPVSEL	36	-3	0.37317	0.124461	-1.58414	PRKCD	PKC_Delta	77	0.840216	loss	NM_005319	33	R	C	rs766992808
HIST1H1C:33:R:C	HIST1H1C	GGTPRKASGPPVSEL	GGTPCKASGPPVSEL	36	-3	0.872855	0.270495	-1.69014	PRKG1	PKG	50	0.925816	loss	NM_005319	33	R	C	rs766992808
HIST1H1C:33:R:C	HIST1H1C	GGTPRKASGPPVSEL	GGTPCKASGPPVSEL	36	-3	0.571101	0.257187	-1.15093	CAMK4	CAMK1	14	0.862956	loss	NM_005319	33	R	C	rs766992808
HIST1H1C:33:R:C	HIST1H1C	GGTPRKASGPPVSEL	GGTPCKASGPPVSEL	36	-3	0.876077	0.0749533	-3.54699	CHEK1	CAMKL_CHK1	104	0.775087	loss	NM_005319	33	R	C	rs766992808
HIST1H1C:33:R:C	HIST1H1C	GGTPRKASGPPVSEL	GGTPCKASGPPVSEL	36	-3	0.753314	0.087192	-3.11098	CAMK2A	CAMK2	69	0.871851	loss	NM_005319	33	R	C	rs766992808
HIST1H1C:33:R:C	HIST1H1C	GGTPRKASGPPVSEL	GGTPCKASGPPVSEL	36	-3	0.52267	0.200883	-1.37955	PIM1	PIM	22	0.83949	loss	NM_005319	33	R	C	rs766992808
HIST1H1C:33:R:C	HIST1H1C	GGTPRKASGPPVSEL	GGTPCKASGPPVSEL	36	-3	0.524429	0.190283	-1.4626	DAPK3	DAPK_DAPK	15	0.856288	loss	NM_005319	33	R	C	rs766992808
HIST1H1C:33:R:C	HIST1H1C	GGTPRKASGPPVSEL	GGTPCKASGPPVSEL	36	-3	0.65184	0.197369	-1.72362	RPS6KA3	RSK_RSK	40	0.695136	loss	NM_005319	33	R	C	rs766992808
HIST1H1C:33:R:C	HIST1H1C	GGTPRKASGPPVSEL	GGTPCKASGPPVSEL	36	-3	0.580471	0.0925687	-2.64863	PRKD1	PKD	40	0.863027	loss	NM_005319	33	R	C	rs766992808
HIST1H1C:33:R:H	HIST1H1C	GGTPRKASGPPVSEL	GGTPHKASGPPVSEL	36	-3	0.4909	0.243684	-1.01042	PRKCE	PKC_Eta	35	0.845242	loss	NM_005319	33	R	H	rs147592392
HIST1H1C:33:R:H	HIST1H1C	GGTPRKASGPPVSEL	GGTPHKASGPPVSEL	36	-3	0.683285	0.0458935	-3.89613	AKT1	Akt	172	0.988163	loss	NM_005319	33	R	H	rs147592392
HIST1H1C:33:R:H	HIST1H1C	GGTPRKASGPPVSEL	GGTPHKASGPPVSEL	36	-3	0.663237	0.11057	-2.58457	MAPKAPK2	MAPKAPK_MAPKAPK	41	0.609991	loss	NM_005319	33	R	H	rs147592392
HIST1H1C:33:R:H	HIST1H1C	GGTPRKASGPPVSEL	GGTPHKASGPPVSEL	36	-3	0.570066	0.168917	-1.75481	CAMK1	CAMK1	15	0.817176	loss	NM_005319	33	R	H	rs147592392
HIST1H1C:33:R:H	HIST1H1C	GGTPRKASGPPVSEL	GGTPHKASGPPVSEL	36	-3	0.736615	0.102729	-2.84206	RPS6KA1	RSK_RSK	49	0.916638	loss	NM_005319	33	R	H	rs147592392
HIST1H1C:33:R:H	HIST1H1C	GGTPRKASGPPVSEL	GGTPHKASGPPVSEL	36	-3	0.83296	0.129936	-2.68045	PAK1	STE20_PAKA	44	0.949992	loss	NM_005319	33	R	H	rs147592392
HIST1H1C:33:R:H	HIST1H1C	GGTPRKASGPPVSEL	GGTPHKASGPPVSEL	36	-3	0.331201	0.164694	-1.00792	ROCK1	DMPK_ROCK	45	0.512896	loss	NM_005319	33	R	H	rs147592392
HIST1H1C:33:R:H	HIST1H1C	GGTPRKASGPPVSEL	GGTPHKASGPPVSEL	36	-3	0.872855	0.270495	-1.69014	PRKG1	PKG	50	0.925816	loss	NM_005319	33	R	H	rs147592392
HIST1H1C:33:R:H	HIST1H1C	GGTPRKASGPPVSEL	GGTPHKASGPPVSEL	36	-3	0.52267	0.200883	-1.37955	PIM1	PIM	22	0.83949	loss	NM_005319	33	R	H	rs147592392
HIST1H1C:33:R:H	HIST1H1C	GGTPRKASGPPVSEL	GGTPHKASGPPVSEL	36	-3	0.579967	0.154109	-1.91202	AKT2	Akt	16	0.913398	loss	NM_005319	33	R	H	rs147592392
HIST1H1C:33:R:H	HIST1H1C	GGTPRKASGPPVSEL	GGTPHKASGPPVSEL	36	-3	0.492756	0.103269	-2.25447	RPS6KB1	RSK_p70	28	0.836247	loss	NM_005319	33	R	H	rs147592392
HIST1H1C:33:R:H	HIST1H1C	GGTPRKASGPPVSEL	GGTPHKASGPPVSEL	36	-3	0.524429	0.190283	-1.4626	DAPK3	DAPK_DAPK	15	0.856288	loss	NM_005319	33	R	H	rs147592392
HIST1H1C:33:R:H	HIST1H1C	GGTPRKASGPPVSEL	GGTPHKASGPPVSEL	36	-3	0.555994	0.0737869	-2.91363	SGK1	SGK	31	0.747553	loss	NM_005319	33	R	H	rs147592392
HIST1H1C:33:R:H	HIST1H1C	GGTPRKASGPPVSEL	GGTPHKASGPPVSEL	36	-3	0.718296	0.185761	-1.95113	CAMK2G	CAMK2	22	0.736117	loss	NM_005319	33	R	H	rs147592392
HIST1H1C:33:R:H	HIST1H1C	GGTPRKASGPPVSEL	GGTPHKASGPPVSEL	36	-3	0.611199	0.175404	-1.80097	PRKAA1	CAMKL_AMPK	40	0.890314	loss	NM_005319	33	R	H	rs147592392
HIST1H1C:33:R:H	HIST1H1C	GGTPRKASGPPVSEL	GGTPHKASGPPVSEL	36	-3	0.571101	0.257187	-1.15093	CAMK4	CAMK1	14	0.862956	loss	NM_005319	33	R	H	rs147592392
HIST1H1C:33:R:H	HIST1H1C	GGTPRKASGPPVSEL	GGTPHKASGPPVSEL	36	-3	0.71638	0.196521	-1.86604	CHEK2	RAD53	38	0.93251	loss	NM_005319	33	R	H	rs147592392
HIST1H1C:33:R:H	HIST1H1C	GGTPRKASGPPVSEL	GGTPHKASGPPVSEL	36	-3	0.667581	0.138382	-2.27029	PRKACA	PKA	399	0.980816	loss	NM_005319	33	R	H	rs147592392
HIST1H1C:33:R:H	HIST1H1C	GGTPRKASGPPVSEL	GGTPHKASGPPVSEL	36	-3	0.435514	0.208995	-1.05925	PRKCQ	PKC_Delta	23	0.782133	loss	NM_005319	33	R	H	rs147592392
HIST1H1C:33:R:H	HIST1H1C	GGTPRKASGPPVSEL	GGTPHKASGPPVSEL	36	-3	0.753314	0.101365	-2.89369	CAMK2A	CAMK2	69	0.87185	loss	NM_005319	33	R	H	rs147592392
HIST1H1C:33:R:H	HIST1H1C	GGTPRKASGPPVSEL	GGTPHKASGPPVSEL	36	-3	0.37317	0.138673	-1.42814	PRKCD	PKC_Delta	77	0.840215	loss	NM_005319	33	R	H	rs147592392
HIST1H1C:33:R:H	HIST1H1C	GGTPRKASGPPVSEL	GGTPHKASGPPVSEL	36	-3	0.876077	0.0749533	-3.54699	CHEK1	CAMKL_CHK1	104	0.775087	loss	NM_005319	33	R	H	rs147592392
HIST1H1C:33:R:H	HIST1H1C	GGTPRKASGPPVSEL	GGTPHKASGPPVSEL	36	-3	0.580471	0.0925687	-2.64863	PRKD1	PKD	40	0.863027	loss	NM_005319	33	R	H	rs147592392
HIST1H1C:33:R:H	HIST1H1C	GGTPRKASGPPVSEL	GGTPHKASGPPVSEL	36	-3	0.65184	0.197369	-1.72362	RPS6KA3	RSK_RSK	40	0.695136	loss	NM_005319	33	R	H	rs147592392
HIST1H1D:37:S:F	HIST1H1D	TAGKRKASGPPVSEL	TAGKRKAFGPPVSEL	37	0	0.511235	NA	NA	PAK4	STE20_PAKB	17	0.869052	loss	NM_005320	37	S	F	rs1184923419
HIST1H1D:37:S:F	HIST1H1D	TAGKRKASGPPVSEL	TAGKRKAFGPPVSEL	37	0	0.600974	NA	NA	PRKAA1	CAMKL_AMPK	40	0.888488	loss	NM_005320	37	S	F	rs1184923419
HIST1H1D:37:S:F	HIST1H1D	TAGKRKASGPPVSEL	TAGKRKAFGPPVSEL	37	0	0.352089	NA	NA	ROCK1	DMPK_ROCK	45	0.694859	loss	NM_005320	37	S	F	rs1184923419
HIST1H1D:37:S:F	HIST1H1D	TAGKRKASGPPVSEL	TAGKRKAFGPPVSEL	37	0	0.880143	NA	NA	CHEK1	CAMKL_CHK1	104	0.832576	loss	NM_005320	37	S	F	rs1184923419
HIST1H1D:37:S:F	HIST1H1D	TAGKRKASGPPVSEL	TAGKRKAFGPPVSEL	37	0	0.461284	NA	NA	RPS6KA5	RSK_MSK	26	0.842026	loss	NM_005320	37	S	F	rs1184923419
HIST1H1D:37:S:F	HIST1H1D	TAGKRKASGPPVSEL	TAGKRKAFGPPVSEL	37	0	0.639803	NA	NA	RPS6KA3	RSK_RSK	40	0.572864	loss	NM_005320	37	S	F	rs1184923419
HIST1H1D:37:S:F	HIST1H1D	TAGKRKASGPPVSEL	TAGKRKAFGPPVSEL	37	0	0.543195	NA	NA	PRKCE	PKC_Eta	35	0.979374	loss	NM_005320	37	S	F	rs1184923419
HIST1H1D:37:S:F	HIST1H1D	TAGKRKASGPPVSEL	TAGKRKAFGPPVSEL	37	0	0.409049	NA	NA	PRKCQ	PKC_Delta	23	0.629703	loss	NM_005320	37	S	F	rs1184923419
HIST1H1D:37:S:F	HIST1H1D	TAGKRKASGPPVSEL	TAGKRKAFGPPVSEL	37	0	0.49932	NA	NA	PRKAA2	CAMKL_AMPK	20	0.765737	loss	NM_005320	37	S	F	rs1184923419
HIST1H1D:37:S:F	HIST1H1D	TAGKRKASGPPVSEL	TAGKRKAFGPPVSEL	37	0	0.747121	NA	NA	CAMK2A	CAMK2	69	0.850625	loss	NM_005320	37	S	F	rs1184923419
HIST1H1D:37:S:F	HIST1H1D	TAGKRKASGPPVSEL	TAGKRKAFGPPVSEL	37	0	0.303303	NA	NA	MAP2K1	STE7_MAP2K	15	0.525168	loss	NM_005320	37	S	F	rs1184923419
HIST1H1D:37:S:F	HIST1H1D	TAGKRKASGPPVSEL	TAGKRKAFGPPVSEL	37	0	0.445193	NA	NA	PKN1	PKN	21	0.595737	loss	NM_005320	37	S	F	rs1184923419
HIST1H1D:37:S:F	HIST1H1D	TAGKRKASGPPVSEL	TAGKRKAFGPPVSEL	37	0	0.436621	NA	NA	PAK2	STE20_PAKA	25	0.749753	loss	NM_005320	37	S	F	rs1184923419
HIST1H1D:37:S:F	HIST1H1D	TAGKRKASGPPVSEL	TAGKRKAFGPPVSEL	37	0	0.547291	NA	NA	SGK1	SGK	31	0.727831	loss	NM_005320	37	S	F	rs1184923419
HIST1H1D:37:S:F	HIST1H1D	TAGKRKASGPPVSEL	TAGKRKAFGPPVSEL	37	0	0.698956	NA	NA	CAMK2G	CAMK2	22	0.52643	loss	NM_005320	37	S	F	rs1184923419
HIST1H1D:37:S:F	HIST1H1D	TAGKRKASGPPVSEL	TAGKRKAFGPPVSEL	37	0	0.722361	NA	NA	RPS6KA1	RSK_RSK	49	0.811778	loss	NM_005320	37	S	F	rs1184923419
HIST1H1D:37:S:F	HIST1H1D	TAGKRKASGPPVSEL	TAGKRKAFGPPVSEL	37	0	0.491867	NA	NA	PIM1	PIM	22	0.796117	loss	NM_005320	37	S	F	rs1184923419
HIST1H1D:37:S:F	HIST1H1D	TAGKRKASGPPVSEL	TAGKRKAFGPPVSEL	37	0	0.669558	NA	NA	PRKACA	PKA	399	0.980965	loss	NM_005320	37	S	F	rs1184923419
HIST1H1D:37:S:F	HIST1H1D	TAGKRKASGPPVSEL	TAGKRKAFGPPVSEL	37	0	0.585825	NA	NA	CAMK1	CAMK1	15	0.834574	loss	NM_005320	37	S	F	rs1184923419
HIST1H1D:37:S:F	HIST1H1D	TAGKRKASGPPVSEL	TAGKRKAFGPPVSEL	37	0	0.367335	NA	NA	AURKA	Aur	30	0.963845	loss	NM_005320	37	S	F	rs1184923419
HIST1H1D:37:S:F	HIST1H1D	TAGKRKASGPPVSEL	TAGKRKAFGPPVSEL	37	0	0.187888	NA	NA	AURKB	Aur	106	0.967941	loss	NM_005320	37	S	F	rs1184923419
HIST1H1D:37:S:F	HIST1H1D	TAGKRKASGPPVSEL	TAGKRKAFGPPVSEL	37	0	0.830412	NA	NA	PAK1	STE20_PAKA	44	0.94417	loss	NM_005320	37	S	F	rs1184923419
HIST1H1D:37:S:F	HIST1H1D	TAGKRKASGPPVSEL	TAGKRKAFGPPVSEL	37	0	0.88792	NA	NA	PRKG1	PKG	50	0.994071	loss	NM_005320	37	S	F	rs1184923419
HIST1H1D:37:S:F	HIST1H1D	TAGKRKASGPPVSEL	TAGKRKAFGPPVSEL	37	0	0.724561	NA	NA	CHEK2	RAD53	38	0.945763	loss	NM_005320	37	S	F	rs1184923419
HIST1H1D:37:S:F	HIST1H1D	TAGKRKASGPPVSEL	TAGKRKAFGPPVSEL	37	0	0.366875	NA	NA	PRKCD	PKC_Delta	77	0.800631	loss	NM_005320	37	S	F	rs1184923419
HIST1H1D:37:S:F	HIST1H1D	TAGKRKASGPPVSEL	TAGKRKAFGPPVSEL	37	0	0.587474	NA	NA	PRKD1	PKD	40	0.867147	loss	NM_005320	37	S	F	rs1184923419
HIST1H1D:37:S:F	HIST1H1D	TAGKRKASGPPVSEL	TAGKRKAFGPPVSEL	37	0	0.502149	NA	NA	RPS6KB1	RSK_p70	28	0.853233	loss	NM_005320	37	S	F	rs1184923419
HIST1H1D:37:S:F	HIST1H1D	TAGKRKASGPPVSEL	TAGKRKAFGPPVSEL	37	0	0.497424	NA	NA	AKT2	Akt	16	0.631485	loss	NM_005320	37	S	F	rs1184923419
HIST1H1D:37:S:F	HIST1H1D	TAGKRKASGPPVSEL	TAGKRKAFGPPVSEL	37	0	0.332356	NA	NA	DYRK1A	DYRK_DYRK1	21	0.698481	loss	NM_005320	37	S	F	rs1184923419
HIST1H1D:37:S:F	HIST1H1D	TAGKRKASGPPVSEL	TAGKRKAFGPPVSEL	37	0	0.666056	NA	NA	MAPKAPK2	MAPKAPK_MAPKAPK	41	0.625704	loss	NM_005320	37	S	F	rs1184923419
HIST1H1D:37:S:F	HIST1H1D	TAGKRKASGPPVSEL	TAGKRKAFGPPVSEL	37	0	0.538709	NA	NA	DAPK3	DAPK_DAPK	15	0.888843	loss	NM_005320	37	S	F	rs1184923419
HIST1H1D:37:S:F	HIST1H1D	TAGKRKASGPPVSEL	TAGKRKAFGPPVSEL	37	0	0.678131	NA	NA	AKT1	Akt	172	0.990097	loss	NM_005320	37	S	F	rs1184923419
HIST1H1D:37:S:F	HIST1H1D	TAGKRKASGPPVSEL	TAGKRKAFGPPVSEL	37	0	0.558779	NA	NA	CAMK4	CAMK1	14	0.944336	loss	NM_005320	37	S	F	rs1184923419
HJURP:475:G:D	HJURP	MYRGGPASPGGLQGL	MYRGGPASPDGLQGL	473	2	0.103721	0.233845	1.17285	CAMK2A	CAMK2	69	0.654646	gain	NM_018410	475	G	D	rs369822930
HMGA1:99:S:L	HMGA1	EEGISQESSEEEQ*-	EEGILQESSEEEQ*-	102	-3	0.734664	0.159469	-2.20381	CSNK1D	CK1_CK1-D	22	0.802922	loss	NM_145899	99	S	L	rs375793961
HMGA1:99:S:L	HMGA1	EEGISQESSEEEQ*-	EEGILQESSEEEQ*-	102	-3	0.760476	0.127994	-2.57082	CSNK1A1	CK1_CK1-A	26	0.733174	loss	NM_145899	99	S	L	rs375793961
HNRNPM:452:S:P	HNRNPM	GSVERMGSGIERMGP	GSVERMGPGIERMGP	452	0	0.438302	NA	NA	PAK4	STE20_PAKB	17	0.515719	loss	NM_005968	452	S	P	rs141595956
HNRNPM:452:S:P	HNRNPM	GSVERMGSGIERMGP	GSVERMGPGIERMGP	452	0	0.54465	NA	NA	PRKD1	PKD	40	0.830529	loss	NM_005968	452	S	P	rs141595956
HNRNPM:452:S:P	HNRNPM	GSVERMGSGIERMGP	GSVERMGPGIERMGP	452	0	0.665315	NA	NA	AKT1	Akt	172	0.947585	loss	NM_005968	452	S	P	rs141595956
HNRNPM:452:S:P	HNRNPM	GSVERMGSGIERMGP	GSVERMGPGIERMGP	452	0	0.406824	NA	NA	CSNK2B	CK2	24	0.64071	loss	NM_005968	452	S	P	rs141595956
HNRNPM:452:S:P	HNRNPM	GSVERMGSGIERMGP	GSVERMGPGIERMGP	452	0	0.420461	NA	NA	PRKCQ	PKC_Delta	23	0.702144	loss	NM_005968	452	S	P	rs141595956
HNRNPM:452:S:P	HNRNPM	GSVERMGSGIERMGP	GSVERMGPGIERMGP	452	0	0.38675	NA	NA	PRKAA2	CAMKL_AMPK	20	0.586257	loss	NM_005968	452	S	P	rs141595956
HNRNPM:452:S:P	HNRNPM	GSVERMGSGIERMGP	GSVERMGPGIERMGP	452	0	0.539291	NA	NA	SGK1	SGK	31	0.708463	loss	NM_005968	452	S	P	rs141595956
HNRNPM:452:S:P	HNRNPM	GSVERMGSGIERMGP	GSVERMGPGIERMGP	452	0	0.750373	NA	NA	CAMK2A	CAMK2	69	0.862301	loss	NM_005968	452	S	P	rs141595956
HNRNPM:452:S:P	HNRNPM	GSVERMGSGIERMGP	GSVERMGPGIERMGP	452	0	0.461529	NA	NA	RPS6KB1	RSK_p70	28	0.749722	loss	NM_005968	452	S	P	rs141595956
HNRNPM:452:S:P	HNRNPM	GSVERMGSGIERMGP	GSVERMGPGIERMGP	452	0	0.522219	NA	NA	PRKAA1	CAMKL_AMPK	40	0.875221	loss	NM_005968	452	S	P	rs141595956
HNRNPM:452:S:P	HNRNPM	GSVERMGSGIERMGP	GSVERMGPGIERMGP	452	0	0.455294	NA	NA	PRKCE	PKC_Eta	35	0.577717	loss	NM_005968	452	S	P	rs141595956
HNRNPM:452:S:P	HNRNPM	GSVERMGSGIERMGP	GSVERMGPGIERMGP	452	0	0.422432	NA	NA	PIM1	PIM	22	0.617331	loss	NM_005968	452	S	P	rs141595956
HNRNPM:452:S:P	HNRNPM	GSVERMGSGIERMGP	GSVERMGPGIERMGP	452	0	0.676291	NA	NA	CHEK2	RAD53	38	0.807925	loss	NM_005968	452	S	P	rs141595956
HNRNPM:452:S:P	HNRNPM	GSVERMGSGIERMGP	GSVERMGPGIERMGP	452	0	0.53486	NA	NA	AKT2	Akt	16	0.831326	loss	NM_005968	452	S	P	rs141595956
HNRNPM:452:S:P	HNRNPM	GSVERMGSGIERMGP	GSVERMGPGIERMGP	452	0	0.588672	NA	NA	CSNK2A2	CK2	80	0.788802	loss	NM_005968	452	S	P	rs141595956
HNRNPM:452:S:P	HNRNPM	GSVERMGSGIERMGP	GSVERMGPGIERMGP	452	0	0.402041	NA	NA	DAPK3	DAPK_DAPK	15	0.6686	loss	NM_005968	452	S	P	rs141595956
HNRNPM:452:S:P	HNRNPM	GSVERMGSGIERMGP	GSVERMGPGIERMGP	452	0	0.456583	NA	NA	CAMK4	CAMK1	14	0.784478	loss	NM_005968	452	S	P	rs141595956
HNRNPM:452:S:P	HNRNPM	GSVERMGSGIERMGP	GSVERMGPGIERMGP	452	0	0.868458	NA	NA	CHEK1	CAMKL_CHK1	104	0.640168	loss	NM_005968	452	S	P	rs141595956
HNRNPM:452:S:P	HNRNPM	GSVERMGSGIERMGP	GSVERMGPGIERMGP	452	0	0.669546	NA	NA	MAPKAPK2	MAPKAPK_MAPKAPK	41	0.643324	loss	NM_005968	452	S	P	rs141595956
HNRNPM:452:S:P	HNRNPM	GSVERMGSGIERMGP	GSVERMGPGIERMGP	452	0	0.433645	NA	NA	RPS6KA5	RSK_MSK	26	0.855613	loss	NM_005968	452	S	P	rs141595956
HNRNPM:452:S:P	HNRNPM	GSVERMGSGIERMGP	GSVERMGPGIERMGP	452	0	0.714263	NA	NA	CSNK2A1	CK2	298	0.899941	loss	NM_005968	452	S	P	rs141595956
HNRNPM:452:S:P	HNRNPM	GSVERMGSGIERMGP	GSVERMGPGIERMGP	452	0	0.61115	NA	NA	CAMK1	CAMK1	15	0.866737	loss	NM_005968	452	S	P	rs141595956
HNRNPM:452:S:P	HNRNPM	GSVERMGSGIERMGP	GSVERMGPGIERMGP	452	0	0.561221	NA	NA	PRKACA	PKA	399	0.769082	loss	NM_005968	452	S	P	rs141595956
HNRNPM:452:S:P	HNRNPM	GSVERMGSGIERMGP	GSVERMGPGIERMGP	452	0	0.678571	NA	NA	PRKG1	PKG	50	0.504315	loss	NM_005968	452	S	P	rs141595956
HNRNPM:452:S:P	HNRNPM	GSVERMGSGIERMGP	GSVERMGPGIERMGP	452	0	0.478725	NA	NA	PKN1	PKN	21	0.840413	loss	NM_005968	452	S	P	rs141595956
HS1BP3:4:P:L	HS1BP3	#NAME?	#NAME?	3	1	0.894587	0.033829	-4.72489	MAPK14	MAPK_p38	121	0.714264	loss	NM_022460	4	P	L	rs764903603
HS1BP3:4:P:L	HS1BP3	#NAME?	#NAME?	3	1	0.435684	0.0288619	-3.91605	DYRK1A	DYRK_DYRK1	21	0.966122	loss	NM_022460	4	P	L	rs764903603
HS1BP3:4:P:L	HS1BP3	#NAME?	#NAME?	3	1	0.47862	0.0745095	-2.68339	GSK3B	GSK	156	0.751397	loss	NM_022460	4	P	L	rs764903603
HS1BP3:4:P:L	HS1BP3	#NAME?	#NAME?	3	1	0.10515	0.41349	1.97541	TBK1	IKK	17	0.714734	gain	NM_022460	4	P	L	rs764903603
HS1BP3:4:P:L	HS1BP3	#NAME?	#NAME?	3	1	0.863986	0.0332207	-4.70085	CDK5	CDK	121	0.512158	loss	NM_022460	4	P	L	rs764903603
HS1BP3:4:P:L	HS1BP3	#NAME?	#NAME?	3	1	0.882658	0.0206718	-5.41612	MAPK3	MAPK_ERK1	252	0.545698	loss	NM_022460	4	P	L	rs764903603
HS1BP3:4:P:L	HS1BP3	#NAME?	#NAME?	3	1	0.497269	0.139686	-1.83184	CDK7	CDK	27	0.82539	loss	NM_022460	4	P	L	rs764903603
HS1BP3:4:P:L	HS1BP3	#NAME?	#NAME?	3	1	0.449306	0.104713	-2.10126	MAP2K1	STE7_MAP2K	15	0.726401	loss	NM_022460	4	P	L	rs764903603
HS1BP3:4:P:L	HS1BP3	#NAME?	#NAME?	3	1	0.470943	0.0408303	-3.52784	DYRK2	DYRK	19	0.712776	loss	NM_022460	4	P	L	rs764903603
HSPB1:15:S:N	HSPB1	FSLLRGPSWDPFRDW	FSLLRGPNWDPFRDW	15	0	0.463154	NA	NA	PIM1	PIM	22	0.724892	loss	NM_001540	15	S	N	rs11547163
HSPB1:15:S:N	HSPB1	FSLLRGPSWDPFRDW	FSLLRGPNWDPFRDW	15	0	0.861371	NA	NA	PRKD1	PKD	40	0.999015	loss	NM_001540	15	S	N	rs11547163
HSPB1:15:S:N	HSPB1	FSLLRGPSWDPFRDW	FSLLRGPNWDPFRDW	15	0	0.669782	NA	NA	AKT1	Akt	172	0.978969	loss	NM_001540	15	S	N	rs11547163
HSPB1:15:S:N	HSPB1	FSLLRGPSWDPFRDW	FSLLRGPNWDPFRDW	15	0	0.385855	NA	NA	PRKAA2	CAMKL_AMPK	20	0.58024	loss	NM_001540	15	S	N	rs11547163
HSPB1:15:S:N	HSPB1	FSLLRGPSWDPFRDW	FSLLRGPNWDPFRDW	15	0	0.570333	NA	NA	SGK1	SGK	31	0.777071	loss	NM_001540	15	S	N	rs11547163
HSPB1:15:S:N	HSPB1	FSLLRGPSWDPFRDW	FSLLRGPNWDPFRDW	15	0	0.902744	NA	NA	CAMK2A	CAMK2	69	0.999015	loss	NM_001540	15	S	N	rs11547163
HSPB1:15:S:N	HSPB1	FSLLRGPSWDPFRDW	FSLLRGPNWDPFRDW	15	0	0.90557	NA	NA	CHEK1	CAMKL_CHK1	104	0.983957	loss	NM_001540	15	S	N	rs11547163
HSPB1:15:S:N	HSPB1	FSLLRGPSWDPFRDW	FSLLRGPNWDPFRDW	15	0	0.395444	NA	NA	RPS6KA5	RSK_MSK	26	0.750928	loss	NM_001540	15	S	N	rs11547163
HSPB1:15:S:N	HSPB1	FSLLRGPSWDPFRDW	FSLLRGPNWDPFRDW	15	0	0.39992	NA	NA	MAP3K8	STE-Unique	18	0.550762	loss	NM_001540	15	S	N	rs11547163
HSPB1:15:S:N	HSPB1	FSLLRGPSWDPFRDW	FSLLRGPNWDPFRDW	15	0	0.567886	NA	NA	PRKACA	PKA	399	0.945314	loss	NM_001540	15	S	N	rs11547163
HSPB1:15:S:N	HSPB1	FSLLRGPSWDPFRDW	FSLLRGPNWDPFRDW	15	0	0.701846	NA	NA	CAMK2G	CAMK2	22	0.560646	loss	NM_001540	15	S	N	rs11547163
HSPB1:15:S:N	HSPB1	FSLLRGPSWDPFRDW	FSLLRGPNWDPFRDW	15	0	0.576117	NA	NA	PRKAA1	CAMKL_AMPK	40	0.872525	loss	NM_001540	15	S	N	rs11547163
HSPB1:15:S:N	HSPB1	FSLLRGPSWDPFRDW	FSLLRGPNWDPFRDW	15	0	0.422983	NA	NA	DAPK3	DAPK_DAPK	15	0.705511	loss	NM_001540	15	S	N	rs11547163
HSPB1:15:S:N	HSPB1	FSLLRGPSWDPFRDW	FSLLRGPNWDPFRDW	15	0	0.471919	NA	NA	CAMK2B	CAMK2	12	0.972227	loss	NM_001540	15	S	N	rs11547163
HSPB1:15:S:N	HSPB1	FSLLRGPSWDPFRDW	FSLLRGPNWDPFRDW	15	0	0.501482	NA	NA	AKT2	Akt	16	0.661895	loss	NM_001540	15	S	N	rs11547163
HSPB1:15:S:N	HSPB1	FSLLRGPSWDPFRDW	FSLLRGPNWDPFRDW	15	0	0.707756	NA	NA	PRKG1	PKG	50	0.925989	loss	NM_001540	15	S	N	rs11547163
HSPB1:15:S:N	HSPB1	FSLLRGPSWDPFRDW	FSLLRGPNWDPFRDW	15	0	0.563392	NA	NA	CAMK1	CAMK1	15	0.817737	loss	NM_001540	15	S	N	rs11547163
HSPB1:15:S:N	HSPB1	FSLLRGPSWDPFRDW	FSLLRGPNWDPFRDW	15	0	0.359726	NA	NA	PRKCD	PKC_Delta	77	0.731044	loss	NM_001540	15	S	N	rs11547163
HSPB1:15:S:N	HSPB1	FSLLRGPSWDPFRDW	FSLLRGPNWDPFRDW	15	0	0.482163	NA	NA	CAMK4	CAMK1	14	0.83004	loss	NM_001540	15	S	N	rs11547163
HSPB1:15:S:N	HSPB1	FSLLRGPSWDPFRDW	FSLLRGPNWDPFRDW	15	0	0.771132	NA	NA	MAPKAPK2	MAPKAPK_MAPKAPK	41	0.972214	loss	NM_001540	15	S	N	rs11547163
HSPB1:15:S:N	HSPB1	FSLLRGPSWDPFRDW	FSLLRGPNWDPFRDW	15	0	0.78369	NA	NA	CHEK2	RAD53	38	0.988505	loss	NM_001540	15	S	N	rs11547163
HSPB1:15:S:N	HSPB1	FSLLRGPSWDPFRDW	FSLLRGPNWDPFRDW	15	0	0.471823	NA	NA	PRKCE	PKC_Eta	35	0.72042	loss	NM_001540	15	S	N	rs11547163
HSPB1:15:S:N	HSPB1	FSLLRGPSWDPFRDW	FSLLRGPNWDPFRDW	15	0	0.432988	NA	NA	RPS6KB1	RSK_p70	28	0.615803	loss	NM_001540	15	S	N	rs11547163
ID2:14:S:N	ID2	VRSVRKNSLSDHSLG	VRSVRKNNLSDHSLG	14	0	0.484741	NA	NA	LRRK2	LRRK	31	0.845481	loss	NM_002166	14	S	N	rs186122483
ID2:14:S:N	ID2	VRSVRKNSLSDHSLG	VRSVRKNNLSDHSLG	14	0	0.40222	NA	NA	RPS6KA5	RSK_MSK	26	0.78569	loss	NM_002166	14	S	N	rs186122483
ID2:14:S:N	ID2	VRSVRKNSLSDHSLG	VRSVRKNNLSDHSLG	14	0	0.385761	NA	NA	CSNK2A1	CK2	298	0.76456	loss	NM_002166	14	S	N	rs186122483
ID2:14:S:N	ID2	VRSVRKNSLSDHSLG	VRSVRKNNLSDHSLG	14	0	0.446541	NA	NA	PIM1	PIM	22	0.681177	loss	NM_002166	14	S	N	rs186122483
ID2:14:S:N	ID2	VRSVRKNSLSDHSLG	VRSVRKNNLSDHSLG	14	0	0.447235	NA	NA	PRKCE	PKC_Eta	35	0.502667	loss	NM_002166	14	S	N	rs186122483
ID2:14:S:N	ID2	VRSVRKNSLSDHSLG	VRSVRKNNLSDHSLG	14	0	0.701108	NA	NA	MAPKAPK2	MAPKAPK_MAPKAPK	41	0.794965	loss	NM_002166	14	S	N	rs186122483
ID2:14:S:N	ID2	VRSVRKNSLSDHSLG	VRSVRKNNLSDHSLG	14	0	0.234321	NA	NA	MTOR	PIKK_FRAP	51	0.585581	loss	NM_002166	14	S	N	rs186122483
ID2:14:S:N	ID2	VRSVRKNSLSDHSLG	VRSVRKNNLSDHSLG	14	0	0.514342	NA	NA	IKBKE	IKK	18	0.933508	loss	NM_002166	14	S	N	rs186122483
ID2:14:S:N	ID2	VRSVRKNSLSDHSLG	VRSVRKNNLSDHSLG	14	0	0.658713	NA	NA	CHEK2	RAD53	38	0.70492	loss	NM_002166	14	S	N	rs186122483
ID2:14:S:N	ID2	VRSVRKNSLSDHSLG	VRSVRKNNLSDHSLG	14	0	0.887183	NA	NA	CHEK1	CAMKL_CHK1	104	0.905656	loss	NM_002166	14	S	N	rs186122483
ID2:14:S:N	ID2	VRSVRKNSLSDHSLG	VRSVRKNNLSDHSLG	14	0	0.508761	NA	NA	PRKCZ	PKC_Iota	40	0.831432	loss	NM_002166	14	S	N	rs186122483
ID2:14:S:N	ID2	VRSVRKNSLSDHSLG	VRSVRKNNLSDHSLG	14	0	0.405311	NA	NA	PRKCD	PKC_Delta	77	0.876652	loss	NM_002166	14	S	N	rs186122483
ID2:14:S:N	ID2	VRSVRKNSLSDHSLG	VRSVRKNNLSDHSLG	14	0	0.532658	NA	NA	TBK1	IKK	17	0.756591	loss	NM_002166	14	S	N	rs186122483
ID2:14:S:N	ID2	VRSVRKNSLSDHSLG	VRSVRKNNLSDHSLG	14	0	0.734241	NA	NA	RPS6KA1	RSK_RSK	49	0.904542	loss	NM_002166	14	S	N	rs186122483
ID2:14:S:N	ID2	VRSVRKNSLSDHSLG	VRSVRKNNLSDHSLG	14	0	0.682897	NA	NA	AKT1	Akt	172	0.988519	loss	NM_002166	14	S	N	rs186122483
ID2:14:S:N	ID2	VRSVRKNSLSDHSLG	VRSVRKNNLSDHSLG	14	0	0.803735	NA	NA	PAK1	STE20_PAKA	44	0.778442	loss	NM_002166	14	S	N	rs186122483
ID2:14:S:N	ID2	VRSVRKNSLSDHSLG	VRSVRKNNLSDHSLG	14	0	0.390234	NA	NA	AURKA	Aur	30	0.994304	loss	NM_002166	14	S	N	rs186122483
ID2:14:S:N	ID2	VRSVRKNSLSDHSLG	VRSVRKNNLSDHSLG	14	0	0.42724	NA	NA	ROCK1	DMPK_ROCK	45	0.878751	loss	NM_002166	14	S	N	rs186122483
ID2:14:S:N	ID2	VRSVRKNSLSDHSLG	VRSVRKNNLSDHSLG	14	0	0.528072	NA	NA	AKT2	Akt	16	0.80723	loss	NM_002166	14	S	N	rs186122483
ID2:14:S:N	ID2	VRSVRKNSLSDHSLG	VRSVRKNNLSDHSLG	14	0	0.525335	NA	NA	RPS6KB1	RSK_p70	28	0.88279	loss	NM_002166	14	S	N	rs186122483
ID2:14:S:N	ID2	VRSVRKNSLSDHSLG	VRSVRKNNLSDHSLG	14	0	0.503812	NA	NA	PAK2	STE20_PAKA	25	0.920098	loss	NM_002166	14	S	N	rs186122483
ID2:14:S:N	ID2	VRSVRKNSLSDHSLG	VRSVRKNNLSDHSLG	14	0	0.349317	NA	NA	CSNK2A2	CK2	80	0.756713	loss	NM_002166	14	S	N	rs186122483
ID2:14:S:N	ID2	VRSVRKNSLSDHSLG	VRSVRKNNLSDHSLG	14	0	0.485475	NA	NA	PKN1	PKN	21	0.871249	loss	NM_002166	14	S	N	rs186122483
ID2:14:S:N	ID2	VRSVRKNSLSDHSLG	VRSVRKNNLSDHSLG	14	0	0.523606	NA	NA	PAK4	STE20_PAKB	17	0.902859	loss	NM_002166	14	S	N	rs186122483
ID2:14:S:N	ID2	VRSVRKNSLSDHSLG	VRSVRKNNLSDHSLG	14	0	0.439018	NA	NA	MAP3K8	STE-Unique	18	0.762098	loss	NM_002166	14	S	N	rs186122483
ID2:14:S:N	ID2	VRSVRKNSLSDHSLG	VRSVRKNNLSDHSLG	14	0	0.531015	NA	NA	SGK1	SGK	31	0.687166	loss	NM_002166	14	S	N	rs186122483
ID2:14:S:N	ID2	VRSVRKNSLSDHSLG	VRSVRKNNLSDHSLG	14	0	0.395519	NA	NA	PRKAA2	CAMKL_AMPK	20	0.639672	loss	NM_002166	14	S	N	rs186122483
ID2:14:S:N	ID2	VRSVRKNSLSDHSLG	VRSVRKNNLSDHSLG	14	0	0.668242	NA	NA	PRKACA	PKA	399	0.983109	loss	NM_002166	14	S	N	rs186122483
ID2:14:S:N	ID2	VRSVRKNSLSDHSLG	VRSVRKNNLSDHSLG	14	0	0.586983	NA	NA	CAMK1	CAMK1	15	0.835785	loss	NM_002166	14	S	N	rs186122483
ID2:14:S:N	ID2	VRSVRKNSLSDHSLG	VRSVRKNNLSDHSLG	14	0	0.535497	NA	NA	PRKD1	PKD	40	0.818496	loss	NM_002166	14	S	N	rs186122483
ID2:14:S:N	ID2	VRSVRKNSLSDHSLG	VRSVRKNNLSDHSLG	14	0	0.874471	NA	NA	PRKG1	PKG	50	0.945589	loss	NM_002166	14	S	N	rs186122483
ID2:14:S:N	ID2	VRSVRKNSLSDHSLG	VRSVRKNNLSDHSLG	14	0	0.211844	NA	NA	AURKB	Aur	106	0.989068	loss	NM_002166	14	S	N	rs186122483
ID2:14:S:N	ID2	VRSVRKNSLSDHSLG	VRSVRKNNLSDHSLG	14	0	0.802514	NA	NA	CAMK2A	CAMK2	69	0.946657	loss	NM_002166	14	S	N	rs186122483
ID2:14:S:N	ID2	VRSVRKNSLSDHSLG	VRSVRKNNLSDHSLG	14	0	0.512175	NA	NA	CAMK4	CAMK1	14	0.881683	loss	NM_002166	14	S	N	rs186122483
ID2:14:S:N	ID2	VRSVRKNSLSDHSLG	VRSVRKNNLSDHSLG	14	0	0.42441	NA	NA	PRKCQ	PKC_Delta	23	0.724963	loss	NM_002166	14	S	N	rs186122483
ID2:14:S:N	ID2	VRSVRKNSLSDHSLG	VRSVRKNNLSDHSLG	14	0	0.575384	NA	NA	PRKAA1	CAMKL_AMPK	40	0.872201	loss	NM_002166	14	S	N	rs186122483
ID2:14:S:N	ID2	VRSVRKNSLSDHSLG	VRSVRKNNLSDHSLG	14	0	0.462489	NA	NA	DAPK3	DAPK_DAPK	15	0.773761	loss	NM_002166	14	S	N	rs186122483
IGF2R:2412:E:A	IGF2R	LHGDDQDSEDEVLTI	LHGDDQDSEDAVLTI	2409	3	0.727068	0.298202	-1.2858	CSNK2A2	CK2	80	0.77712	loss	NM_000876	2412	E	A	rs752770507
IGF2R:2412:E:A	IGF2R	LHGDDQDSEDEVLTI	LHGDDQDSEDAVLTI	2409	3	0.817612	0.178435	-2.19602	CSNK2A1	CK2	298	0.959047	loss	NM_000876	2412	E	A	rs752770507
INCENP:194:R:C	INCENP	EPLPRTLSPTPASAT	EPLPCTLSPTPASAT	197	-3	0.143968	0.0657943	-1.12972	AURKB	Aur	106	0.581944	loss	NM_001040694	194	R	C	rs148478726
INCENP:194:R:C	INCENP	EPLPRTLSPTPASAT	EPLPCTLSPTPASAT	197	-3	0.893196	0.405293	-1.14001	PRKD1	PKD	40	0.625662	loss	NM_001040694	194	R	C	rs148478726
INCENP:194:R:C	INCENP	EPLPRTLSPTPASAT	EPLPCTLSPTPASAT	197	-3	0.645952	0.210156	-1.61997	PRKAA1	CAMKL_AMPK	40	0.908834	loss	NM_001040694	194	R	C	rs148478726
INCENP:194:R:C	INCENP	EPLPRTLSPTPASAT	EPLPCTLSPTPASAT	197	-3	0.908598	0.107474	-3.07965	CHEK1	CAMKL_CHK1	104	0.988348	loss	NM_001040694	194	R	C	rs148478726
INCENP:194:R:C	INCENP	EPLPRTLSPTPASAT	EPLPCTLSPTPASAT	197	-3	0.377371	0.128662	-1.5524	PRKCD	PKC_Delta	77	0.858269	loss	NM_001040694	194	R	C	rs148478726
INCENP:194:R:C	INCENP	EPLPRTLSPTPASAT	EPLPCTLSPTPASAT	197	-3	0.60031	0.286396	-1.0677	CAMK4	CAMK1	14	0.758601	loss	NM_001040694	194	R	C	rs148478726
INCENP:194:R:C	INCENP	EPLPRTLSPTPASAT	EPLPCTLSPTPASAT	197	-3	0.752944	0.119059	-2.66087	RPS6KA1	RSK_RSK	49	0.965913	loss	NM_001040694	194	R	C	rs148478726
INCENP:194:R:C	INCENP	EPLPRTLSPTPASAT	EPLPCTLSPTPASAT	197	-3	0.451694	0.129907	-1.79787	PIM1	PIM	22	0.692168	loss	NM_001040694	194	R	C	rs148478726
INCENP:194:R:C	INCENP	EPLPRTLSPTPASAT	EPLPCTLSPTPASAT	197	-3	0.505027	0.0791691	-2.67335	AKT2	Akt	16	0.686618	loss	NM_001040694	194	R	C	rs148478726
INCENP:194:R:C	INCENP	EPLPRTLSPTPASAT	EPLPCTLSPTPASAT	197	-3	0.683271	0.0458791	-3.89655	AKT1	Akt	172	0.988177	loss	NM_001040694	194	R	C	rs148478726
INCENP:194:R:C	INCENP	EPLPRTLSPTPASAT	EPLPCTLSPTPASAT	197	-3	0.636147	0.15394	-2.04699	SGK1	SGK	31	0.871925	loss	NM_001040694	194	R	C	rs148478726
INCENP:194:R:C	INCENP	EPLPRTLSPTPASAT	EPLPCTLSPTPASAT	197	-3	0.748819	0.216285	-1.79169	CAMK2G	CAMK2	22	0.896357	loss	NM_001040694	194	R	C	rs148478726
INCENP:194:R:C	INCENP	EPLPRTLSPTPASAT	EPLPCTLSPTPASAT	197	-3	0.776386	0.110265	-2.8158	CAMK2A	CAMK2	69	0.921835	loss	NM_001040694	194	R	C	rs148478726
INCENP:194:R:C	INCENP	EPLPRTLSPTPASAT	EPLPCTLSPTPASAT	197	-3	0.763347	0.176137	-2.11564	MAPKAPK2	MAPKAPK_MAPKAPK	41	0.897104	loss	NM_001040694	194	R	C	rs148478726
INCENP:194:R:C	INCENP	EPLPRTLSPTPASAT	EPLPCTLSPTPASAT	197	-3	0.658418	0.203947	-1.69081	RPS6KA3	RSK_RSK	40	0.751646	loss	NM_001040694	194	R	C	rs148478726
INCENP:194:R:C	INCENP	EPLPRTLSPTPASAT	EPLPCTLSPTPASAT	197	-3	0.451938	0.188241	-1.26354	PRKCE	PKC_Eta	35	0.546582	loss	NM_001040694	194	R	C	rs148478726
INCENP:194:R:C	INCENP	EPLPRTLSPTPASAT	EPLPCTLSPTPASAT	197	-3	0.814533	0.273014	-1.577	CHEK2	RAD53	38	0.894737	loss	NM_001040694	194	R	C	rs148478726
INCENP:194:R:C	INCENP	EPLPRTLSPTPASAT	EPLPCTLSPTPASAT	197	-3	0.504194	0.170048	-1.56804	DAPK3	DAPK_DAPK	15	0.833098	loss	NM_001040694	194	R	C	rs148478726
INCENP:194:R:C	INCENP	EPLPRTLSPTPASAT	EPLPCTLSPTPASAT	197	-3	0.579382	0.173665	-1.73821	RPS6KB1	RSK_p70	28	0.907664	loss	NM_001040694	194	R	C	rs148478726
INCENP:194:R:C	INCENP	EPLPRTLSPTPASAT	EPLPCTLSPTPASAT	197	-3	0.827794	0.124769	-2.73001	PAK1	STE20_PAKA	44	0.937163	loss	NM_001040694	194	R	C	rs148478726
INCENP:194:R:C	INCENP	EPLPRTLSPTPASAT	EPLPCTLSPTPASAT	197	-3	0.592215	0.0512563	-3.53032	PRKACA	PKA	399	0.923644	loss	NM_001040694	194	R	C	rs148478726
INCENP:194:R:C	INCENP	EPLPRTLSPTPASAT	EPLPCTLSPTPASAT	197	-3	0.705977	0.304828	-1.21162	CAMK1	CAMK1	15	0.851668	loss	NM_001040694	194	R	C	rs148478726
INCENP:194:R:H	INCENP	EPLPRTLSPTPASAT	EPLPHTLSPTPASAT	197	-3	0.683271	0.0458791	-3.89655	AKT1	Akt	172	0.988177	loss	NM_001040694	194	R	H	rs142399783
INCENP:194:R:H	INCENP	EPLPRTLSPTPASAT	EPLPHTLSPTPASAT	197	-3	0.505027	0.0791691	-2.67335	AKT2	Akt	16	0.686618	loss	NM_001040694	194	R	H	rs142399783
INCENP:194:R:H	INCENP	EPLPRTLSPTPASAT	EPLPHTLSPTPASAT	197	-3	0.451694	0.129907	-1.79787	PIM1	PIM	22	0.692168	loss	NM_001040694	194	R	H	rs142399783
INCENP:194:R:H	INCENP	EPLPRTLSPTPASAT	EPLPHTLSPTPASAT	197	-3	0.504194	0.170048	-1.56804	DAPK3	DAPK_DAPK	15	0.833098	loss	NM_001040694	194	R	H	rs142399783
INCENP:194:R:H	INCENP	EPLPRTLSPTPASAT	EPLPHTLSPTPASAT	197	-3	0.776386	0.124438	-2.64135	CAMK2A	CAMK2	69	0.92183	loss	NM_001040694	194	R	H	rs142399783
INCENP:194:R:H	INCENP	EPLPRTLSPTPASAT	EPLPHTLSPTPASAT	197	-3	0.705977	0.304828	-1.21162	CAMK1	CAMK1	15	0.851668	loss	NM_001040694	194	R	H	rs142399783
INCENP:194:R:H	INCENP	EPLPRTLSPTPASAT	EPLPHTLSPTPASAT	197	-3	0.645952	0.210156	-1.61997	PRKAA1	CAMKL_AMPK	40	0.908834	loss	NM_001040694	194	R	H	rs142399783
INCENP:194:R:H	INCENP	EPLPRTLSPTPASAT	EPLPHTLSPTPASAT	197	-3	0.451938	0.204722	-1.14246	PRKCE	PKC_Eta	35	0.546582	loss	NM_001040694	194	R	H	rs142399783
INCENP:194:R:H	INCENP	EPLPRTLSPTPASAT	EPLPHTLSPTPASAT	197	-3	0.579382	0.189894	-1.60932	RPS6KB1	RSK_p70	28	0.907662	loss	NM_001040694	194	R	H	rs142399783
INCENP:194:R:H	INCENP	EPLPRTLSPTPASAT	EPLPHTLSPTPASAT	197	-3	0.658418	0.203947	-1.69081	RPS6KA3	RSK_RSK	40	0.751646	loss	NM_001040694	194	R	H	rs142399783
INCENP:194:R:H	INCENP	EPLPRTLSPTPASAT	EPLPHTLSPTPASAT	197	-3	0.752944	0.119059	-2.66087	RPS6KA1	RSK_RSK	49	0.965913	loss	NM_001040694	194	R	H	rs142399783
INCENP:194:R:H	INCENP	EPLPRTLSPTPASAT	EPLPHTLSPTPASAT	197	-3	0.636147	0.15394	-2.04699	SGK1	SGK	31	0.871925	loss	NM_001040694	194	R	H	rs142399783
INCENP:194:R:H	INCENP	EPLPRTLSPTPASAT	EPLPHTLSPTPASAT	197	-3	0.592215	0.0630163	-3.23232	PRKACA	PKA	399	0.923644	loss	NM_001040694	194	R	H	rs142399783
INCENP:194:R:H	INCENP	EPLPRTLSPTPASAT	EPLPHTLSPTPASAT	197	-3	0.827794	0.124769	-2.73001	PAK1	STE20_PAKA	44	0.937163	loss	NM_001040694	194	R	H	rs142399783
INCENP:194:R:H	INCENP	EPLPRTLSPTPASAT	EPLPHTLSPTPASAT	197	-3	0.908598	0.107474	-3.07965	CHEK1	CAMKL_CHK1	104	0.988348	loss	NM_001040694	194	R	H	rs142399783
INCENP:194:R:H	INCENP	EPLPRTLSPTPASAT	EPLPHTLSPTPASAT	197	-3	0.893196	0.405293	-1.14001	PRKD1	PKD	40	0.625662	loss	NM_001040694	194	R	H	rs142399783
INCENP:194:R:H	INCENP	EPLPRTLSPTPASAT	EPLPHTLSPTPASAT	197	-3	0.763347	0.210679	-1.85729	MAPKAPK2	MAPKAPK_MAPKAPK	41	0.793891	loss	NM_001040694	194	R	H	rs142399783
INCENP:194:R:H	INCENP	EPLPRTLSPTPASAT	EPLPHTLSPTPASAT	197	-3	0.60031	0.286396	-1.0677	CAMK4	CAMK1	14	0.758601	loss	NM_001040694	194	R	H	rs142399783
INCENP:194:R:H	INCENP	EPLPRTLSPTPASAT	EPLPHTLSPTPASAT	197	-3	0.748819	0.216285	-1.79169	CAMK2G	CAMK2	22	0.896357	loss	NM_001040694	194	R	H	rs142399783
INCENP:194:R:H	INCENP	EPLPRTLSPTPASAT	EPLPHTLSPTPASAT	197	-3	0.377371	0.142874	-1.40124	PRKCD	PKC_Delta	77	0.858267	loss	NM_001040694	194	R	H	rs142399783
INCENP:194:R:H	INCENP	EPLPRTLSPTPASAT	EPLPHTLSPTPASAT	197	-3	0.814533	0.294674	-1.46685	CHEK2	RAD53	38	0.685696	loss	NM_001040694	194	R	H	rs142399783
INCENP:198:P:L	INCENP	EPLPRTLSPTPASAT	EPLPRTLSLTPASAT	197	1	0.935598	0.0534146	-4.13058	CDK2	CDK_CDC2	444	0.950468	loss	NM_001040694	198	P	L	rs139869566
INCENP:198:P:L	INCENP	EPLPRTLSPTPASAT	EPLPRTLSLTPASAT	197	1	0.913085	0.0510988	-4.15939	MAPK3	MAPK_ERK1	252	0.944219	loss	NM_001040694	198	P	L	rs139869566
INCENP:198:P:L	INCENP	EPLPRTLSPTPASAT	EPLPRTLSLTPASAT	197	1	0.916677	0.0859116	-3.41549	CDK5	CDK	121	0.95917	loss	NM_001040694	198	P	L	rs139869566
INCENP:198:P:L	INCENP	EPLPRTLSPTPASAT	EPLPRTLSLTPASAT	197	1	0.678208	0.164548	-2.04322	MAPK11	MAPK_p38	18	0.811066	loss	NM_001040694	198	P	L	rs139869566
INCENP:198:P:L	INCENP	EPLPRTLSPTPASAT	EPLPRTLSLTPASAT	197	1	0.9181	0.0573422	-4.00098	MAPK14	MAPK_p38	121	0.943703	loss	NM_001040694	198	P	L	rs139869566
INCENP:198:P:L	INCENP	EPLPRTLSPTPASAT	EPLPRTLSLTPASAT	197	1	0.239674	0.548014	1.19314	TBK1	IKK	17	0.736582	gain	NM_001040694	198	P	L	rs139869566
INCENP:198:P:L	INCENP	EPLPRTLSPTPASAT	EPLPRTLSLTPASAT	197	1	0.955067	0.0458746	-4.37983	CDK1	CDK_CDC2	373	0.902263	loss	NM_001040694	198	P	L	rs139869566
INCENP:198:P:L	INCENP	EPLPRTLSPTPASAT	EPLPRTLSLTPASAT	197	1	0.624916	0.267333	-1.22502	CDK7	CDK	27	0.864525	loss	NM_001040694	198	P	L	rs139869566
INCENP:198:P:L	INCENP	EPLPRTLSPTPASAT	EPLPRTLSLTPASAT	197	1	0.743614	0.241261	-1.62396	CDK9	CDK	31	0.780753	loss	NM_001040694	198	P	L	rs139869566
INCENP:198:P:L	INCENP	EPLPRTLSPTPASAT	EPLPRTLSLTPASAT	197	1	0.907742	0.0488543	-4.21572	MAPK1	MAPK_ERK1	328	0.950409	loss	NM_001040694	198	P	L	rs139869566
INCENP:198:P:L	INCENP	EPLPRTLSPTPASAT	EPLPRTLSLTPASAT	197	1	0.686159	0.279336	-1.29654	DYRK1A	DYRK_DYRK1	21	0.818802	loss	NM_001040694	198	P	L	rs139869566
INCENP:198:P:L	INCENP	EPLPRTLSPTPASAT	EPLPRTLSLTPASAT	197	1	0.633955	0.203842	-1.63693	DYRK2	DYRK	19	0.735623	loss	NM_001040694	198	P	L	rs139869566
INCENP:198:P:L	INCENP	EPLPRTLSPTPASAT	EPLPRTLSLTPASAT	197	1	0.824874	0.132699	-2.63601	MAPK10	MAPK_JNK	17	0.627841	loss	NM_001040694	198	P	L	rs139869566
INCENP:198:P:L	INCENP	EPLPRTLSPTPASAT	EPLPRTLSLTPASAT	197	1	0.747562	0.165644	-2.17411	HIPK2	DYRK_HIPK	22	0.8854	loss	NM_001040694	198	P	L	rs139869566
INCENP:198:P:L	INCENP	EPLPRTLSPTPASAT	EPLPRTLSLTPASAT	197	1	0.95379	0.0697822	-3.77274	MAPK8	MAPK_JNK	108	0.963219	loss	NM_001040694	198	P	L	rs139869566
INCENP:198:P:L	INCENP	EPLPRTLSPTPASAT	EPLPRTLSLTPASAT	197	1	0.567773	0.163662	-1.79459	GSK3B	GSK	156	0.936501	loss	NM_001040694	198	P	L	rs139869566
INCENP:198:P:L	INCENP	EPLPRTLSPTPASAT	EPLPRTLSLTPASAT	197	1	0.88231	0.140469	-2.65103	CDK4	CDK	45	0.832863	loss	NM_001040694	198	P	L	rs139869566
INCENP:198:P:L	INCENP	EPLPRTLSPTPASAT	EPLPRTLSLTPASAT	197	1	0.622697	0.278104	-1.16291	MAP2K1	STE7_MAP2K	15	0.575282	loss	NM_001040694	198	P	L	rs139869566
INCENP:198:P:L	INCENP	EPLPRTLSPTPASAT	EPLPRTLSLTPASAT	197	1	0.882184	0.0606208	-3.8632	MAPK9	MAPK_JNK	51	0.759105	loss	NM_001040694	198	P	L	rs139869566
INCENP:198:P:L	INCENP	EPLPRTLSPTPASAT	EPLPRTLSLTPASAT	197	1	0.760729	0.277377	-1.45553	MAPK7	MAPK_ERK5	27	0.823861	loss	NM_001040694	198	P	L	rs139869566
INPP5E:88:D:G	INPP5E	PRLERALSLDDKGWR	PRLERALSLDGKGWR	85	3	0.390278	0.0911555	-2.0981	CSNK2A1	CK2	298	0.792752	loss	NM_019892	88	D	G	rs1057482033
IRF2BP2:459:P:S	IRF2BP2	HSTTRRNSNSPPSPS	HSTTRRNSNSPSSPS	455	4	0.184638	0.460607	1.31884	GSK3A	GSK	29	0.818452	gain	NM_182972	459	P	S	rs757949776
IRF2BP2:459:P:S	IRF2BP2	HSTTRRNSNSPPSPS	HSTTRRNSNSPSSPS	455	4	0.126456	0.37399	1.56436	GSK3B	GSK	156	0.508383	gain	NM_182972	459	P	S	rs757949776
ITSN1:1137:S:N	ITSN1	ANYVKLLSPGTSKIT	ANYVKLLNPGTSKIT	1137	0	0.594937	NA	NA	GSK3A	GSK	29	0.947267	loss	NM_003024	1137	S	N	rs187895245
ITSN1:1137:S:N	ITSN1	ANYVKLLSPGTSKIT	ANYVKLLNPGTSKIT	1137	0	0.912797	NA	NA	MAPK3	MAPK_ERK1	252	0.945138	loss	NM_003024	1137	S	N	rs187895245
ITSN1:1137:S:N	ITSN1	ANYVKLLSPGTSKIT	ANYVKLLNPGTSKIT	1137	0	0.896636	NA	NA	MAPK9	MAPK_JNK	51	0.895906	loss	NM_003024	1137	S	N	rs187895245
ITSN1:1137:S:N	ITSN1	ANYVKLLSPGTSKIT	ANYVKLLNPGTSKIT	1137	0	0.527861	NA	NA	DYRK1A	DYRK_DYRK1	21	0.609059	loss	NM_003024	1137	S	N	rs187895245
ITSN1:1137:S:N	ITSN1	ANYVKLLSPGTSKIT	ANYVKLLNPGTSKIT	1137	0	0.919493	NA	NA	CDK2	CDK_CDC2	444	0.893589	loss	NM_003024	1137	S	N	rs187895245
ITSN1:1137:S:N	ITSN1	ANYVKLLSPGTSKIT	ANYVKLLNPGTSKIT	1137	0	0.666991	NA	NA	MAPK11	MAPK_p38	18	0.717297	loss	NM_003024	1137	S	N	rs187895245
ITSN1:1137:S:N	ITSN1	ANYVKLLSPGTSKIT	ANYVKLLNPGTSKIT	1137	0	0.943063	NA	NA	CDK1	CDK_CDC2	373	0.91436	loss	NM_003024	1137	S	N	rs187895245
ITSN1:1137:S:N	ITSN1	ANYVKLLSPGTSKIT	ANYVKLLNPGTSKIT	1137	0	0.793504	NA	NA	CDK6	CDK_CDK4	31	0.525829	loss	NM_003024	1137	S	N	rs187895245
ITSN1:1137:S:N	ITSN1	ANYVKLLSPGTSKIT	ANYVKLLNPGTSKIT	1137	0	0.739125	NA	NA	MAPK7	MAPK_ERK5	27	0.872361	loss	NM_003024	1137	S	N	rs187895245
ITSN1:1137:S:N	ITSN1	ANYVKLLSPGTSKIT	ANYVKLLNPGTSKIT	1137	0	0.49952	NA	NA	CDK7	CDK	27	0.827196	loss	NM_003024	1137	S	N	rs187895245
ITSN1:1137:S:N	ITSN1	ANYVKLLSPGTSKIT	ANYVKLLNPGTSKIT	1137	0	0.921056	NA	NA	MAPK14	MAPK_p38	121	0.943486	loss	NM_003024	1137	S	N	rs187895245
ITSN1:1137:S:N	ITSN1	ANYVKLLSPGTSKIT	ANYVKLLNPGTSKIT	1137	0	0.954262	NA	NA	MAPK8	MAPK_JNK	108	0.972511	loss	NM_003024	1137	S	N	rs187895245
ITSN1:1137:S:N	ITSN1	ANYVKLLSPGTSKIT	ANYVKLLNPGTSKIT	1137	0	0.340229	NA	NA	CHEK1	CAMKL_CHK1	104	0.588122	loss	NM_003024	1137	S	N	rs187895245
ITSN1:1137:S:N	ITSN1	ANYVKLLSPGTSKIT	ANYVKLLNPGTSKIT	1137	0	0.307416	NA	NA	STK11	CAMKL_LKB	19	0.872198	loss	NM_003024	1137	S	N	rs187895245
ITSN1:1137:S:N	ITSN1	ANYVKLLSPGTSKIT	ANYVKLLNPGTSKIT	1137	0	0.753796	NA	NA	GSK3B	GSK	156	0.909443	loss	NM_003024	1137	S	N	rs187895245
ITSN1:1137:S:N	ITSN1	ANYVKLLSPGTSKIT	ANYVKLLNPGTSKIT	1137	0	0.897978	NA	NA	CDK5	CDK	121	0.865464	loss	NM_003024	1137	S	N	rs187895245
ITSN1:1137:S:N	ITSN1	ANYVKLLSPGTSKIT	ANYVKLLNPGTSKIT	1137	0	0.905983	NA	NA	MAPK1	MAPK_ERK1	328	0.954042	loss	NM_003024	1137	S	N	rs187895245
ITSN1:1137:S:N	ITSN1	ANYVKLLSPGTSKIT	ANYVKLLNPGTSKIT	1137	0	0.702679	NA	NA	HIPK2	DYRK_HIPK	22	0.64231	loss	NM_003024	1137	S	N	rs187895245
ITSN1:1137:S:N	ITSN1	ANYVKLLSPGTSKIT	ANYVKLLNPGTSKIT	1137	0	0.834221	NA	NA	CDK4	CDK	45	0.766845	loss	NM_003024	1137	S	N	rs187895245
IWS1:377:S:R	IWS1	HKKQKMDSDEDEKEG	HKKQKMDRDEDEKEG	377	0	0.404654	NA	NA	MARK2	CAMKL_MARK	14	0.721022	loss	NM_017969	377	S	R	rs139425745
IWS1:377:S:R	IWS1	HKKQKMDSDEDEKEG	HKKQKMDRDEDEKEG	377	0	0.576012	NA	NA	CSNK2A2	CK2	80	0.765345	loss	NM_017969	377	S	R	rs139425745
IWS1:377:S:R	IWS1	HKKQKMDSDEDEKEG	HKKQKMDRDEDEKEG	377	0	0.568967	NA	NA	CSNK2A1	CK2	298	0.854716	loss	NM_017969	377	S	R	rs139425745
IWS1:377:S:R	IWS1	HKKQKMDSDEDEKEG	HKKQKMDRDEDEKEG	377	0	0.41194	NA	NA	CSNK2B	CK2	24	0.661513	loss	NM_017969	377	S	R	rs139425745
IWS1:377:S:R	IWS1	HKKQKMDSDEDEKEG	HKKQKMDRDEDEKEG	377	0	0.576909	NA	NA	PAK1	STE20_PAKA	44	0.727294	loss	NM_017969	377	S	R	rs139425745
IWS1:377:S:R	IWS1	HKKQKMDSDEDEKEG	HKKQKMDRDEDEKEG	377	0	0.346666	NA	NA	CHEK1	CAMKL_CHK1	104	0.703673	loss	NM_017969	377	S	R	rs139425745
JMJD1C:653:P:L	JMJD1C	VKPKITHSPDSVKSK	VKPKITHSLDSVKSK	652	1	0.896668	0.0346817	-4.69233	MAPK3	MAPK_ERK1	252	0.926235	loss	NM_032776	653	P	L	rs752736033
JMJD1C:653:P:L	JMJD1C	VKPKITHSPDSVKSK	VKPKITHSLDSVKSK	652	1	0.927751	0.0455677	-4.34765	CDK2	CDK_CDC2	444	0.877596	loss	NM_032776	653	P	L	rs752736033
JMJD1C:653:P:L	JMJD1C	VKPKITHSPDSVKSK	VKPKITHSLDSVKSK	652	1	0.468819	0.124226	-1.91606	MAP2K1	STE7_MAP2K	15	0.608318	loss	NM_032776	653	P	L	rs752736033
JMJD1C:653:P:L	JMJD1C	VKPKITHSPDSVKSK	VKPKITHSLDSVKSK	652	1	0.885619	0.0548538	-4.01302	CDK5	CDK	121	0.752808	loss	NM_032776	653	P	L	rs752736033
JMJD1C:653:P:L	JMJD1C	VKPKITHSPDSVKSK	VKPKITHSLDSVKSK	652	1	0.894273	0.0353853	-4.65949	MAPK1	MAPK_ERK1	328	0.940253	loss	NM_032776	653	P	L	rs752736033
JMJD1C:653:P:L	JMJD1C	VKPKITHSPDSVKSK	VKPKITHSLDSVKSK	652	1	0.793865	0.128546	-2.62661	CDK6	CDK_CDK4	31	0.524492	loss	NM_032776	653	P	L	rs752736033
JMJD1C:653:P:L	JMJD1C	VKPKITHSPDSVKSK	VKPKITHSLDSVKSK	652	1	0.521134	0.117023	-2.15486	GSK3B	GSK	156	0.880453	loss	NM_032776	653	P	L	rs752736033
JMJD1C:653:P:L	JMJD1C	VKPKITHSPDSVKSK	VKPKITHSLDSVKSK	652	1	0.90517	0.0444118	-4.34917	MAPK14	MAPK_p38	121	0.900105	loss	NM_032776	653	P	L	rs752736033
JMJD1C:653:P:L	JMJD1C	VKPKITHSPDSVKSK	VKPKITHSLDSVKSK	652	1	0.891781	0.070217	-3.6668	MAPK9	MAPK_JNK	51	0.859682	loss	NM_032776	653	P	L	rs752736033
JMJD1C:653:P:L	JMJD1C	VKPKITHSPDSVKSK	VKPKITHSLDSVKSK	652	1	0.931989	0.0479812	-4.27977	MAPK8	MAPK_JNK	108	0.799377	loss	NM_032776	653	P	L	rs752736033
JMJD1C:653:P:L	JMJD1C	VKPKITHSPDSVKSK	VKPKITHSLDSVKSK	652	1	0.539894	0.182311	-1.56628	CDK7	CDK	27	0.837042	loss	NM_032776	653	P	L	rs752736033
JMJD1C:653:P:L	JMJD1C	VKPKITHSPDSVKSK	VKPKITHSLDSVKSK	652	1	0.474472	0.212904	-1.15612	CDK3	CDK_CDC2	11	0.702615	loss	NM_032776	653	P	L	rs752736033
JMJD1C:653:P:L	JMJD1C	VKPKITHSPDSVKSK	VKPKITHSLDSVKSK	652	1	0.948983	0.0397906	-4.57588	CDK1	CDK_CDC2	373	0.919758	loss	NM_032776	653	P	L	rs752736033
JMJD1C:653:P:L	JMJD1C	VKPKITHSPDSVKSK	VKPKITHSLDSVKSK	652	1	0.744859	0.162941	-2.19262	HIPK2	DYRK_HIPK	22	0.876503	loss	NM_032776	653	P	L	rs752736033
JMJD1C:653:P:L	JMJD1C	VKPKITHSPDSVKSK	VKPKITHSLDSVKSK	652	1	0.229697	0.538037	1.22797	TBK1	IKK	17	0.749245	gain	NM_032776	653	P	L	rs752736033
JPH1:213:R:P	JPH1	GGLFRRGSLLGSMKL	GGLFPRGSLLGSMKL	216	-3	0.914221	0.113097	-3.01498	CHEK1	CAMKL_CHK1	104	0.993677	loss	NM_020647	213	R	P	rs201314759
JPH1:213:R:P	JPH1	GGLFRRGSLLGSMKL	GGLFPRGSLLGSMKL	216	-3	0.660398	0.240743	-1.45584	PRKAA1	CAMKL_AMPK	40	0.896949	loss	NM_020647	213	R	P	rs201314759
JPH1:213:R:P	JPH1	GGLFRRGSLLGSMKL	GGLFPRGSLLGSMKL	216	-3	0.537189	0.203043	-1.40365	DAPK3	DAPK_DAPK	15	0.866345	loss	NM_020647	213	R	P	rs201314759
JPH1:213:R:P	JPH1	GGLFRRGSLLGSMKL	GGLFPRGSLLGSMKL	216	-3	0.796802	0.159026	-2.32496	CAMK2A	CAMK2	69	0.94193	loss	NM_020647	213	R	P	rs201314759
JPH1:213:R:P	JPH1	GGLFRRGSLLGSMKL	GGLFPRGSLLGSMKL	216	-3	0.61848	0.136273	-2.18223	SGK1	SGK	31	0.852119	loss	NM_020647	213	R	P	rs201314759
JPH1:213:R:P	JPH1	GGLFRRGSLLGSMKL	GGLFPRGSLLGSMKL	216	-3	0.562892	0.137035	-2.03832	AKT2	Akt	16	0.894136	loss	NM_020647	213	R	P	rs201314759
JPH1:213:R:P	JPH1	GGLFRRGSLLGSMKL	GGLFPRGSLLGSMKL	216	-3	0.687598	0.0502066	-3.77562	AKT1	Akt	172	0.979982	loss	NM_020647	213	R	P	rs201314759
JPH1:213:R:P	JPH1	GGLFRRGSLLGSMKL	GGLFPRGSLLGSMKL	216	-3	0.484567	0.16278	-1.57377	PIM1	PIM	22	0.771836	loss	NM_020647	213	R	P	rs201314759
JPH1:213:R:P	JPH1	GGLFRRGSLLGSMKL	GGLFPRGSLLGSMKL	216	-3	0.750872	0.116987	-2.68222	RPS6KA1	RSK_RSK	49	0.962003	loss	NM_020647	213	R	P	rs201314759
JPH1:213:R:P	JPH1	GGLFRRGSLLGSMKL	GGLFPRGSLLGSMKL	216	-3	0.867691	0.164667	-2.39763	PAK1	STE20_PAKA	44	0.980962	loss	NM_020647	213	R	P	rs201314759
JPH1:213:R:P	JPH1	GGLFRRGSLLGSMKL	GGLFPRGSLLGSMKL	216	-3	0.89712	0.409218	-1.13243	PRKD1	PKD	40	0.605857	loss	NM_020647	213	R	P	rs201314759
JPH1:213:R:P	JPH1	GGLFRRGSLLGSMKL	GGLFPRGSLLGSMKL	216	-3	0.678816	0.277667	-1.28966	CAMK1	CAMK1	15	0.904161	loss	NM_020647	213	R	P	rs201314759
JPH1:213:R:P	JPH1	GGLFRRGSLLGSMKL	GGLFPRGSLLGSMKL	216	-3	0.494502	0.088786	-2.47757	RPS6KB1	RSK_p70	28	0.839665	loss	NM_020647	213	R	P	rs201314759
JPH1:213:R:P	JPH1	GGLFRRGSLLGSMKL	GGLFPRGSLLGSMKL	216	-3	0.576078	0.262164	-1.1358	CAMK4	CAMK1	14	0.852664	loss	NM_020647	213	R	P	rs201314759
JPH1:213:R:P	JPH1	GGLFRRGSLLGSMKL	GGLFPRGSLLGSMKL	216	-3	0.520869	0.257172	-1.01819	PRKCE	PKC_Eta	35	0.948889	loss	NM_020647	213	R	P	rs201314759
JPH1:213:R:P	JPH1	GGLFRRGSLLGSMKL	GGLFPRGSLLGSMKL	216	-3	0.819746	0.232536	-1.81772	MAPKAPK2	MAPKAPK_MAPKAPK	41	0.682906	loss	NM_020647	213	R	P	rs201314759
JPH1:216:S:Y	JPH1	GGLFRRGSLLGSMKL	GGLFRRGYLLGSMKL	216	0	0.47942	NA	NA	IKBKE	IKK	18	0.847274	loss	NM_020647	216	S	Y	rs563245256
JPH1:216:S:Y	JPH1	GGLFRRGSLLGSMKL	GGLFRRGYLLGSMKL	216	0	0.495557	NA	NA	IKBKB	IKK	37	0.924075	loss	NM_020647	216	S	Y	rs563245256
JPH1:216:S:Y	JPH1	GGLFRRGSLLGSMKL	GGLFRRGYLLGSMKL	216	0	0.984922	NA	NA	PRKACA	PKA	399	0.999957	loss	NM_020647	216	S	Y	rs563245256
JPH1:216:S:Y	JPH1	GGLFRRGSLLGSMKL	GGLFRRGYLLGSMKL	216	0	0.660398	NA	NA	PRKAA1	CAMKL_AMPK	40	0.945656	loss	NM_020647	216	S	Y	rs563245256
JPH1:216:S:Y	JPH1	GGLFRRGSLLGSMKL	GGLFRRGYLLGSMKL	216	0	0.678816	NA	NA	CAMK1	CAMK1	15	0.960214	loss	NM_020647	216	S	Y	rs563245256
JPH1:216:S:Y	JPH1	GGLFRRGSLLGSMKL	GGLFRRGYLLGSMKL	216	0	0.925364	NA	NA	AURKB	Aur	106	0.987725	loss	NM_020647	216	S	Y	rs563245256
JPH1:216:S:Y	JPH1	GGLFRRGSLLGSMKL	GGLFRRGYLLGSMKL	216	0	0.750872	NA	NA	RPS6KA1	RSK_RSK	49	0.962003	loss	NM_020647	216	S	Y	rs563245256
JPH1:216:S:Y	JPH1	GGLFRRGSLLGSMKL	GGLFRRGYLLGSMKL	216	0	0.633384	NA	NA	PRKCI	PKC_Iota	17	0.999385	loss	NM_020647	216	S	Y	rs563245256
JPH1:216:S:Y	JPH1	GGLFRRGSLLGSMKL	GGLFRRGYLLGSMKL	216	0	0.849042	NA	NA	AURKA	Aur	30	0.997225	loss	NM_020647	216	S	Y	rs563245256
JPH1:216:S:Y	JPH1	GGLFRRGSLLGSMKL	GGLFRRGYLLGSMKL	216	0	0.809811	NA	NA	CHEK2	RAD53	38	0.995736	loss	NM_020647	216	S	Y	rs563245256
JPH1:216:S:Y	JPH1	GGLFRRGSLLGSMKL	GGLFRRGYLLGSMKL	216	0	0.554521	NA	NA	PRKAA2	CAMKL_AMPK	20	0.862313	loss	NM_020647	216	S	Y	rs563245256
JPH1:216:S:Y	JPH1	GGLFRRGSLLGSMKL	GGLFRRGYLLGSMKL	216	0	0.414769	NA	NA	LRRK2	LRRK	31	0.522448	loss	NM_020647	216	S	Y	rs563245256
JPH1:216:S:Y	JPH1	GGLFRRGSLLGSMKL	GGLFRRGYLLGSMKL	216	0	0.537189	NA	NA	DAPK3	DAPK_DAPK	15	0.886941	loss	NM_020647	216	S	Y	rs563245256
JPH1:216:S:Y	JPH1	GGLFRRGSLLGSMKL	GGLFRRGYLLGSMKL	216	0	0.623928	NA	NA	PRKCQ	PKC_Delta	23	0.997236	loss	NM_020647	216	S	Y	rs563245256
JPH1:216:S:Y	JPH1	GGLFRRGSLLGSMKL	GGLFRRGYLLGSMKL	216	0	0.407096	NA	NA	PRKCG	PKC_Alpha	40	0.580701	loss	NM_020647	216	S	Y	rs563245256
JPH1:216:S:Y	JPH1	GGLFRRGSLLGSMKL	GGLFRRGYLLGSMKL	216	0	0.393001	NA	NA	CAMK2B	CAMK2	12	0.633523	loss	NM_020647	216	S	Y	rs563245256
JPH1:216:S:Y	JPH1	GGLFRRGSLLGSMKL	GGLFRRGYLLGSMKL	216	0	0.666789	NA	NA	PKN1	PKN	21	0.999672	loss	NM_020647	216	S	Y	rs563245256
JPH1:216:S:Y	JPH1	GGLFRRGSLLGSMKL	GGLFRRGYLLGSMKL	216	0	0.857473	NA	NA	CAMK2G	CAMK2	22	0.999934	loss	NM_020647	216	S	Y	rs563245256
JPH1:216:S:Y	JPH1	GGLFRRGSLLGSMKL	GGLFRRGYLLGSMKL	216	0	0.220254	NA	NA	PRKCA	PKC_Alpha	230	0.980349	loss	NM_020647	216	S	Y	rs563245256
JPH1:216:S:Y	JPH1	GGLFRRGSLLGSMKL	GGLFRRGYLLGSMKL	216	0	0.562892	NA	NA	AKT2	Akt	16	0.894136	loss	NM_020647	216	S	Y	rs563245256
JPH1:216:S:Y	JPH1	GGLFRRGSLLGSMKL	GGLFRRGYLLGSMKL	216	0	NA	0.440098	NA	JAK1	JAK	19	0.721627	gain	NM_020647	216	S	Y	rs563245256
JPH1:216:S:Y	JPH1	GGLFRRGSLLGSMKL	GGLFRRGYLLGSMKL	216	0	0.272005	NA	NA	PRKCB	PKC_Alpha	67	0.939357	loss	NM_020647	216	S	Y	rs563245256
JPH1:216:S:Y	JPH1	GGLFRRGSLLGSMKL	GGLFRRGYLLGSMKL	216	0	0.417439	NA	NA	MAP3K5	STE11_ASK	20	0.669745	loss	NM_020647	216	S	Y	rs563245256
JPH1:216:S:Y	JPH1	GGLFRRGSLLGSMKL	GGLFRRGYLLGSMKL	216	0	0.494502	NA	NA	RPS6KB1	RSK_p70	28	0.839665	loss	NM_020647	216	S	Y	rs563245256
JPH1:216:S:Y	JPH1	GGLFRRGSLLGSMKL	GGLFRRGYLLGSMKL	216	0	0.256737	NA	NA	PRKDC	PIKK_DNAPK	67	0.507618	loss	NM_020647	216	S	Y	rs563245256
JPH1:216:S:Y	JPH1	GGLFRRGSLLGSMKL	GGLFRRGYLLGSMKL	216	0	0.690182	NA	NA	RPS6KA5	RSK_MSK	26	0.998579	loss	NM_020647	216	S	Y	rs563245256
JPH1:216:S:Y	JPH1	GGLFRRGSLLGSMKL	GGLFRRGYLLGSMKL	216	0	0.484567	NA	NA	PIM1	PIM	22	0.778763	loss	NM_020647	216	S	Y	rs563245256
JPH1:216:S:Y	JPH1	GGLFRRGSLLGSMKL	GGLFRRGYLLGSMKL	216	0	0.687598	NA	NA	AKT1	Akt	172	0.979982	loss	NM_020647	216	S	Y	rs563245256
JPH1:216:S:Y	JPH1	GGLFRRGSLLGSMKL	GGLFRRGYLLGSMKL	216	0	0.422832	NA	NA	ROCK2	DMPK_ROCK	11	0.779821	loss	NM_020647	216	S	Y	rs563245256
JPH1:216:S:Y	JPH1	GGLFRRGSLLGSMKL	GGLFRRGYLLGSMKL	216	0	0.576078	NA	NA	CAMK4	CAMK1	14	0.960384	loss	NM_020647	216	S	Y	rs563245256
JPH1:216:S:Y	JPH1	GGLFRRGSLLGSMKL	GGLFRRGYLLGSMKL	216	0	0.480939	NA	NA	TBK1	IKK	17	0.79327	loss	NM_020647	216	S	Y	rs563245256
JPH1:216:S:Y	JPH1	GGLFRRGSLLGSMKL	GGLFRRGYLLGSMKL	216	0	0.819746	NA	NA	MAPKAPK2	MAPKAPK_MAPKAPK	41	0.995886	loss	NM_020647	216	S	Y	rs563245256
JPH1:216:S:Y	JPH1	GGLFRRGSLLGSMKL	GGLFRRGYLLGSMKL	216	0	0.663068	NA	NA	ROCK1	DMPK_ROCK	45	0.965961	loss	NM_020647	216	S	Y	rs563245256
JPH1:216:S:Y	JPH1	GGLFRRGSLLGSMKL	GGLFRRGYLLGSMKL	216	0	0.664301	NA	NA	PAK2	STE20_PAKA	25	0.997931	loss	NM_020647	216	S	Y	rs563245256
JPH1:216:S:Y	JPH1	GGLFRRGSLLGSMKL	GGLFRRGYLLGSMKL	216	0	0.91851	NA	NA	PRKG1	PKG	50	0.99964	loss	NM_020647	216	S	Y	rs563245256
JPH1:216:S:Y	JPH1	GGLFRRGSLLGSMKL	GGLFRRGYLLGSMKL	216	0	0.89712	NA	NA	PRKD1	PKD	40	0.999982	loss	NM_020647	216	S	Y	rs563245256
JPH1:216:S:Y	JPH1	GGLFRRGSLLGSMKL	GGLFRRGYLLGSMKL	216	0	0.802111	NA	NA	RPS6KA3	RSK_RSK	40	0.998684	loss	NM_020647	216	S	Y	rs563245256
JPH1:216:S:Y	JPH1	GGLFRRGSLLGSMKL	GGLFRRGYLLGSMKL	216	0	0.796802	NA	NA	CAMK2A	CAMK2	69	0.943012	loss	NM_020647	216	S	Y	rs563245256
JPH1:216:S:Y	JPH1	GGLFRRGSLLGSMKL	GGLFRRGYLLGSMKL	216	0	0.867691	NA	NA	PAK1	STE20_PAKA	44	0.980962	loss	NM_020647	216	S	Y	rs563245256
JPH1:216:S:Y	JPH1	GGLFRRGSLLGSMKL	GGLFRRGYLLGSMKL	216	0	0.586532	NA	NA	MAP3K8	STE-Unique	18	0.99736	loss	NM_020647	216	S	Y	rs563245256
JPH1:216:S:Y	JPH1	GGLFRRGSLLGSMKL	GGLFRRGYLLGSMKL	216	0	0.914221	NA	NA	CHEK1	CAMKL_CHK1	104	0.993677	loss	NM_020647	216	S	Y	rs563245256
JPH1:216:S:Y	JPH1	GGLFRRGSLLGSMKL	GGLFRRGYLLGSMKL	216	0	0.736903	NA	NA	PRKCD	PKC_Delta	77	0.995065	loss	NM_020647	216	S	Y	rs563245256
JPH1:216:S:Y	JPH1	GGLFRRGSLLGSMKL	GGLFRRGYLLGSMKL	216	0	0.61848	NA	NA	SGK1	SGK	31	0.85213	loss	NM_020647	216	S	Y	rs563245256
JPH1:216:S:Y	JPH1	GGLFRRGSLLGSMKL	GGLFRRGYLLGSMKL	216	0	0.632844	NA	NA	PRKCH	PKC_Eta	11	0.999499	loss	NM_020647	216	S	Y	rs563245256
JPH1:216:S:Y	JPH1	GGLFRRGSLLGSMKL	GGLFRRGYLLGSMKL	216	0	0.483381	NA	NA	PAK4	STE20_PAKB	17	0.761852	loss	NM_020647	216	S	Y	rs563245256
JPH1:216:S:Y	JPH1	GGLFRRGSLLGSMKL	GGLFRRGYLLGSMKL	216	0	0.520869	NA	NA	PRKCE	PKC_Eta	35	0.948891	loss	NM_020647	216	S	Y	rs563245256
JPH1:216:S:Y	JPH1	GGLFRRGSLLGSMKL	GGLFRRGYLLGSMKL	216	0	0.419497	NA	NA	CHUK	IKK	31	0.851207	loss	NM_020647	216	S	Y	rs563245256
JPH1:216:S:Y	JPH1	GGLFRRGSLLGSMKL	GGLFRRGYLLGSMKL	216	0	0.689439	NA	NA	PRKCZ	PKC_Iota	40	0.999262	loss	NM_020647	216	S	Y	rs563245256
KANK2:323:S:G	KANK2	QAWPPPDSPVRVDTV	QAWPPPDGPVRVDTV	323	0	0.935598	NA	NA	MAPK8	MAPK_JNK	108	0.857628	loss	NM_001136191	323	S	G	rs202236248
KANK2:323:S:G	KANK2	QAWPPPDSPVRVDTV	QAWPPPDGPVRVDTV	323	0	0.553343	NA	NA	PAK4	STE20_PAKB	17	0.955689	loss	NM_001136191	323	S	G	rs202236248
KANK2:323:S:G	KANK2	QAWPPPDSPVRVDTV	QAWPPPDGPVRVDTV	323	0	0.550747	NA	NA	GSK3B	GSK	156	0.922163	loss	NM_001136191	323	S	G	rs202236248
KANK2:323:S:G	KANK2	QAWPPPDSPVRVDTV	QAWPPPDGPVRVDTV	323	0	0.875961	NA	NA	CDK4	CDK	45	0.984546	loss	NM_001136191	323	S	G	rs202236248
KANK2:323:S:G	KANK2	QAWPPPDSPVRVDTV	QAWPPPDGPVRVDTV	323	0	0.742823	NA	NA	HIPK2	DYRK_HIPK	22	0.873577	loss	NM_001136191	323	S	G	rs202236248
KANK2:323:S:G	KANK2	QAWPPPDSPVRVDTV	QAWPPPDGPVRVDTV	323	0	0.963108	NA	NA	MAPK1	MAPK_ERK1	328	0.996103	loss	NM_001136191	323	S	G	rs202236248
KANK2:323:S:G	KANK2	QAWPPPDSPVRVDTV	QAWPPPDGPVRVDTV	323	0	0.73624	NA	NA	MAPK7	MAPK_ERK5	27	0.850018	loss	NM_001136191	323	S	G	rs202236248
KANK2:323:S:G	KANK2	QAWPPPDSPVRVDTV	QAWPPPDGPVRVDTV	323	0	0.971426	NA	NA	CDK1	CDK_CDC2	373	0.996537	loss	NM_001136191	323	S	G	rs202236248
KANK2:323:S:G	KANK2	QAWPPPDSPVRVDTV	QAWPPPDGPVRVDTV	323	0	0.706455	NA	NA	MAPK12	MAPK_p38	14	0.763167	loss	NM_001136191	323	S	G	rs202236248
KANK2:323:S:G	KANK2	QAWPPPDSPVRVDTV	QAWPPPDGPVRVDTV	323	0	0.888929	NA	NA	MAPK9	MAPK_JNK	51	0.833983	loss	NM_001136191	323	S	G	rs202236248
KANK2:323:S:G	KANK2	QAWPPPDSPVRVDTV	QAWPPPDGPVRVDTV	323	0	0.959715	NA	NA	MAPK3	MAPK_ERK1	252	0.993072	loss	NM_001136191	323	S	G	rs202236248
KANK2:323:S:G	KANK2	QAWPPPDSPVRVDTV	QAWPPPDGPVRVDTV	323	0	0.954953	NA	NA	CDK2	CDK_CDC2	444	0.987731	loss	NM_001136191	323	S	G	rs202236248
[truncated: 4,322 more rows]
