# Supplementary material for: Human phospho‐signaling networks of SARS‐CoV‐2 infection are rewired by population genetic variants
Source: Mol Syst Biol. 2022 May 17;18(5):e10823. doi: 10.15252/msb.202110823 (PMC9112486; doi:10.15252/msb.202110823)
Supplement: Supplementary file 3 — Dataset EV3 [file MSB-18-0-s010.xlsx]

## Sheet: legend
Dataset EV3: Top genes with pSNVs.
Complete list of genes with pSNVs ranked by their FDR scores, corresponding to the null hypothesis that no pSNVs per gene cause a motif rewiring at SARS-CoV-2-associated phosphosites. Filtered genes (FDR < 0.1) are used in most analyses.

## Sheet: Table EV3
gene	FDR	n_pSNVs_all	n_pSNVs_direct	n_pSNVs_rewiring	n_pSNVs_proximal	n_pSNVs_distal
SRRM2	5.62804e-60	83	4	20	8	51
BUD13	5.99654e-24	11	0	5	1	5
PLEC	1.63923e-18	22	2	5	4	11
MFF	1.31276e-13	4	0	2	0	2
TNKS1BP1	2.10972e-10	17	0	5	1	11
TNS3	9.66959e-10	3	1	1	1	0
CDC42SE1	9.6799e-08	2	1	0	0	1
DARS	3.13369e-06	2	0	1	1	0
SMTN	3.13369e-06	9	1	4	1	3
ZDHHC23	3.13369e-06	4	2	2	0	0
BCLAF1	4.23065e-06	18	1	4	4	9
BOD1L1	4.43828e-06	8	0	4	2	2
THRAP3	2.62921e-05	9	0	5	0	4
JPH1	3.24674e-05	2	1	1	0	0
TBC1D1	3.75478e-05	9	1	3	0	5
MPHOSPH10	4.11672e-05	4	0	3	0	1
ANP32D	6.11677e-05	4	1	3	0	0
FLCN	6.79979e-05	4	0	2	0	2
SRRT	8.59915e-05	4	0	2	1	1
LMNB2	0.000190097	12	2	1	1	8
EIF4B	0.000313409	6	2	1	0	3
NSMCE4A	0.000354519	4	0	2	0	2
MAST2	0.000445472	5	0	3	0	2
PIEZO1	0.00045686	9	1	2	0	6
MPHOSPH8	0.000529011	8	0	3	3	2
DENND4C	0.000583177	3	1	1	0	1
INCENP	0.000656023	4	0	3	0	1
ARFGEF1	0.000917283	6	1	2	0	3
MAP1S	0.000980763	10	0	3	3	4
PPP1R18	0.00119507	4	0	4	0	0
TBC1D4	0.00119507	3	0	1	0	2
KANK2	0.00170344	4	1	1	0	2
TMEM131	0.00248758	4	1	1	0	2
MKI67	0.00469077	37	0	4	6	27
WDR91	0.00896535	3	0	3	0	0
EPB41L1	0.0123885	4	1	2	1	0
UBAC1	0.0158218	2	0	2	0	0
MICAL3	0.0160638	6	1	2	1	2
ARHGEF28	0.0161508	2	1	1	0	0
SYAP1	0.0193911	2	1	1	0	0
ARHGAP1	0.0198123	2	0	1	0	1
KIF1A	0.0198214	5	0	2	0	3
RBM34	0.0202654	5	0	2	1	2
SUN2	0.021021	9	0	3	1	5
TNS2	0.021021	4	1	2	1	0
ZHX3	0.021021	3	1	1	0	1
PRR35	0.0219538	6	1	2	0	3
PAK4	0.0245669	8	0	2	0	6
FLNC	0.0256525	5	0	1	2	2
NAV3	0.0256525	3	0	2	0	1
SOBP	0.0256525	4	1	1	1	1
TLN1	0.0281826	6	0	2	2	2
FNDC3B	0.0291282	5	0	2	0	3
HIST1H1C	0.032592	4	0	2	0	2
SLIRP	0.032592	4	1	1	0	2
PCM1	0.0327614	10	1	2	2	5
RALGAPA2	0.0327614	7	0	2	0	5
RSF1	0.0339363	6	2	0	0	4
LARP4B	0.0386663	4	1	1	1	1
MSH6	0.0386663	7	0	3	0	4
RIF1	0.0386663	4	1	1	0	2
ACIN1	0.03907	5	1	1	1	2
TRIM28	0.0426672	5	1	1	2	1
MZT2A	0.0453602	4	0	2	1	1
PFKL	0.0454039	3	0	2	0	1
ATG9A	0.0465045	4	0	2	0	2
NCOR2	0.0489565	20	0	3	2	15
PTPRU	0.059016	3	0	2	0	1
MAP7D3	0.0663202	8	0	2	0	6
PARP4	0.0716611	6	0	2	1	3
TNS1	0.0791648	17	0	3	1	13
FASN	0.0810404	2	1	0	1	0
ZNF318	0.0823166	4	0	2	1	1
PDS5B	0.0894995	3	0	1	0	2
CD2BP2	0.0925285	4	1	0	0	3
DDX24	0.0933974	2	1	0	0	1
NUMA1	0.0990268	6	0	2	0	4
PLEKHG3	0.109073	11	1	1	0	9
ARHGAP39	0.109308	3	0	2	0	1
RBM15B	0.123379	6	0	2	0	4
UTP20	0.124119	2	0	1	1	0
FOSL2	0.128644	6	0	2	1	3
MRPS16	0.128644	5	2	0	0	3
EIF2AK4	0.128662	4	1	0	0	3
PIKFYVE	0.15948	5	0	2	1	2
HSPB1	0.162308	1	1	0	0	0
WDR55	0.166208	1	1	0	0	0
AMBRA1	0.167223	3	0	2	0	1
LARP7	0.167223	3	1	1	0	1
TRIM24	0.167223	2	1	1	0	0
MBD1	0.170172	4	1	0	0	3
CCZ1B	0.18997	1	1	0	0	0
SRSF11	0.191634	1	0	1	0	0
RACGAP1	0.195137	2	0	2	0	0
RREB1	0.195137	1	0	1	0	0
SRRM1	0.195137	12	0	2	1	9
TAF12	0.195137	2	0	2	0	0
ABCC4	0.207295	3	1	0	0	2
CAMSAP1	0.207845	5	0	2	0	3
KIF3B	0.225589	2	1	1	0	0
MADD	0.225589	4	0	2	0	2
RNF169	0.231024	3	0	2	0	1
RHBDF2	0.24116	1	0	1	0	0
CYB5B	0.262711	3	1	1	0	1
SUDS3	0.267924	1	0	1	0	0
ABCF1	0.279539	2	1	0	0	1
SGPP1	0.279539	4	0	1	0	3
SNRK	0.288385	4	1	1	0	2
ETV6	0.296565	2	0	2	0	0
RNASEH1	0.296565	3	1	1	1	0
SIPA1L3	0.303052	2	1	0	0	1
MYO18A	0.326291	2	1	0	0	1
ZMYND8	0.331562	1	0	1	0	0
OGFR	0.375019	9	0	3	3	3
NCAPH	0.406209	5	0	2	2	1
PHLDB1	0.409406	8	0	2	0	6
TJP2	0.409406	5	1	0	1	3
HABP4	0.415531	2	0	1	0	1
REEP4	0.469335	6	0	2	0	4
DGKQ	0.5015	1	0	1	0	0
HIST1H1D	0.537425	6	1	0	0	5
ELF1	0.544148	1	0	1	0	0
TCOF1	0.544148	12	1	1	2	8
ERCC5	0.566559	2	0	2	0	0
HCFC1	0.596476	4	2	0	1	1
ID2	0.640766	1	1	0	0	0
SYMPK	0.735782	4	0	1	0	3
PTPN21	0.747827	2	1	1	0	0
AKAP12	0.786757	3	0	1	0	2
RGL2	0.786757	2	0	1	0	1
SQSTM1	0.788497	6	0	2	3	1
FAM83G	0.820309	6	0	1	1	4
FAM53A	0.850774	5	0	1	3	1
RRN3	0.850774	4	0	1	1	2
ZC3H14	0.856894	4	0	1	1	2
ULK1	0.865409	5	0	1	2	2
ARHGAP23	0.897756	8	0	1	3	4
BAZ1B	0.908532	3	0	1	1	1
CEP170	0.908532	4	0	1	0	3
FAM117A	0.908532	3	0	1	0	2
HS1BP3	0.908532	1	0	1	0	0
LRWD1	0.908532	6	0	1	0	5
LUZP1	0.908532	3	0	1	0	2
MDM4	0.908532	2	1	0	0	1
MID1	0.908532	4	0	1	0	3
PDE8A	0.908532	2	0	1	0	1
SH3BP4	0.908532	2	0	1	0	1
SLC4A2	0.908532	6	0	1	1	4
SNIP1	0.908532	2	1	1	0	0
SYNE1	0.908532	2	0	1	0	1
ZNF609	0.908532	1	0	1	0	0
DST	0.910743	2	0	1	0	1
MYLK	0.910743	3	0	1	0	2
RBM7	0.916943	3	1	0	0	2
PHACTR4	0.920461	1	0	1	0	0
PLEKHH2	0.948704	1	0	1	0	0
KDM2B	0.952044	2	0	1	0	1
CRTC3	0.952657	2	0	1	0	1
PRKAR2A	0.984082	3	1	0	2	0
ABCC3	1	3	0	0	0	3
ABI2	1	1	0	0	0	1
ABL1	1	1	0	0	0	1
ABLIM1	1	2	0	0	0	2
ABR	1	3	0	1	1	1
ACAP2	1	1	0	1	0	0
ACLY	1	3	0	0	2	1
ACSS2	1	2	0	1	0	1
ADD1	1	2	0	0	1	1
ADD3	1	5	0	1	2	2
ADGRE5	1	4	0	1	2	1
AFAP1	1	3	1	0	0	2
AHSG	1	4	0	0	1	3
AJUBA	1	2	0	0	0	2
AKAP11	1	1	0	0	0	1
AKAP13	1	10	0	0	2	8
AKR1B1	1	3	0	0	0	3
AKT1S1	1	1	0	0	0	1
ALB	1	1	0	0	0	1
ALDH1A1	1	2	0	0	1	1
ALYREF	1	1	0	0	1	0
ANAPC1	1	1	0	0	1	0
ANKIB1	1	1	0	0	0	1
ANKLE2	1	3	0	1	1	1
ANLN	1	4	0	1	1	2
ANP32B	1	1	0	0	0	1
ANXA2	1	2	0	1	0	1
APC	1	1	0	0	0	1
ARFGAP3	1	1	0	1	0	0
ARFGEF2	1	3	0	0	0	3
ARHGAP29	1	5	0	1	2	2
ARHGAP5	1	1	0	1	0	0
ARHGEF2	1	1	0	1	0	0
ARL6IP6	1	2	0	0	1	1
ARMCX5-GPRASP2	1	1	0	0	0	1
ARRB1	1	2	0	0	1	1
ASAP1	1	1	0	0	0	1
ATN1	1	4	0	0	1	3
ATP13A1	1	2	0	1	0	1
ATP13A3	1	1	0	1	0	0
ATRIP	1	2	0	1	0	1
ATRX	1	2	0	0	0	2
ATXN2L	1	1	0	0	0	1
AUTS2	1	2	0	0	0	2
BABAM1	1	1	0	1	0	0
BAG4	1	3	0	1	0	2
BAZ1A	1	3	0	1	0	2
BCAS3	1	3	0	1	1	1
BCKDK	1	2	0	0	1	1
BCL2L12	1	1	0	1	0	0
BCL2L13	1	1	0	1	0	0
BCL9L	1	2	0	0	0	2
BMPR2	1	1	0	0	0	1
BOP1	1	2	0	0	0	2
BRAF	1	1	0	0	0	1
BRD1	1	2	0	0	0	2
BRPF1	1	3	0	1	1	1
BRWD1	1	3	0	0	1	2
BUB1	1	3	0	1	1	1
BYSL	1	2	0	0	0	2
C12orf45	1	2	0	0	0	2
C1orf52	1	1	0	0	1	0
C2CD2L	1	2	0	0	1	1
C2CD5	1	2	0	0	0	2
C9orf78	1	4	0	1	1	2
CAMSAP2	1	3	0	0	0	3
CARHSP1	1	7	0	0	0	7
CBX8	1	7	1	0	1	5
CCAR2	1	2	0	1	0	1
CCDC6	1	3	0	0	1	2
CCDC61	1	2	0	0	0	2
CCDC86	1	5	0	1	1	3
CCNH	1	2	0	1	0	1
CCNL1	1	2	0	0	0	2
CCT4	1	2	1	0	0	1
CD2AP	1	3	0	0	0	3
CDC23	1	3	0	1	0	2
CDC6	1	1	0	0	0	1
CDK11A	1	2	0	0	0	2
CDK12	1	3	0	1	1	1
CDK13	1	6	0	1	1	4
CDK5RAP2	1	3	0	0	0	3
CDK7	1	1	0	0	1	0
CEBPZ	1	1	0	0	0	1
CENPF	1	3	0	1	2	0
CFDP1	1	2	0	0	1	1
CHAF1A	1	3	1	0	0	2
CHAF1B	1	1	0	1	0	0
CHAMP1	1	2	1	0	0	1
CHD1	1	4	0	1	0	3
CHD3	1	1	0	0	0	1
CIT	1	1	0	1	0	0
CLASP2	1	1	0	1	0	0
CLIP2	1	2	0	1	0	1
CLTC	1	1	0	0	0	1
COBLL1	1	2	0	1	0	1
COIL	1	1	0	0	1	0
COPA	1	1	0	1	0	0
CPSF2	1	1	0	0	0	1
CPSF3	1	1	0	0	0	1
CTTN	1	2	0	0	0	2
CXADR	1	2	0	0	1	1
CYFIP1	1	1	0	0	0	1
DBN1	1	8	0	1	1	6
DBNL	1	2	0	0	1	1
DCAF15	1	2	0	0	0	2
DDA1	1	2	0	0	0	2
DDX18	1	3	0	0	0	3
DDX23	1	1	0	0	0	1
DDX39A	1	1	0	0	0	1
DDX42	1	2	0	0	0	2
DDX54	1	7	1	1	1	4
DDX55	1	1	0	0	1	0
DEPDC1B	1	3	0	1	0	2
DFFA	1	4	0	1	2	1
DGCR8	1	3	0	0	0	3
DKC1	1	5	0	0	1	4
DMTN	1	1	0	0	0	1
DNAJC17	1	2	0	0	0	2
DNAJC19	1	2	0	0	1	1
DNM1L	1	2	0	0	0	2
DNMT1	1	4	0	0	0	4
DNTTIP2	1	1	0	0	0	1
DOCK9	1	3	0	0	1	2
DONSON	1	1	0	0	0	1
DPF2	1	1	0	0	1	0
DPYSL3	1	2	0	0	1	1
DSN1	1	2	0	0	0	2
DTL	1	2	0	0	0	2
DYNC1LI2	1	1	0	0	0	1
EAPP	1	3	0	1	0	2
EDC4	1	2	0	0	0	2
EEF2K	1	1	0	1	0	0
EGFR	1	1	0	0	0	1
EHD4	1	2	0	0	1	1
EHMT2	1	1	0	0	0	1
EIF2A	1	2	0	0	1	1
EIF4ENIF1	1	5	0	0	0	5
EIF4G1	1	2	0	1	0	1
EIF5	1	1	0	0	1	0
EIF5B	1	4	0	0	1	3
ELAC2	1	2	0	1	0	1
EML4	1	2	0	0	0	2
ENO1	1	3	0	0	0	3
EPB41L2	1	3	0	1	0	2
EPB41L3	1	1	0	0	0	1
EPS15L1	1	2	0	0	0	2
ERC1	1	3	0	0	2	1
ETV3	1	1	0	0	0	1
EZH2	1	1	0	0	0	1
FAM110A	1	1	0	0	0	1
FAM160A2	1	1	0	1	0	0
FAM53C	1	1	0	0	0	1
FAM76B	1	3	0	1	1	1
FAM83H	1	4	0	1	2	1
FGFR1OP	1	1	0	0	1	0
FILIP1L	1	3	0	0	0	3
FIP1L1	1	1	0	0	1	0
FLII	1	3	1	0	1	1
FLNA	1	4	1	0	0	3
FLNB	1	3	0	1	0	2
FNBP1	1	2	0	1	0	1
FOXK1	1	1	0	0	1	0
FRA10AC1	1	1	0	0	0	1
FRMD4A	1	1	0	0	0	1
FRMD6	1	3	0	1	0	2
FUBP1	1	1	0	1	0	0
GBF1	1	3	0	1	0	2
GCFC2	1	3	0	0	1	2
GIGYF2	1	2	0	0	1	1
GIT1	1	2	0	0	0	2
GIT2	1	3	0	1	0	2
GNL3L	1	2	0	0	1	1
GOLGB1	1	1	0	0	0	1
GPATCH8	1	2	0	0	1	1
GPRASP2	1	1	0	0	0	1
GPRIN1	1	1	0	0	0	1
GTPBP4	1	3	0	1	0	2
HDAC1	1	3	0	1	0	2
HDAC4	1	1	0	0	0	1
HDGF	1	1	0	0	1	0
HECTD1	1	2	0	0	0	2
HIRIP3	1	5	0	1	1	3
HIST1H2BJ	1	2	0	0	0	2
HIST1H4B	1	1	0	0	0	1
HIST1H4H	1	2	0	0	1	1
HIST1H4J	1	1	0	0	1	0
HIST1H4L	1	1	0	0	0	1
HIST4H4	1	1	0	0	1	0
HJURP	1	6	0	1	0	5
HMGA1	1	1	0	1	0	0
HMGN1	1	2	0	0	1	1
HNF1B	1	3	0	0	0	3
HNRNPM	1	2	1	0	1	0
HNRNPU	1	1	0	0	1	0
HNRNPUL1	1	3	0	0	2	1
HOMER3	1	5	0	0	1	4
HSP90AB1	1	2	0	0	0	2
HSPBP1	1	1	0	0	0	1
HTT	1	2	0	0	0	2
HUWE1	1	1	0	0	1	0
IGF2R	1	2	0	1	0	1
IKBKB	1	1	0	0	0	1
ING5	1	3	0	0	0	3
INPP5E	1	3	0	1	1	1
INTS10	1	1	0	0	1	0
IRF2BP2	1	3	0	1	0	2
ITSN1	1	5	1	0	1	3
IWS1	1	2	1	0	0	1
JMJD1C	1	3	0	1	1	1
KAT5	1	1	0	0	0	1
KATNA1	1	2	0	0	0	2
KBTBD11	1	3	0	1	0	2
KCTD3	1	2	0	0	1	1
KDM1A	1	1	0	0	0	1
KIAA0930	1	1	0	0	0	1
KIAA1143	1	2	0	0	0	2
KIAA1217	1	2	0	1	0	1
KIAA1522	1	5	0	0	0	5
KIAA1671	1	1	0	0	0	1
KIF13B	1	8	0	0	3	5
KIF1C	1	1	0	1	0	0
KIF23	1	1	0	0	0	1
KIFAP3	1	4	0	1	1	2
KLC2	1	1	0	1	0	0
KMT2B	1	2	0	0	0	2
KMT2D	1	1	0	0	0	1
KPNA6	1	1	0	0	1	0
KRT18	1	2	0	1	0	1
KTN1	1	1	0	0	0	1
LEMD2	1	1	0	0	0	1
LEO1	1	1	0	0	0	1
LIG1	1	4	0	1	2	1
LIMCH1	1	2	0	0	0	2
LMNA	1	1	0	0	0	1
LRCH4	1	4	0	0	4	0
LYAR	1	4	0	1	0	3
LYST	1	1	0	0	0	1
MAGED2	1	1	0	0	0	1
MAP1B	1	6	0	0	2	4
MAP2K3	1	2	0	0	0	2
MAP3K7	1	1	0	1	0	0
MAPRE3	1	1	0	0	0	1
MARK2	1	2	0	1	0	1
MASTL	1	3	0	0	1	2
MBD4	1	3	1	0	2	0
MCM4	1	6	0	2	1	3
MCM6	1	1	0	0	0	1
MCM7	1	1	0	1	0	0
MCMBP	1	1	0	0	0	1
MDC1	1	2	0	0	1	1
MED1	1	1	0	0	0	1
MED14	1	2	0	0	0	2
MEPCE	1	3	0	0	2	1
MET	1	1	0	0	0	1
METTL1	1	2	0	0	0	2
MFAP1	1	2	0	0	1	1
MIB1	1	2	0	0	1	1
MICALL1	1	4	0	1	1	2
MLF2	1	1	0	0	1	0
MNAT1	1	1	0	0	1	0
MPRIP	1	5	0	1	0	4
MRPS31	1	2	0	0	1	1
MSI1	1	1	1	0	0	0
MTA2	1	1	0	0	0	1
MTA3	1	4	1	0	0	3
MTDH	1	2	0	0	1	1
MTFR1L	1	1	0	0	0	1
MTMR2	1	2	0	0	1	1
MTUS1	1	2	0	0	0	2
MVB12A	1	1	0	0	0	1
MVP	1	1	0	0	1	0
MYCBP2	1	1	0	0	1	0
MYH10	1	1	0	0	0	1
MYH9	1	4	0	1	1	2
MYL12A	1	1	0	0	0	1
MZT2B	1	1	0	0	0	1
N4BP1	1	1	0	0	0	1
NADK	1	2	0	0	1	1
NAP1L1	1	1	0	0	0	1
NBN	1	2	0	1	0	1
NCAPG	1	1	0	1	0	0
NCAPH2	1	2	0	0	0	2
NCBP3	1	2	1	0	0	1
NCK1	1	1	0	0	1	0
NCOA1	1	2	0	1	0	1
NCOA3	1	3	0	0	1	2
NCOR1	1	2	0	1	0	1
NEDD4L	1	1	0	0	0	1
NEK9	1	1	0	0	0	1
NEO1	1	1	0	1	0	0
NF1	1	1	0	0	1	0
NIPBL	1	1	0	0	0	1
NKTR	1	1	0	0	0	1
NMD3	1	1	1	0	0	0
NME1	1	2	0	0	0	2
NME2	1	1	0	0	0	1
NOLC1	1	3	0	0	1	2
NOP56	1	8	1	1	1	5
NPM1	1	1	0	0	0	1
NSD1	1	4	0	0	0	4
NUCKS1	1	1	0	0	0	1
NUP107	1	2	1	1	0	0
NUP214	1	2	0	0	0	2
NUP35	1	1	0	0	1	0
OPTN	1	3	0	0	0	3
OSBP	1	1	0	0	0	1
OSBPL10	1	3	0	0	2	1
OSBPL3	1	2	0	1	0	1
OSTF1	1	3	0	0	0	3
PACRGL	1	2	0	0	1	1
PACS1	1	1	0	0	0	1
PACSIN3	1	2	0	0	0	2
PANK2	1	2	0	0	0	2
PAPOLG	1	1	0	0	0	1
PARD6B	1	1	0	0	0	1
PCBD1	1	2	0	0	1	1
PCBP1	1	1	0	0	1	0
PCF11	1	4	0	2	0	2
PGLS	1	1	0	0	0	1
PGRMC1	1	5	0	0	1	4
PHF2	1	1	0	0	0	1
PHKA1	1	1	0	0	1	0
PHLDB2	1	2	0	1	0	1
PHRF1	1	2	1	0	0	1
PI4KA	1	1	0	0	0	1
PKMYT1	1	2	0	1	0	1
PKN1	1	1	0	0	0	1
PKN2	1	1	0	0	0	1
PKP4	1	3	0	0	0	3
PLEKHA2	1	3	0	0	1	2
PLEKHA5	1	2	0	0	0	2
PLEKHA7	1	7	0	0	2	5
PMS2	1	6	1	0	3	2
PNN	1	6	0	0	1	5
POLDIP3	1	1	1	0	0	0
POLR2A	1	1	0	1	0	0
POLR3E	1	1	0	0	0	1
POP1	1	1	0	0	0	1
PPIA	1	1	0	0	0	1
PPIG	1	10	0	1	2	7
PPIL4	1	1	0	0	0	1
PPP1R12A	1	1	0	0	0	1
PRKAB1	1	1	1	0	0	0
PRKACG	1	2	0	0	2	0
PROSER2	1	5	0	2	3	0
PRPF40B	1	1	0	0	1	0
PRPF4B	1	6	0	1	1	4
PRR14	1	5	0	2	0	3
PSIP1	1	2	0	1	0	1
PSMA3	1	1	0	0	0	1
PSMB5	1	2	0	1	1	0
PSMD11	1	1	0	1	0	0
PSMF1	1	5	0	0	0	5
PTGFRN	1	1	0	0	0	1
PTK7	1	3	0	0	1	2
PTPN12	1	1	0	1	0	0
PTPN13	1	1	0	1	0	0
PTPN14	1	5	0	0	2	3
PUS1	1	2	1	1	0	0
RAB11FIP2	1	1	0	0	1	0
RABGEF1	1	4	0	0	2	2
RAF1	1	2	0	0	1	1
RAI14	1	1	0	0	0	1
RALGAPA1	1	1	0	0	0	1
RALGAPB	1	1	0	0	1	0
RALGPS2	1	1	0	0	1	0
RALY	1	2	0	0	0	2
RANBP10	1	3	0	0	2	1
RANBP2	1	5	0	0	1	4
RAPGEF1	1	1	0	0	0	1
RASL11A	1	3	0	1	0	2
RASSF8	1	1	0	0	0	1
RBBP6	1	3	0	1	1	1
RBL1	1	2	0	0	0	2
RBM12B	1	3	0	0	2	1
RBM15	1	1	0	0	1	0
RBM25	1	1	0	0	1	0
RBM26	1	1	0	0	0	1
RBMS1	1	5	0	1	1	3
RBMX2	1	1	0	0	0	1
RCC2	1	1	0	1	0	0
RECQL4	1	1	0	0	0	1
REPS1	1	2	0	0	1	1
RERE	1	3	0	0	1	2
RFC1	1	3	0	0	0	3
RFFL	1	1	0	1	0	0
RMDN3	1	1	0	1	0	0
RNF213	1	1	0	1	0	0
RNPC3	1	4	0	0	2	2
RPA1	1	3	0	0	1	2
RPL22L1	1	1	0	0	1	0
RPL28	1	1	0	0	0	1
RPL29	1	2	0	0	0	2
RPS16	1	1	0	0	1	0
RPS20	1	2	0	1	0	1
RPS6KB1	1	1	0	0	1	0
RSL1D1	1	3	0	0	0	3
RUBCN	1	1	0	0	0	1
RUNX1	1	2	0	0	0	2
SAFB	1	3	0	1	1	1
SAFB2	1	1	0	0	0	1
SAMD4A	1	1	0	0	1	0
SAV1	1	2	0	0	1	1
SCAF1	1	5	1	0	1	3
SCAF11	1	1	0	0	0	1
SCRIB	1	5	0	0	2	3
SCRN2	1	1	0	1	0	0
SEC61B	1	1	0	0	0	1
SETD2	1	2	0	0	0	2
SF3B2	1	3	0	0	0	3
SGTA	1	2	0	0	1	1
SH2D4A	1	3	1	0	1	1
SH3BP5L	1	1	0	0	0	1
SH3KBP1	1	1	0	0	0	1
SH3RF1	1	1	0	1	0	0
SHROOM2	1	1	0	0	0	1
SIN3A	1	1	0	0	0	1
SLAIN2	1	1	0	0	1	0
SLC16A1	1	1	0	0	0	1
SLC25A46	1	3	0	1	0	2
SLC26A6	1	1	0	0	0	1
SLC7A6OS	1	3	0	1	1	1
SMARCAD1	1	1	0	0	0	1
SMARCC1	1	5	0	1	0	4
SMC4	1	3	0	0	0	3
SMG8	1	2	0	1	0	1
SNAPIN	1	4	0	0	3	1
SNTB1	1	3	0	1	0	2
SNTB2	1	1	0	0	0	1
SNX2	1	2	0	1	0	1
SON	1	4	0	0	0	4
SORBS1	1	3	0	1	0	2
SPAG9	1	3	0	0	0	3
SPECC1L	1	2	0	0	0	2
SPEN	1	1	0	0	0	1
SPICE1	1	3	0	0	1	2
SPIRE1	1	1	0	0	0	1
SPIRE2	1	2	0	0	1	1
SPP1	1	6	0	1	1	4
SPTBN1	1	1	0	0	0	1
SRBD1	1	3	0	0	1	2
SRCAP	1	1	0	0	0	1
SRP14	1	1	0	0	0	1
SSB	1	3	0	1	0	2
SSH2	1	2	0	0	1	1
STARD13	1	4	0	0	0	4
STK10	1	4	0	0	2	2
STK11IP	1	2	0	1	0	1
STK17A	1	2	0	1	1	0
STK3	1	1	0	0	1	0
STT3B	1	1	0	0	0	1
STX4	1	1	0	0	0	1
SUPT6H	1	1	0	0	0	1
SUV39H2	1	2	0	1	0	1
SVIL	1	2	0	0	0	2
SYNE2	1	1	0	0	1	0
SYNJ2	1	1	0	0	0	1
SYNPO	1	2	0	0	1	1
SYNRG	1	2	0	0	0	2
SZRD1	1	1	0	0	0	1
TANC1	1	2	0	0	0	2
TBC1D14	1	1	0	0	0	1
TBC1D2	1	3	0	1	1	1
TBC1D9B	1	5	0	0	2	3
TCP11L1	1	3	0	0	2	1
TFPT	1	2	0	0	1	1
TIMELESS	1	4	0	0	3	1
TJP1	1	2	0	0	0	2
TMX1	1	1	0	1	0	0
TNFAIP1	1	4	0	0	0	4
TNFAIP3	1	1	0	0	0	1
TNRC6C	1	3	0	1	1	1
TOM1	1	5	0	1	1	3
TOR1AIP1	1	1	0	0	0	1
TP53BP1	1	3	0	0	0	3
TPR	1	1	0	0	0	1
TRAF3IP1	1	1	0	1	0	0
TRAFD1	1	3	0	1	0	2
TRIM25	1	2	0	0	0	2
TRIM47	1	1	0	0	0	1
TRIM5	1	4	0	1	1	2
TRIO	1	3	0	0	1	2
TRIP12	1	4	0	0	0	4
TSC2	1	4	0	0	1	3
TSSC4	1	3	0	0	0	3
TTC28	1	3	1	0	0	2
TTC7A	1	8	0	0	2	6
TUBGCP5	1	2	0	0	0	2
UBE4B	1	2	0	0	1	1
UBR5	1	2	0	0	0	2
UCKL1	1	2	0	1	0	1
UNC13B	1	1	0	1	0	0
UNK	1	1	0	0	0	1
UPF1	1	1	0	0	0	1
USP14	1	3	0	0	1	2
USP24	1	1	0	0	0	1
USP32	1	1	0	0	0	1
USP39	1	2	0	0	0	2
USP6	1	2	0	0	0	2
VAMP4	1	2	0	1	1	0
VCL	1	4	0	2	0	2
VGF	1	1	0	1	0	0
VIM	1	3	0	0	1	2
VPS35	1	1	0	0	0	1
WBP11	1	1	0	0	0	1
WDHD1	1	2	0	1	0	1
WDR20	1	2	0	0	0	2
WDR59	1	3	0	1	0	2
WDR70	1	2	0	1	0	1
WDR77	1	3	0	0	0	3
XPC	1	4	0	0	2	2
XRN2	1	1	0	1	0	0
YAP1	1	5	0	0	1	4
YEATS2	1	1	0	0	0	1
YTHDC1	1	2	0	1	1	0
ZBTB7A	1	2	0	0	0	2
ZC3HAV1L	1	4	0	0	2	2
ZC3HC1	1	5	0	0	0	5
ZDHHC5	1	1	0	0	0	1
ZEB1	1	2	0	0	0	2
ZFAND3	1	1	0	0	0	1
ZFC3H1	1	4	1	0	2	1
ZFP36L1	1	3	0	0	0	3
ZFP91	1	1	0	1	0	0
ZMYM4	1	2	0	1	0	1
ZNF22	1	1	0	0	0	1
ZNF444	1	2	0	0	0	2
ZNF622	1	2	0	0	0	2
ZNF638	1	5	0	1	1	3
ZNF672	1	1	0	0	0	1
ZNF687	1	4	0	0	1	3
ZNRF2	1	3	0	0	0	3
ZYX	1	6	0	1	1	4
