# Supplementary material for: Human phospho‐signaling networks of SARS‐CoV‐2 infection are rewired by population genetic variants
Source: Mol Syst Biol. 2022 May 17;18(5):e10823. doi: 10.15252/msb.202110823 (PMC9112486; doi:10.15252/msb.202110823)
Supplement: Supplementary file 4 — Dataset EV4 [file MSB-18-0-s009.xlsx]

## Sheet: legend
Dataset EV4: Molecular pathways, processes, and expression signatures of human tissues enriched in top genes with pSNVs.
Results of pathway and tissue enrichment analysis of top genes with pSNV using ActivePathways (FDR < 0.2). Gene sets of biological processes of Gene Ontology, molecular pathways of Reactome, protein complexes of CORUM, and gene expression signatures of human tissues from the Human Protein Atlas (HPA) are shown. For each enriched gene set, three FDR-ranked list of genes with pSNVs are included: ra…

## Sheet: Table EV4
result_type	term.id	term.name	pval	term.size	term.type	fdr	pSNV_genes_enriched	all_pSNV_genes	top_pSNV_genes
complexes	CORUM:351	Spliceosome	0.000780302	27	CORUM	0.00312121	SRRM2;BUD13	SRRM2;BUD13;SRRT;ACIN1;CD2BP2;SRSF11;SRRM1;CDK12;PRPF4B;SF3B2;MFAP1;USP39;DDX23;RBM15;RBM25;SPEN;WBP11	SRRM2;BUD13;SRRT;ACIN1;CD2BP2
complexes	CORUM:929	CEN complex	0.013095	10	CORUM	0.02619	SRRT;RSF1;RACGAP1;ZFP91;COBLL1;CBX8	SRRT;RSF1;RACGAP1;ZFP91;COBLL1;CBX8;KIF23	SRRT;RSF1
pathways	REAC:R-HSA-6811434	COPI-dependent Golgi-to-ER retrograde traffic	0.00174404	12	REAC	0.104033	KIF1A;RACGAP1;KIF3B;KIFAP3;COPA;KLC2;KIF1C;GBF1	KIF1A;RACGAP1;KIF3B;KIFAP3;COPA;KLC2;KIF1C;GBF1;ARFGAP3;KIF13B;KIF23	KIF1A
pathways	REAC:R-HSA-6811442	Intra-Golgi and retrograde Golgi-to-ER traffic	0.00253845	15	REAC	0.104033	KIF1A;RACGAP1;KIF3B;KIFAP3;COPA;KLC2;KIF1C;IGF2R;GBF1	KIF1A;RACGAP1;KIF3B;KIFAP3;COPA;KLC2;KIF1C;IGF2R;GBF1;VAMP4;ARFGAP3;KIF13B;DYNC1LI2;KIF23	KIF1A
pathways	REAC:R-HSA-1445148	Translocation of SLC2A4 (GLUT4) to the plasma membrane	0.0033561	12	REAC	0.104033	TBC1D1;TBC1D4;RALGAPA2;KIF3B;PRKAB1;MYH9;KIFAP3	TBC1D1;TBC1D4;RALGAPA2;KIF3B;PRKAB1;MYH9;KIFAP3;C2CD5;RALGAPB;STX4	TBC1D1;TBC1D4;RALGAPA2
pathways	REAC:R-HSA-8856688	Golgi-to-ER retrograde transport	0.00361855	13	REAC	0.104033	KIF1A;RACGAP1;KIF3B;KIFAP3;COPA;KLC2;KIF1C;GBF1	KIF1A;RACGAP1;KIF3B;KIFAP3;COPA;KLC2;KIF1C;GBF1;ARFGAP3;KIF13B;DYNC1LI2;KIF23	KIF1A
processes	GO:0046578	regulation of Ras protein signal transduction	0.000408495	26	GO	0.13793	CDC42SE1;FLCN;DENND4C;ARFGEF1;KANK2;ARHGEF28	CDC42SE1;FLCN;DENND4C;ARFGEF1;KANK2;ARHGEF28;MADD;RGL2;SQSTM1;GBF1;ARHGEF2;AKAP13;STARD13;TNFAIP1;ARFGEF2;ARRB1;AUTS2;RAF1;ABL1;MET;NF1;RALGPS2;RAPGEF1	CDC42SE1;FLCN;DENND4C;ARFGEF1;KANK2;ARHGEF28
processes	GO:0007018	microtubule-based movement	0.000519699	22	GO	0.13793	MAP1S;KIF1A;SUN2;SLIRP;PCM1;HSPB1;RACGAP1;KIF3B;DST;KIFAP3;KLC2;KIF1C;TRAF3IP1	MAP1S;KIF1A;SUN2;SLIRP;PCM1;HSPB1;RACGAP1;KIF3B;DST;KIFAP3;KLC2;KIF1C;TRAF3IP1;KIF13B;MAP1B;SNAPIN;HTT;DYNC1LI2;HNRNPU;KIF23;KTN1;SYNE2	MAP1S;KIF1A;SUN2;SLIRP;PCM1
processes	GO:0051056	regulation of small GTPase mediated signal transduction	0.000634647	44	GO	0.13793	CDC42SE1;FLCN;DENND4C;ARFGEF1;KANK2;ARHGEF28;ARHGAP1;RALGAPA2;ARHGAP39;RACGAP1;MADD;SIPA1L3;RGL2;SQSTM1;ARHGAP23	CDC42SE1;FLCN;DENND4C;ARFGEF1;KANK2;ARHGEF28;ARHGAP1;RALGAPA2;ARHGAP39;RACGAP1;MADD;SIPA1L3;RGL2;SQSTM1;ARHGAP23;ARHGAP5;ITSN1;ARHGAP29;GBF1;DEPDC1B;ARHGEF2;ABR;AKAP13;STARD13;TNFAIP1;TSC2;ARFGEF2;CD2AP;TRIO;ARRB1;AUTS2;RAF1;ABL1;MET;NF1;RALGAPA1;RALGAPB;RALGPS2;RAPGEF1	CDC42SE1;FLCN;DENND4C;ARFGEF1;KANK2;ARHGEF28;ARHGAP1;RALGAPA2
processes	GO:0007266	Rho protein signal transduction	0.00112802	20	GO	0.163412	CDC42SE1;FLCN;KANK2;ARHGEF28;ARHGAP1	CDC42SE1;FLCN;KANK2;ARHGEF28;ARHGAP1;PHACTR4;ARHGAP5;ARHGAP29;ARHGEF2;AKAP13;STARD13;TNFAIP1;ARRB1;RAF1;ABL1;MET	CDC42SE1;FLCN;KANK2;ARHGEF28;ARHGAP1
processes	GO:0007265	Ras protein signal transduction	0.00125316	41	GO	0.163412	CDC42SE1;FLCN;DENND4C;ARFGEF1;KANK2;ARHGEF28;ARHGAP1	CDC42SE1;FLCN;DENND4C;ARFGEF1;KANK2;ARHGEF28;ARHGAP1;TRIM28;RREB1;MADD;RGL2;SQSTM1;PHACTR4;ARHGAP5;ARHGAP29;GBF1;ARHGEF2;AKAP13;DNMT1;STARD13;TNFAIP1;ARFGEF2;ARRB1;AUTS2;DBNL;RAF1;ABI2;ABL1;CYFIP1;MET;NF1;RALGPS2;RAPGEF1	CDC42SE1;FLCN;DENND4C;ARFGEF1;KANK2;ARHGEF28;ARHGAP1;TRIM28
processes	GO:0035023	regulation of Rho protein signal transduction	0.00181595	14	GO	0.184112	CDC42SE1;FLCN;KANK2;ARHGEF28	CDC42SE1;FLCN;KANK2;ARHGEF28;ARHGEF2;AKAP13;STARD13;TNFAIP1;ARRB1;RAF1;ABL1;MET	CDC42SE1;FLCN;KANK2;ARHGEF28
processes	GO:0006890	retrograde vesicle-mediated transport, Golgi to endoplasmic reticulum	0.00232449	10	GO	0.184112	RACGAP1;KIF3B;KIFAP3;COPA;KLC2;KIF1C;GBF1	RACGAP1;KIF3B;KIFAP3;COPA;KLC2;KIF1C;GBF1;ARFGAP3;HTT;KIF23
processes	GO:0010970	transport along microtubule	0.00254142	17	GO	0.184112	MAP1S;KIF1A;SUN2;PCM1;HSPB1;KIF3B;DST;KIFAP3;KIF1C;TRAF3IP1	MAP1S;KIF1A;SUN2;PCM1;HSPB1;KIF3B;DST;KIFAP3;KIF1C;TRAF3IP1;KIF13B;MAP1B;SNAPIN;HTT;HNRNPU;KIF23;SYNE2	MAP1S;KIF1A;SUN2;PCM1
processes	GO:0099111	microtubule-based transport	0.00254142	17	GO	0.184112	MAP1S;KIF1A;SUN2;PCM1;HSPB1;KIF3B;DST;KIFAP3;KIF1C;TRAF3IP1	MAP1S;KIF1A;SUN2;PCM1;HSPB1;KIF3B;DST;KIFAP3;KIF1C;TRAF3IP1;KIF13B;MAP1B;SNAPIN;HTT;HNRNPU;KIF23;SYNE2	MAP1S;KIF1A;SUN2;PCM1
tissues	HPA:0440343	skeletal muscle; myocytes[High]	0.00079604	96	HPA	0.0270654	SRRM2;BCLAF1;BOD1L1;THRAP3;JPH1;MPHOSPH10;SRRT;NSMCE4A	SRRM2;BCLAF1;BOD1L1;THRAP3;JPH1;MPHOSPH10;SRRT;NSMCE4A;SUN2;FLNC;TRIM28;PARP4;PDS5B;NUMA1;SRSF11;SYMPK;SQSTM1;MDM4;SYNE1;RASL11A;PPIG;FLII;ATRIP;GIT2;HNRNPM;NCBP3;FUBP1;CHAMP1;MCM4;PUS1;XRN2;INPP5E;TTC7A;EIF4ENIF1;ZNF687;CAMSAP2;RPA1;TP53BP1;ATRX;DSN1;MDC1;MTDH;RALY;SVIL;SYNPO;TUBGCP5;ZEB1;ALYREF;CDC6;DDX23;DPF2;FAM53C;HDGF;HNRNPU;KDM1A;LMNA;MTA2;NPM1;NUCKS1;PGLS;PHF2;RAPGEF1;RBM26;SLAIN2;TOR1AIP1	SRRM2;BCLAF1;BOD1L1;THRAP3;JPH1;MPHOSPH10;SRRT;NSMCE4A;SUN2;FLNC;TRIM28;PARP4;PDS5B;NUMA1
tissues	HPA:0290403	liver; hepatocytes[High]	0.00434168	63	HPA	0.0394326	SRRM2;BUD13	SRRM2;BUD13;BCLAF1;THRAP3;UBAC1;RBM34;CYB5B;OGFR;MDM4;ZFP91;SH2D4A;RASL11A;PPIG;SCAF1;ATRIP;HNRNPM;FUBP1;PTPN12;KRT18;ACAP2;SSB;PRPF4B;DKC1;EIF4ENIF1;PGRMC1;EIF5B;BRWD1;HNRNPUL1;RSL1D1;SPICE1;EML4;HMGN1;PACSIN3;PCBD1;TFPT;TUBGCP5;ALYREF;APC;LMNA;NPM1;NUCKS1;PCBP1;PHF2;RPL28;RPS6KB1;TOR1AIP1;USP24;ZNF22	SRRM2;BUD13;BCLAF1;THRAP3;UBAC1;RBM34
tissues	HPA:0500653	soft tissue 1; fibroblasts[High]	0.00462401	65	HPA	0.0394326	SRRM2;BUD13	SRRM2;BUD13;MPHOSPH8;MSH6;TRIM28;PDS5B;NUMA1;FAM117A;ZFP91;RMDN3;PPIG;SAFB;HNRNPM;FUBP1;XRN2;ACAP2;NSD1;ZNF687;OSTF1;TRIO;VIM;ARL6IP6;ATRX;HMGN1;MTDH;RPL29;TRIM25;AKAP11;ALYREF;ANP32B;CDK7;CHD3;CPSF2;DDX23;FOXK1;HDGF;HNRNPU;KDM1A;LMNA;N4BP1;NPM1;OSBP;PKN2;POLR3E;RBM26;SUPT6H;ZNF22	SRRM2;BUD13;MPHOSPH8;MSH6;TRIM28;PDS5B;NUMA1
tissues	HPA:0490693	smooth muscle; smooth muscle cells[High]	0.00544676	79	HPA	0.0394326	SRRM2;SMTN;BCLAF1;THRAP3;TBC1D1	SRRM2;SMTN;BCLAF1;THRAP3;TBC1D1;ARHGAP1;SUN2;TRIM28;PDS5B;NUMA1;AMBRA1;SRSF11;SYNE1;MYLK;ZFP91;VCL;RASL11A;PPIG;FLNA;SAFB;HNRNPM;NCBP3;FUBP1;CHAMP1;XRN2;ZNF687;TP53BP1;ATRX;C2CD5;HMGN1;MDC1;MTDH;SYNRG;ZEB1;ALYREF;CDC6;DDX23;FOXK1;HDGF;HNRNPU;LEMD2;LMNA;MTA2;MYL12A;N4BP1;NPM1;PHF2;POLR3E;RBM26;SLAIN2;SPEN;TOR1AIP1	SRRM2;SMTN;BCLAF1;THRAP3;TBC1D1;ARHGAP1;SUN2;TRIM28;PDS5B;NUMA1
tissues	HPA:0110223	cervix, uterine; squamous epithelial cells[High]	0.00579891	138	HPA	0.0394326	SRRM2;BUD13;BCLAF1;BOD1L1;THRAP3;MPHOSPH10;SRRT;EIF4B;MPHOSPH8	SRRM2;BUD13;BCLAF1;BOD1L1;THRAP3;MPHOSPH10;SRRT;EIF4B;MPHOSPH8;KANK2;RBM34;SUN2;LARP4B;MSH6;TRIM28;PDS5B;NUMA1;MRPS16;FOSL2;SRSF11;RREB1;CYB5B;SQSTM1;FAM117A;MDM4;RMDN3;ADD3;C9orf78;LIG1;RASL11A;PPIG;EIF4G1;SAFB;HNRNPM;NCBP3;FUBP1;ELAC2;CHAMP1;BAZ1A;YTHDC1;NCOR1;ANXA2;XRN2;IRF2BP2;SSB;HDAC1;RPS20;TTC7A;DKC1;EIF4ENIF1;EIF5B;NSD1;SON;ZNF687;HNRNPUL1;RPA1;RSL1D1;SF3B2;TP53BP1;AJUBA;ARL6IP6;GNL3L;HMG…	SRRM2;BUD13;BCLAF1;BOD1L1;THRAP3;MPHOSPH10;SRRT;EIF4B;MPHOSPH8;KANK2;RBM34;SUN2;LARP4B;MSH6;TRIM28;PDS5B;NUMA1
tissues	HPA:0130203	colon; endothelial cells[High]	0.00865136	103	HPA	0.0424115	SRRM2;BUD13;TNKS1BP1;BCLAF1;THRAP3	SRRM2;BUD13;TNKS1BP1;BCLAF1;THRAP3;MPHOSPH8;SUN2;TRIM28;PDS5B;NUMA1;HSPB1;SRSF11;CYB5B;ARHGAP23;FAM117A;SNIP1;ZFP91;MPRIP;PPIG;KIAA1217;KIF1C;FLII;CDK12;SAFB;HNRNPM;NCBP3;FUBP1;CHAMP1;BAG4;XRN2;IRF2BP2;EIF4ENIF1;SNAPIN;ZNF687;ERC1;HNRNPUL1;MASTL;SPICE1;TCP11L1;TP53BP1;VIM;ARL6IP6;ATRX;CFDP1;EHD4;HMGN1;MIB1;SYNPO;SYNRG;TRIM25;ZEB1;ALYREF;CHD3;CPSF2;DPF2;FOXK1;GOLGB1;HDGF;HNRNPU;KTN1;LEMD2;LMNA;MTA…	SRRM2;BUD13;TNKS1BP1;BCLAF1;THRAP3;MPHOSPH8;SUN2;TRIM28;PDS5B;NUMA1
tissues	HPA:0620223	vagina; squamous epithelial cells[High]	0.0089657	149	HPA	0.0424115	SRRM2;BUD13;TNKS1BP1;BCLAF1;BOD1L1;THRAP3	SRRM2;BUD13;TNKS1BP1;BCLAF1;BOD1L1;THRAP3;SRRT;EIF4B;RBM34;SUN2;RSF1;LARP4B;MSH6;TRIM28;PDS5B;NUMA1;MRPS16;FOSL2;HSPB1;SRSF11;SRRM1;CYB5B;SQSTM1;RRN3;MDM4;RBM7;ZFP91;RMDN3;C9orf78;LIG1;RASL11A;PPIG;COBLL1;EIF4G1;MCM7;CBX8;NCOA1;CDK12;SAFB;HNRNPM;NCBP3;FUBP1;CHAMP1;BAZ1A;YTHDC1;XRN2;IRF2BP2;SSB;SMARCC1;RPS20;TTC7A;PNN;DKC1;EIF4ENIF1;NSD1;SON;ZNF687;HNRNPUL1;MEPCE;RPA1;RSL1D1;SF3B2;ATRX;BYSL;CFDP1;…	SRRM2;BUD13;TNKS1BP1;BCLAF1;BOD1L1;THRAP3;SRRT;EIF4B;RBM34;SUN2;RSF1;LARP4B;MSH6;TRIM28;PDS5B;NUMA1
tissues	HPA:0460653	skin 1; fibroblasts[High]	0.0110043	100	HPA	0.0424115	SRRM2;BUD13	SRRM2;BUD13;BCLAF1;THRAP3;SRRT;MPHOSPH8;SUN2;RIF1;MSH6;TRIM28;PDS5B;NUMA1;CYB5B;FAM117A;ZFP91;RMDN3;PPIG;ATRIP;SAFB;HNRNPM;FUBP1;CHAMP1;MBD4;CDC23;ANXA2;XRN2;EIF4ENIF1;ZC3HC1;NSD1;SNAPIN;ZNF687;CAMSAP2;HNRNPUL1;RSL1D1;VIM;ABLIM1;CFDP1;CTTN;DSN1;EDC4;EIF2A;HMGN1;MIB1;MTDH;USP39;AKAP11;ALYREF;ANP32B;CHD3;CPSF2;DDX23;ETV3;FOXK1;HDGF;HNRNPU;KDM1A;LEMD2;MTA2;N4BP1;NPM1;OSBP;PCBP1;PHF2;POLR3E;RBM25;RBM…	SRRM2;BUD13;BCLAF1;THRAP3;SRRT;MPHOSPH8;SUN2;RIF1;MSH6;TRIM28;PDS5B;NUMA1
tissues	HPA:0460643	skin 1; Langerhans[High]	0.0112266	101	HPA	0.0424115	SRRM2;BUD13	SRRM2;BUD13;BCLAF1;THRAP3;SRRT;SUN2;LARP4B;MSH6;TRIM28;PDS5B;NUMA1;HSPB1;SRSF11;CYB5B;RRN3;ZFP91;RMDN3;RASL11A;PPIG;KLC2;CDK12;SAFB;HNRNPM;NCBP3;CHAMP1;MBD4;XRN2;DKC1;EIF4ENIF1;ZC3HC1;NSD1;SNAPIN;HNRNPUL1;RFC1;RPA1;RSL1D1;SF3B2;TCP11L1;VIM;DSN1;EIF2A;MIB1;MTDH;RALY;REPS1;USP39;ALYREF;BMPR2;CPSF2;DDX23;ETV3;FOXK1;HDGF;HNRNPU;KTN1;LEMD2;MAGED2;MTA2;NAP1L1;NPM1;OSBP;PCBP1;PKN2;POLR3E;RBM25;RBM26;SMA…	SRRM2;BUD13;BCLAF1;THRAP3;SRRT;SUN2;LARP4B;MSH6;TRIM28;PDS5B;NUMA1
tissues	HPA:0310433	lymph node; germinal center cells[High]	0.0140407	119	HPA	0.0427353	SRRM2;BUD13;BCLAF1;THRAP3;INCENP;PPP1R18;MKI67;UBAC1;RBM34;SUN2;TLN1;SLIRP;LARP4B;MSH6	SRRM2;BUD13;BCLAF1;THRAP3;INCENP;PPP1R18;MKI67;UBAC1;RBM34;SUN2;TLN1;SLIRP;LARP4B;MSH6;MRPS16;SRSF11;CYB5B;ABCF1;MYO18A;ELF1;FNBP1;PTPN13;PSIP1;CHAF1A;MPRIP;LIG1;EIF4G1;MCM7;CDK12;SAFB;HNRNPM;NCBP3;FUBP1;CHAMP1;ADGRE5;MBD4;MCM4;WDHD1;ARHGEF2;EPB41L2;XRN2;SMARCC1;RPS20;AKAP13;DKC1;EIF4ENIF1;RANBP2;DNMT1;STK10;HNRNPUL1;TCP11L1;VIM;C2CD5;DBNL;HMGN1;HSP90AB1;MDC1;NCAPH2;RALY;ALYREF;ANP32B;ATXN2L;BRAF…	SRRM2;BUD13;BCLAF1;THRAP3;INCENP;PPP1R18;MKI67;UBAC1;RBM34;SUN2;TLN1;SLIRP;LARP4B;MSH6
tissues	HPA:0460673	skin 1; melanocytes[High]	0.014828	116	HPA	0.0427353	SRRM2;BUD13	SRRM2;BUD13;BCLAF1;THRAP3;SRRT;MPHOSPH8;SUN2;LARP4B;MSH6;TRIM28;PDS5B;NUMA1;HSPB1;SRSF11;RRN3;ZFP91;RMDN3;LIG1;PPIG;CBX8;HIRIP3;CDK12;SAFB;HNRNPM;NCBP3;FUBP1;PTPN12;CHAMP1;MBD4;MCM4;BAG4;ANXA2;XRN2;HMGA1;DKC1;EIF4ENIF1;ZC3HC1;NSD1;SNAPIN;SON;HNRNPUL1;RFC1;RPA1;RSL1D1;SF3B2;TCP11L1;VIM;DSN1;EDC4;HMGN1;MDC1;MTDH;NCAPH2;RALY;REPS1;TRIM25;TUBGCP5;AKAP11;ALYREF;ANP32B;CPSF2;DDX23;EIF5;ETV3;FOXK1;HDGF;…	SRRM2;BUD13;BCLAF1;THRAP3;SRRT;MPHOSPH8;SUN2;LARP4B;MSH6;TRIM28;PDS5B;NUMA1
tissues	HPA:0030073	appendix; lymphoid tissue[High]	0.015083	118	HPA	0.0427353	SRRM2;BCLAF1;THRAP3;SRRT;TBC1D4;MKI67;UBAC1;SYAP1;SUN2;TLN1;SLIRP;LARP4B;MSH6;ACIN1	SRRM2;BCLAF1;THRAP3;SRRT;TBC1D4;MKI67;UBAC1;SYAP1;SUN2;TLN1;SLIRP;LARP4B;MSH6;ACIN1;MRPS16;SRSF11;CYB5B;ETV6;MYO18A;RRN3;DFFA;FNBP1;RMDN3;MYH9;PTPN13;PSIP1;LIG1;ATRIP;CDK12;SAFB;HNRNPM;NCBP3;FUBP1;CHAMP1;ADGRE5;WDHD1;IRF2BP2;SMARCC1;HMGA1;HDAC1;RPS20;AKAP13;PLEKHA7;DKC1;EIF4ENIF1;STK10;HNRNPUL1;OPTN;PLEKHA2;RSL1D1;SF3B2;VIM;EDC4;EML4;MDC1;MTDH;NCAPH2;RALY;REPS1;BRAF;CPSF2;GOLGB1;HNRNPU;KTN1;MAGED…	SRRM2;BCLAF1;THRAP3;SRRT;TBC1D4;MKI67;UBAC1;SYAP1;SUN2;TLN1;SLIRP;LARP4B;MSH6;ACIN1
tissues	HPA:0460663	skin 1; keratinocytes[High]	0.0176361	112	HPA	0.0461252	SRRM2;TNKS1BP1;BCLAF1;THRAP3;MPHOSPH10;SRRT	SRRM2;TNKS1BP1;BCLAF1;THRAP3;MPHOSPH10;SRRT;SUN2;LARP4B;MSH6;TRIM28;PDS5B;NUMA1;HSPB1;SRSF11;CYB5B;FAM83G;RRN3;ZFP91;RMDN3;LIG1;RASL11A;PPIG;CDK12;SAFB;HNRNPM;NCBP3;FUBP1;POLR2A;PTPN12;CHAMP1;MBD4;MCM4;XRN2;DKC1;EIF4ENIF1;NSD1;SON;ZNF687;HNRNPUL1;RFC1;RPA1;RSL1D1;SF3B2;TCP11L1;TP53BP1;DSN1;HMGN1;MDC1;MTMR2;REPS1;TRIM25;TUBGCP5;ZBTB7A;AKAP11;ALYREF;CPSF2;DDX23;EIF5;ETV3;FOXK1;HDGF;HNRNPU;KTN1;LEMD…	SRRM2;TNKS1BP1;BCLAF1;THRAP3;MPHOSPH10;SRRT;SUN2;LARP4B;MSH6;TRIM28;PDS5B;NUMA1
tissues	HPA:0270353	kidney; cells in glomeruli[High]	0.0221872	108	HPA	0.0538832	SRRM2;TNKS1BP1;TNS3	SRRM2;TNKS1BP1;TNS3;BCLAF1;SRRT;ARHGAP1;SUN2;TNS2;TLN1;MSH6;TRIM28;PDS5B;NUMA1;CYB5B;AKAP12;MDM4;ZFP91;MYH9;RASL11A;PPIG;FLNA;NCOA1;CDK12;HNRNPM;FUBP1;FLNB;CHAMP1;OSBPL3;SSB;TTC7A;DKC1;EIF4ENIF1;NSD1;SNAPIN;ZNF687;CD2AP;HNRNPUL1;MEPCE;RPA1;TCP11L1;TP53BP1;USP14;VIM;ATRX;HMGN1;MTDH;RALY;SYNPO;ZEB1;ALYREF;ANP32B;CPSF2;DDX23;DPF2;FOXK1;GOLGB1;HDGF;HNRNPU;KDM1A;KPNA6;KTN1;LEMD2;LMNA;MAGED2;MTA2;MVB12…	SRRM2;TNKS1BP1;TNS3;BCLAF1;SRRT;ARHGAP1;SUN2;TNS2;TLN1;MSH6;TRIM28;PDS5B;NUMA1
tissues	HPA:0390053	prostate; glandular cells[High]	0.0245237	145	HPA	0.0555871	SRRM2;TNKS1BP1;BCLAF1;BOD1L1;THRAP3;MPHOSPH10	SRRM2;TNKS1BP1;BCLAF1;BOD1L1;THRAP3;MPHOSPH10;TBC1D4;RBM34;SUN2;LARP4B;MSH6;TRIM28;PDS5B;NUMA1;SRSF11;TAF12;SRRM1;CYB5B;ABCF1;FAM117A;ZNF609;ZFP91;RMDN3;ADD3;PTPN13;LIG1;PPIG;COBLL1;EIF4G1;KIAA1217;SH3RF1;ATRIP;CDK12;SAFB;GIT2;HNRNPM;NCBP3;FUBP1;FLNB;CHAMP1;KRT18;XRN2;ACAP2;IRF2BP2;SSB;HMGA1;ABR;CCAR2;DKC1;EIF4ENIF1;RANBP2;ACLY;HNRNPUL1;MEPCE;OPTN;PKP4;SF3B2;TCP11L1;TP53BP1;USP14;CXADR;EML4;HMGN1…	SRRM2;TNKS1BP1;BCLAF1;BOD1L1;THRAP3;MPHOSPH10;TBC1D4;RBM34;SUN2;LARP4B;MSH6;TRIM28;PDS5B;NUMA1
tissues	HPA:0340453	ovary; follicle cells[High]	0.0299279	58	HPA	0.0635968	SRRM2;BCLAF1;ARFGEF1;UBAC1;ARHGEF28;SUN2;SLIRP;TRIM28;PDS5B;HSPB1	SRRM2;BCLAF1;ARFGEF1;UBAC1;ARHGEF28;SUN2;SLIRP;TRIM28;PDS5B;HSPB1;SYMPK;SLC4A2;MDM4;C9orf78;PSIP1;PPIG;CHD1;SAFB;HNRNPM;FAM160A2;PNN;EIF4ENIF1;ZC3HC1;EIF5B;SNAPIN;RSL1D1;SMC4;SPICE1;ZNRF2;HMGN1;KAT5;KTN1;MAGED2;MLF2;PPP1R12A;TPR;ZNF22	SRRM2;BCLAF1;ARFGEF1;UBAC1;ARHGEF28;SUN2;SLIRP;TRIM28;PDS5B
tissues	HPA:0240343	heart muscle; myocytes[High]	0.033221	95	HPA	0.066442	SRRM2;BCLAF1;BOD1L1;THRAP3	SRRM2;BCLAF1;BOD1L1;THRAP3;RBM34;SUN2;FLNC;TRIM28;NUMA1;MRPS16;HSPB1;SRSF11;CYB5B;SYNE1;ZFP91;RASL11A;PPIG;COPA;KIF1C;ATRIP;SAFB;HNRNPM;FUBP1;CHAMP1;MCM4;XRN2;INPP5E;SORBS1;SLC7A6OS;TTC7A;PLEKHA7;DKC1;EIF4ENIF1;RANBP2;EIF5B;NSD1;ZNF687;BRWD1;HNRNPUL1;MEPCE;OPTN;RPA1;SF3B2;SPICE1;SRBD1;TP53BP1;ATRX;DSN1;MTDH;RALY;TUBGCP5;ZEB1;ALYREF;CPSF2;DDX23;DPF2;FOXK1;HDGF;HNRNPU;KDM1A;LEMD2;LMNA;MLF2;MTA2;NPM…	SRRM2;BCLAF1;BOD1L1;THRAP3;RBM34;SUN2;FLNC;TRIM28;NUMA1
tissues	HPA:0570733	testis; Leydig cells[High]	0.0386307	149	HPA	0.0729691	SRRM2;BCLAF1;BOD1L1;THRAP3;TBC1D1;SRRT;MPHOSPH8;DENND4C	SRRM2;BCLAF1;BOD1L1;THRAP3;TBC1D1;SRRT;MPHOSPH8;DENND4C;ARHGAP1;RBM34;MSH6;TRIM28;NUMA1;MRPS16;LARP7;SRSF11;CYB5B;SYMPK;PTPN21;SQSTM1;RRN3;FAM117A;SNIP1;MDM4;HS1BP3;RMDN3;ZFC3H1;KIFAP3;PPIG;NCOA1;CDK12;SAFB;HNRNPM;ELAC2;PTPN12;FAM160A2;PUS1;XRN2;SSB;ZMYM4;PLEKHA7;EIF4ENIF1;PGRMC1;RANBP2;NSD1;SNAPIN;ACLY;CAMSAP2;FILIP1L;HNRNPUL1;MEPCE;OPTN;PKP4;RSL1D1;SF3B2;SPICE1;TP53BP1;VIM;ARL6IP6;ATRX;BCKDK;C2…	SRRM2;BCLAF1;BOD1L1;THRAP3;TBC1D1;SRRT;MPHOSPH8;DENND4C;ARHGAP1;RBM34;MSH6;TRIM28;NUMA1
tissues	HPA:0250123	hippocampus; glial cells[High]	0.0408377	68	HPA	0.073078	BCLAF1;BOD1L1;MPHOSPH10;LMNB2;UBAC1;SUN2;ACIN1;TRIM28;PDS5B;NUMA1	BCLAF1;BOD1L1;MPHOSPH10;LMNB2;UBAC1;SUN2;ACIN1;TRIM28;PDS5B;NUMA1;SRSF11;ZFP91;ZFC3H1;PSIP1;RASL11A;PPIG;ATRIP;SAFB;HNRNPM;FUBP1;PTPN12;CHAMP1;MCM4;EPB41L2;XRN2;SSB;HMGA1;DKC1;EIF4ENIF1;ZNF687;HNRNPUL1;RFC1;RPA1;SF3B2;TP53BP1;DNM1L;HMGN1;MTDH;RALY;ALYREF;DDX23;FOXK1;HNRNPU;KTN1;LMNA;MTA2;NPM1;NUCKS1;PHF2	BCLAF1;BOD1L1;MPHOSPH10;LMNB2;UBAC1;SUN2;ACIN1;TRIM28;PDS5B;NUMA1
tissues	HPA:0350483	pancreas; islets of Langerhans[High]	0.0474941	88	HPA	0.08074	SRRM2;BCLAF1;THRAP3;DENND4C;TBC1D4;EPB41L1;UBAC1	SRRM2;BCLAF1;THRAP3;DENND4C;TBC1D4;EPB41L1;UBAC1;MSH6;TRIM28;NUMA1;MRPS16;SRSF11;PPIG;CDK12;SAFB;GIT2;HNRNPM;FUBP1;FLNB;CHAMP1;MCM4;CLIP2;XRN2;IRF2BP2;SSB;DKC1;EIF4ENIF1;RANBP2;ACLY;HNRNPUL1;RPA1;SF3B2;TP53BP1;ATRX;HMGN1;MTDH;RALY;USP39;ALYREF;ANP32B;BRAF;CPSF2;GOLGB1;HDGF;HNRNPU;KTN1;LMNA;MAGED2;MTA2;NPM1;NUCKS1;PGLS;PHF2;RBM26;SPEN;SYNJ2	SRRM2;BCLAF1;THRAP3;DENND4C;TBC1D4;EPB41L1;UBAC1;MSH6;TRIM28;NUMA1
tissues	HPA:0300413	lung; macrophages[High]	0.0508826	130	HPA	0.0823813	SRRM2;PLEC	SRRM2;PLEC;THRAP3;ARHGAP1;RBM34;SUN2;FLNC;TLN1;RSF1;MSH6;TRIM28;NUMA1;SRSF11;CYB5B;OGFR;SYMPK;ZFP91;RMDN3;PPIG;FLNA;FLII;ATRIP;CDK12;SAFB;GIT2;HNRNPM;NCBP3;FUBP1;POLR2A;PTPN12;CHAMP1;BAZ1A;BAG4;ANXA2;XRN2;ACAP2;SSB;HMGA1;PRPF4B;SNX2;SLC7A6OS;TTC7A;PLEKHA7;DKC1;EIF4ENIF1;EIF5B;SNAPIN;ZNF687;FILIP1L;HNRNPUL1;OPTN;SF3B2;TCP11L1;TRIO;VIM;ATRX;C2CD5;EML4;HMGN1;RALY;SYNRG;TUBGCP5;USP39;AKAP11;ALYREF;BM…	SRRM2;PLEC;THRAP3;ARHGAP1;RBM34;SUN2;FLNC;TLN1;RSF1;MSH6;TRIM28;NUMA1
tissues	HPA:0340463	ovary; ovarian stroma cells[High]	0.0598985	68	HPA	0.0921393	SRRM2;BCLAF1;THRAP3	SRRM2;BCLAF1;THRAP3;SUN2;MSH6;TRIM28;NUMA1;SRSF11;CYB5B;SYNE1;ZFP91;RMDN3;ADD3;PSIP1;PPIG;FLNA;POLDIP3;CDK12;SAFB;HNRNPM;NCBP3;FUBP1;CHAMP1;EPB41L2;XRN2;SSB;DKC1;EIF4ENIF1;HNRNPUL1;VIM;ATRX;DPYSL3;HMGN1;MTDH;PACSIN3;ALYREF;FOXK1;GOLGB1;KDM1A;LEMD2;LMNA;MTA2;MVB12A;NPM1;PHF2;SPTBN1;TNFAIP3;ZNF22	SRRM2;BCLAF1;THRAP3;SUN2;MSH6;TRIM28;NUMA1
tissues	HPA:0110053	cervix, uterine; glandular cells[High]	0.0659253	149	HPA	0.0921393	SRRM2;PLEC	SRRM2;PLEC;BCLAF1;THRAP3;SRRT;MPHOSPH8;SYAP1;ARHGAP1;RBM34;SUN2;MSH6;TRIM28;PDS5B;NUMA1;FOSL2;RREB1;TAF12;SRRM1;CYB5B;SGPP1;SYMPK;RRN3;ARHGAP23;MDM4;ZFP91;DFFA;RMDN3;ADD3;ZFC3H1;PTPN13;RASL11A;PPIG;KLC2;KIAA1217;ATRIP;CDK12;SAFB;HNRNPM;NCBP3;FUBP1;CHAMP1;WDHD1;ANXA2;KRT18;EPB41L2;XRN2;IRF2BP2;SSB;DKC1;EIF4ENIF1;EIF5B;NSD1;SON;ZNF687;CDK5RAP2;HNRNPUL1;PKP4;RPA1;RSL1D1;SF3B2;TCP11L1;TP53BP1;AJUBA;C…	SRRM2;PLEC;BCLAF1;THRAP3;SRRT;MPHOSPH8;SYAP1;ARHGAP1;RBM34;SUN2;MSH6;TRIM28;PDS5B;NUMA1
tissues	HPA:0300423	lung; pneumocytes[High]	0.0682843	119	HPA	0.0921393	SRRM2;TNKS1BP1;BCLAF1;THRAP3	SRRM2;TNKS1BP1;BCLAF1;THRAP3;SYAP1;RBM34;SUN2;RSF1;MSH6;TRIM28;PDS5B;NUMA1;SRSF11;TAF12;CYB5B;FAM117A;ZFP91;MYH9;RASL11A;PPIG;ATRIP;CDK12;SAFB;HNRNPM;NCBP3;FUBP1;FLNB;CHAMP1;BAZ1A;MCM4;KRT18;EPB41L2;XRN2;ACAP2;SSB;HMGA1;BRPF1;DKC1;EIF4ENIF1;NSD1;ZNF687;ENO1;HNRNPUL1;OPTN;SF3B2;TCP11L1;TP53BP1;TRIO;VIM;ATRX;C2CD5;HMGN1;MDC1;RALY;USP39;ALYREF;ANP32B;BRAF;CPSF2;DDX23;FOXK1;GOLGB1;HDGF;HNRNPU;KDM1A;K…	SRRM2;TNKS1BP1;BCLAF1;THRAP3;SYAP1;RBM34;SUN2;RSF1;MSH6;TRIM28;PDS5B;NUMA1
tissues	HPA:0080133	caudate; neuronal cells[High]	0.0689861	109	HPA	0.0921393	SRRM2;BCLAF1;BOD1L1;MPHOSPH10;LMNB2	SRRM2;BCLAF1;BOD1L1;MPHOSPH10;LMNB2;SUN2;ACIN1;NUMA1;SRSF11;SRRM1;CYB5B;SYMPK;ZFP91;ZFC3H1;PTPN13;PSIP1;ZNF638;PPIG;SAFB;HNRNPM;FUBP1;PTPN12;CHAMP1;YTHDC1;VAMP4;XRN2;ACAP2;ABR;RPS20;TTC7A;PLEKHA7;DKC1;EIF4ENIF1;ATN1;NSD1;ZNF687;HNRNPUL1;MTA3;OPTN;PLEKHA2;RSL1D1;SF3B2;TP53BP1;TRIO;ZNRF2;ATRX;BYSL;CDK11A;MTDH;RALY;TUBGCP5;ALYREF;CPSF2;DDX23;GPRIN1;HNRNPU;KAT5;MLF2;MTA2;NPM1;PACS1;PCBP1;PHF2;RPL28;R…	SRRM2;BCLAF1;BOD1L1;MPHOSPH10;LMNB2;SUN2;ACIN1;NUMA1
tissues	HPA:0090183	cerebellum; cells in granular layer[High]	0.0704594	97	HPA	0.0921393	SRRM2;BCLAF1;THRAP3;LMNB2;EPB41L1;MICAL3;RBM34;SUN2	SRRM2;BCLAF1;THRAP3;LMNB2;EPB41L1;MICAL3;RBM34;SUN2;ACIN1;PDS5B;NUMA1;SRSF11;RREB1;MYO18A;ARHGAP23;SYNE1;ZFP91;RMDN3;ZFC3H1;PTPN13;PSIP1;ZNF638;PPIG;MARK2;PSMB5;ATRIP;NCOA1;CDK12;SAFB;HNRNPM;CHAMP1;YTHDC1;FAM160A2;SSB;HMGA1;TTC7A;PNN;DKC1;EIF4ENIF1;ATN1;ZNF687;CAMSAP2;HNRNPUL1;OPTN;PKP4;SF3B2;TP53BP1;HMGN1;MTDH;RALY;ALYREF;BRAF;DDX23;FOXK1;GOLGB1;HDGF;KDM1A;LMNA;MED1;MLF2;MTA2;NPM1;PACS1;PHF2;RAL…	SRRM2;BCLAF1;THRAP3;LMNB2;EPB41L1;MICAL3;RBM34;SUN2;ACIN1;PDS5B;NUMA1
tissues	HPA:0080123	caudate; glial cells[High]	0.0733871	88	HPA	0.0924134	BCLAF1;BOD1L1;THRAP3;LMNB2;MPHOSPH8	BCLAF1;BOD1L1;THRAP3;LMNB2;MPHOSPH8;SUN2;MSH6;ACIN1;PDS5B;NUMA1;SRSF11;TAF12;ZFP91;ZFC3H1;PSIP1;RASL11A;PPIG;ATRIP;SAFB;HNRNPM;FUBP1;PTPN12;CHAMP1;MCM4;VAMP4;EPB41L2;XRN2;SSB;HMGA1;DKC1;EIF4ENIF1;ZNF687;CAMSAP2;HNRNPUL1;MTA3;OPTN;RFC1;RPA1;SF3B2;TP53BP1;DNM1L;HMGN1;MDC1;MTDH;RALY;ALYREF;CPSF2;DDX23;FOXK1;HNRNPU;KTN1;LMNA;MTA2;NPM1;PHF2;RBM26;SPEN	BCLAF1;BOD1L1;THRAP3;LMNB2;MPHOSPH8;SUN2;MSH6;ACIN1;PDS5B;NUMA1
tissues	HPA:0250133	hippocampus; neuronal cells[High]	0.0955057	139	HPA	0.115862	BCLAF1;BOD1L1;THRAP3;MPHOSPH10;LMNB2;MPHOSPH8;UBAC1;ARHGEF28;RBM34;SUN2	BCLAF1;BOD1L1;THRAP3;MPHOSPH10;LMNB2;MPHOSPH8;UBAC1;ARHGEF28;RBM34;SUN2;NAV3;ACIN1;TRIM28;NUMA1;LARP7;SRSF11;CYB5B;MDM4;SYNE1;PDE8A;ZFP91;RMDN3;ZFC3H1;PTPN13;PSIP1;PPIG;RNF213;NCOA1;SAFB;HNRNPM;FUBP1;ELAC2;CHAMP1;DDX54;YTHDC1;MCM4;CLIP2;FAM160A2;VAMP4;XRN2;ACAP2;ABR;CCAR2;BCAS3;RPS20;TTC7A;DKC1;EIF4ENIF1;NSD1;SON;ZNF687;CAMSAP2;HNRNPUL1;MEPCE;OPTN;PLEKHA2;RSL1D1;TP53BP1;TRIO;ATRX;BYSL;CDK11A;DDX4…	BCLAF1;BOD1L1;THRAP3;MPHOSPH10;LMNB2;MPHOSPH8;UBAC1;ARHGEF28;RBM34;SUN2;NAV3;ACIN1;TRIM28;NUMA1
tissues	HPA:0530713	spleen; cells in red pulp[High]	0.0988231	100	HPA	0.115862	SRRM2;BCLAF1;SRRT;PPP1R18;RBM34;SUN2;TLN1;RSF1;TRIM28;PARP4;PDS5B;NUMA1	SRRM2;BCLAF1;SRRT;PPP1R18;RBM34;SUN2;TLN1;RSF1;TRIM28;PARP4;PDS5B;NUMA1;SRSF11;RREB1;CYB5B;SYNE1;ZFP91;FNBP1;ADD3;ZFC3H1;PSIP1;LIG1;RASL11A;PPIG;CDK12;SAFB;GIT2;HNRNPM;NCBP3;FUBP1;PTPN12;CHAMP1;ADGRE5;EPB41L2;XRN2;ACAP2;SSB;HMGA1;AKAP13;PLEKHA7;DKC1;EIF4ENIF1;KIAA1522;ZC3HC1;STK10;ZNF687;DDX18;HNRNPUL1;OPTN;TCP11L1;VIM;ATRX;EDC4;GNL3L;HMGN1;MTDH;RALY;REPS1;ALYREF;ANP32B;BMPR2;DDX23;FOXK1;GOLGB1;H…	SRRM2;BCLAF1;SRRT;PPP1R18;RBM34;SUN2;TLN1;RSF1;TRIM28;PARP4;PDS5B;NUMA1
tissues	HPA:0430053	seminal vesicle; glandular cells[High]	0.115752	142	HPA	0.131186	SRRM2;TNKS1BP1;BCLAF1;THRAP3	SRRM2;TNKS1BP1;BCLAF1;THRAP3;SRRT;UBAC1;SYAP1;RBM34;SUN2;MSH6;TRIM28;PTPRU;NUMA1;MRPS16;SRSF11;SRRM1;CYB5B;SGPP1;FAM117A;ZFP91;RMDN3;MYH9;ADD3;PTPN13;PPIG;COPA;KIAA1217;TRAF3IP1;SAFB;GIT2;HNRNPM;FUBP1;FLNB;CHAMP1;MCM4;ANXA2;PUS1;VAMP4;KRT18;XRN2;SSB;HMGA1;SLC7A6OS;AKAP13;TTC7A;PNN;DKC1;EIF4ENIF1;PGRMC1;RANBP2;EIF5B;NSD1;ABCC3;HNRNPUL1;MEPCE;OPTN;PKP4;RSL1D1;SPICE1;TP53BP1;USP14;VIM;ZNRF2;CDK11A;H…	SRRM2;TNKS1BP1;BCLAF1;THRAP3;SRRT;UBAC1;SYAP1;RBM34;SUN2;MSH6;TRIM28;PTPRU;NUMA1
