# Supplementary material for: Human phospho‐signaling networks of SARS‐CoV‐2 infection are rewired by population genetic variants
Source: Mol Syst Biol. 2022 May 17;18(5):e10823. doi: 10.15252/msb.202110823 (PMC9112486; doi:10.15252/msb.202110823)
Supplement: Supplementary file 5 — Dataset EV5 [file MSB-18-0-s007.xlsx]

## Sheet: legend
Dataset EV5: Protein-protein interaction (PPI) network of top genes with pSNVs.
Three types of interactions are shown (column interaction_type): physical interactions of top genes (proteins) with pSNVs (i.e., human_human), physical interactions of top genes with pSNVs and proteins encoded by SARS-CoV-2 (i.e., human_sars), and site-specific signaling interactions of top genes with pSNVs and known kinases binding these phosphosites based on information collected in ActiveDrive…

## Sheet: Table EV5
symbol_B	symbol_A	organism_B	organism_A	interaction_type	interaction_label	protein_type_A	score_A	protein_type_b	score_B
ACIN1	SRRM2	Homo sapiens	Homo sapiens	human_human		pSNV_enriched	59.2496	pSNV_enriched	1.40816
ACIN1	MKI67	Homo sapiens	Homo sapiens	human_human		pSNV_enriched	2.32876	pSNV_enriched	1.40816
AKT1	TBC1D4	Homo sapiens	Homo sapiens	w_kinase	S:318	pSNV_enriched	2.92261	kinase	NA
AKT1	TBC1D4	Homo sapiens	Homo sapiens	w_kinase	S:588	pSNV_enriched	2.92261	kinase	NA
AKT1	FLNC	Homo sapiens	Homo sapiens	w_kinase	S:2233	pSNV_enriched	1.59087	kinase	NA
AKT2	FLNC	Homo sapiens	Homo sapiens	w_kinase	S:2233	pSNV_enriched	1.59087	kinase	NA
ARFGEF1	ORF7b	Homo sapiens	Severe acute respiratory syndrome coronavirus 2	human_sars		sars	NA	pSNV_enriched	3.0375
ARFGEF1	ORF3b	Homo sapiens	Severe acute respiratory syndrome coronavirus 2	human_sars		sars	NA	pSNV_enriched	3.0375
ARFGEF1	nsp4	Homo sapiens	Severe acute respiratory syndrome coronavirus 2	human_sars		sars	NA	pSNV_enriched	3.0375
ARFGEF1	M	Homo sapiens	Severe acute respiratory syndrome coronavirus 2	human_sars		sars	NA	pSNV_enriched	3.0375
ARFGEF1	ORF7a	Homo sapiens	Severe acute respiratory syndrome coronavirus 2	human_sars		sars	NA	pSNV_enriched	3.0375
ARHGAP1	ORF6	Homo sapiens	Severe acute respiratory syndrome coronavirus 2	human_sars		sars	NA	pSNV_enriched	1.70306
ARHGAP1	ORF7b	Homo sapiens	Severe acute respiratory syndrome coronavirus 2	human_sars		sars	NA	pSNV_enriched	1.70306
ARHGAP1	nsp6	Homo sapiens	Severe acute respiratory syndrome coronavirus 2	human_sars		sars	NA	pSNV_enriched	1.70306
ARHGAP1	ORF3b	Homo sapiens	Severe acute respiratory syndrome coronavirus 2	human_sars		sars	NA	pSNV_enriched	1.70306
ARHGAP1	E	Homo sapiens	Severe acute respiratory syndrome coronavirus 2	human_sars		sars	NA	pSNV_enriched	1.70306
ARHGAP1	ORF8	Homo sapiens	Severe acute respiratory syndrome coronavirus 2	human_sars		sars	NA	pSNV_enriched	1.70306
ARHGAP1	ORF7a	Homo sapiens	Severe acute respiratory syndrome coronavirus 2	human_sars		sars	NA	pSNV_enriched	1.70306
ARHGAP1	nsp2	Homo sapiens	Severe acute respiratory syndrome coronavirus 2	human_sars		sars	NA	pSNV_enriched	1.70306
ARHGAP1	S	Homo sapiens	Severe acute respiratory syndrome coronavirus 2	human_sars		sars	NA	pSNV_enriched	1.70306
ARHGAP1	nsp4	Homo sapiens	Severe acute respiratory syndrome coronavirus 2	human_sars		sars	NA	pSNV_enriched	1.70306
ARHGAP1	M	Homo sapiens	Severe acute respiratory syndrome coronavirus 2	human_sars		sars	NA	pSNV_enriched	1.70306
ARHGEF28	FASN	Homo sapiens	Homo sapiens	human_human		pSNV_enriched	1.0913	pSNV_enriched	1.79181
ATG9A	M	Homo sapiens	Severe acute respiratory syndrome coronavirus 2	human_sars		sars	NA	pSNV_enriched	1.3325
ATG9A	nsp6	Homo sapiens	Severe acute respiratory syndrome coronavirus 2	human_sars		sars	NA	pSNV_enriched	1.3325
ATG9A	nsp4	Homo sapiens	Severe acute respiratory syndrome coronavirus 2	human_sars		sars	NA	pSNV_enriched	1.3325
AURKA	NUMA1	Homo sapiens	Homo sapiens	w_kinase	S:1991	pSNV_enriched	1.00425	kinase	NA
AURKB	PLEC	Homo sapiens	Homo sapiens	w_kinase	T:2886	pSNV_enriched	17.7854	kinase	NA
BUD13	ORF14	Homo sapiens	Severe acute respiratory syndrome coronavirus 2	human_sars		sars	NA	pSNV_enriched	23.2221
CDK1	SRRM2	Homo sapiens	Homo sapiens	w_kinase	T:1413	pSNV_enriched	59.2496	kinase	NA
CDK1	PDS5B	Homo sapiens	Homo sapiens	w_kinase	T:1370	pSNV_enriched	1.04818	kinase	NA
CDK2	TNKS1BP1	Homo sapiens	Homo sapiens	w_kinase	S:691	pSNV_enriched	9.67578	kinase	NA
CHEK1	DDX24	Homo sapiens	Homo sapiens	w_kinase	S:82	pSNV_enriched	1.02967	kinase	NA
CHEK1	TBC1D4	Homo sapiens	Homo sapiens	w_kinase	S:588	pSNV_enriched	2.92261	kinase	NA
CHEK1	TRIM28	Homo sapiens	Homo sapiens	w_kinase	S:473	pSNV_enriched	1.36991	kinase	NA
CHEK2	HIST1H1C	Homo sapiens	Homo sapiens	w_kinase	S:36	pSNV_enriched	1.48689	kinase	NA
CHEK2	TRIM28	Homo sapiens	Homo sapiens	w_kinase	S:473	pSNV_enriched	1.36991	kinase	NA
DARS	nsp6	Homo sapiens	Severe acute respiratory syndrome coronavirus 2	human_sars		sars	NA	pSNV_enriched	5.50394
DARS	ORF7b	Homo sapiens	Severe acute respiratory syndrome coronavirus 2	human_sars		sars	NA	pSNV_enriched	5.50394
DARS	nsp14	Homo sapiens	Severe acute respiratory syndrome coronavirus 2	human_sars		sars	NA	pSNV_enriched	5.50394
DARS	ORF3a	Homo sapiens	Severe acute respiratory syndrome coronavirus 2	human_sars		sars	NA	pSNV_enriched	5.50394
DARS	ORF6	Homo sapiens	Severe acute respiratory syndrome coronavirus 2	human_sars		sars	NA	pSNV_enriched	5.50394
DARS	M	Homo sapiens	Severe acute respiratory syndrome coronavirus 2	human_sars		sars	NA	pSNV_enriched	5.50394
DARS	ORF7a	Homo sapiens	Severe acute respiratory syndrome coronavirus 2	human_sars		sars	NA	pSNV_enriched	5.50394
DARS	nsp13	Homo sapiens	Severe acute respiratory syndrome coronavirus 2	human_sars		sars	NA	pSNV_enriched	5.50394
DARS	nsp5	Homo sapiens	Severe acute respiratory syndrome coronavirus 2	human_sars		sars	NA	pSNV_enriched	5.50394
DARS	ORF3b	Homo sapiens	Severe acute respiratory syndrome coronavirus 2	human_sars		sars	NA	pSNV_enriched	5.50394
DARS	nsp4	Homo sapiens	Severe acute respiratory syndrome coronavirus 2	human_sars		sars	NA	pSNV_enriched	5.50394
DARS	ORF8	Homo sapiens	Severe acute respiratory syndrome coronavirus 2	human_sars		sars	NA	pSNV_enriched	5.50394
DARS	E	Homo sapiens	Severe acute respiratory syndrome coronavirus 2	human_sars		sars	NA	pSNV_enriched	5.50394
DARS	S	Homo sapiens	Severe acute respiratory syndrome coronavirus 2	human_sars		sars	NA	pSNV_enriched	5.50394
DDX24	nsp2	Homo sapiens	Severe acute respiratory syndrome coronavirus 2	human_sars		sars	NA	pSNV_enriched	1.02967
DDX24	ORF14	Homo sapiens	Severe acute respiratory syndrome coronavirus 2	human_sars		sars	NA	pSNV_enriched	1.02967
DDX24	TRIM28	Homo sapiens	Homo sapiens	human_human		pSNV_enriched	1.36991	pSNV_enriched	1.02967
DDX24	MKI67	Homo sapiens	Homo sapiens	human_human		pSNV_enriched	2.32876	pSNV_enriched	1.02967
DENND4C	nsp4	Homo sapiens	Severe acute respiratory syndrome coronavirus 2	human_sars		sars	NA	pSNV_enriched	3.2342
DENND4C	ORF3a	Homo sapiens	Severe acute respiratory syndrome coronavirus 2	human_sars		sars	NA	pSNV_enriched	3.2342
DENND4C	M	Homo sapiens	Severe acute respiratory syndrome coronavirus 2	human_sars		sars	NA	pSNV_enriched	3.2342
DENND4C	nsp16	Homo sapiens	Severe acute respiratory syndrome coronavirus 2	human_sars		sars	NA	pSNV_enriched	3.2342
DENND4C	nsp7	Homo sapiens	Severe acute respiratory syndrome coronavirus 2	human_sars		sars	NA	pSNV_enriched	3.2342
EIF4B	FASN	Homo sapiens	Homo sapiens	human_human		pSNV_enriched	1.0913	pSNV_enriched	3.50389
EIF4B	nsp1	Homo sapiens	Severe acute respiratory syndrome coronavirus 2	human_sars		sars	NA	pSNV_enriched	3.50389
EPB41L1	NUMA1	Homo sapiens	Homo sapiens	human_human		pSNV_enriched	1.00425	pSNV_enriched	1.90698
EPB41L1	M	Homo sapiens	Severe acute respiratory syndrome coronavirus 2	human_sars		sars	NA	pSNV_enriched	1.90698
EPB41L1	ORF3a	Homo sapiens	Severe acute respiratory syndrome coronavirus 2	human_sars		sars	NA	pSNV_enriched	1.90698
FASN	nsp2	Homo sapiens	Severe acute respiratory syndrome coronavirus 2	human_sars		sars	NA	pSNV_enriched	1.0913
FNDC3B	ORF7b	Homo sapiens	Severe acute respiratory syndrome coronavirus 2	human_sars		sars	NA	pSNV_enriched	1.53569
FNDC3B	nsp6	Homo sapiens	Severe acute respiratory syndrome coronavirus 2	human_sars		sars	NA	pSNV_enriched	1.53569
FNDC3B	nsp4	Homo sapiens	Severe acute respiratory syndrome coronavirus 2	human_sars		sars	NA	pSNV_enriched	1.53569
FNDC3B	ORF7a	Homo sapiens	Severe acute respiratory syndrome coronavirus 2	human_sars		sars	NA	pSNV_enriched	1.53569
FNDC3B	E	Homo sapiens	Severe acute respiratory syndrome coronavirus 2	human_sars		sars	NA	pSNV_enriched	1.53569
FNDC3B	M	Homo sapiens	Severe acute respiratory syndrome coronavirus 2	human_sars		sars	NA	pSNV_enriched	1.53569
FNDC3B	N	Homo sapiens	Severe acute respiratory syndrome coronavirus 2	human_sars		sars	NA	pSNV_enriched	1.53569
FNDC3B	ORF8	Homo sapiens	Severe acute respiratory syndrome coronavirus 2	human_sars		sars	NA	pSNV_enriched	1.53569
GSK3B	BCLAF1	Homo sapiens	Homo sapiens	w_kinase	S:531	pSNV_enriched	5.37359	kinase	NA
HIST1H1C	ORF8	Homo sapiens	Severe acute respiratory syndrome coronavirus 2	human_sars		sars	NA	pSNV_enriched	1.48689
HIST1H1C	ORF3b	Homo sapiens	Severe acute respiratory syndrome coronavirus 2	human_sars		sars	NA	pSNV_enriched	1.48689
HIST1H1C	nsp8	Homo sapiens	Severe acute respiratory syndrome coronavirus 2	human_sars		sars	NA	pSNV_enriched	1.48689
INCENP	ORF14	Homo sapiens	Severe acute respiratory syndrome coronavirus 2	human_sars		sars	NA	pSNV_enriched	3.18308
JPH1	ORF7b	Homo sapiens	Severe acute respiratory syndrome coronavirus 2	human_sars		sars	NA	pSNV_enriched	4.48855
JPH1	ORF7a	Homo sapiens	Severe acute respiratory syndrome coronavirus 2	human_sars		sars	NA	pSNV_enriched	4.48855
JPH1	nsp6	Homo sapiens	Severe acute respiratory syndrome coronavirus 2	human_sars		sars	NA	pSNV_enriched	4.48855
JPH1	nsp4	Homo sapiens	Severe acute respiratory syndrome coronavirus 2	human_sars		sars	NA	pSNV_enriched	4.48855
JPH1	M	Homo sapiens	Severe acute respiratory syndrome coronavirus 2	human_sars		sars	NA	pSNV_enriched	4.48855
JPH1	E	Homo sapiens	Severe acute respiratory syndrome coronavirus 2	human_sars		sars	NA	pSNV_enriched	4.48855
KANK2	nsp16	Homo sapiens	Severe acute respiratory syndrome coronavirus 2	human_sars		sars	NA	pSNV_enriched	2.76867
KANK2	nsp7	Homo sapiens	Severe acute respiratory syndrome coronavirus 2	human_sars		sars	NA	pSNV_enriched	2.76867
KANK2	nsp2	Homo sapiens	Severe acute respiratory syndrome coronavirus 2	human_sars		sars	NA	pSNV_enriched	2.76867
LARP4B	nsp12	Homo sapiens	Severe acute respiratory syndrome coronavirus 2	human_sars		sars	NA	pSNV_enriched	1.41267
LARP4B	nsp1	Homo sapiens	Severe acute respiratory syndrome coronavirus 2	human_sars		sars	NA	pSNV_enriched	1.41267
LARP4B	nsp9	Homo sapiens	Severe acute respiratory syndrome coronavirus 2	human_sars		sars	NA	pSNV_enriched	1.41267
LMNB2	ORF7b	Homo sapiens	Severe acute respiratory syndrome coronavirus 2	human_sars		sars	NA	pSNV_enriched	3.72102
LMNB2	MKI67	Homo sapiens	Homo sapiens	human_human		pSNV_enriched	2.32876	pSNV_enriched	3.72102
LMNB2	nsp6	Homo sapiens	Severe acute respiratory syndrome coronavirus 2	human_sars		sars	NA	pSNV_enriched	3.72102
LMNB2	nsp2	Homo sapiens	Severe acute respiratory syndrome coronavirus 2	human_sars		sars	NA	pSNV_enriched	3.72102
LMNB2	nsp4	Homo sapiens	Severe acute respiratory syndrome coronavirus 2	human_sars		sars	NA	pSNV_enriched	3.72102
MAP1S	TRIM28	Homo sapiens	Homo sapiens	human_human		pSNV_enriched	1.36991	pSNV_enriched	3.00844
MAP7D3	nsp3	Homo sapiens	Severe acute respiratory syndrome coronavirus 2	human_sars		sars	NA	pSNV_enriched	1.17835
MAP7D3	PCM1	Homo sapiens	Homo sapiens	human_human		pSNV_enriched	1.48464	pSNV_enriched	1.17835
MAP7D3	nsp7	Homo sapiens	Severe acute respiratory syndrome coronavirus 2	human_sars		sars	NA	pSNV_enriched	1.17835
MAPKAPK2	TRIM28	Homo sapiens	Homo sapiens	w_kinase	S:473	pSNV_enriched	1.36991	kinase	NA
MAST2	E	Homo sapiens	Severe acute respiratory syndrome coronavirus 2	human_sars		sars	NA	pSNV_enriched	3.35118
MELK	EIF4B	Homo sapiens	Homo sapiens	w_kinase	S:422	pSNV_enriched	3.50389	kinase	NA
MFF	nsp6	Homo sapiens	Severe acute respiratory syndrome coronavirus 2	human_sars		sars	NA	pSNV_enriched	12.8818
MFF	ORF6	Homo sapiens	Severe acute respiratory syndrome coronavirus 2	human_sars		sars	NA	pSNV_enriched	12.8818
MFF	ORF9b	Homo sapiens	Severe acute respiratory syndrome coronavirus 2	human_sars		sars	NA	pSNV_enriched	12.8818
MFF	ORF3b	Homo sapiens	Severe acute respiratory syndrome coronavirus 2	human_sars		sars	NA	pSNV_enriched	12.8818
MICAL3	nsp16	Homo sapiens	Severe acute respiratory syndrome coronavirus 2	human_sars		sars	NA	pSNV_enriched	1.79415
MKI67	nsp2	Homo sapiens	Severe acute respiratory syndrome coronavirus 2	human_sars		sars	NA	pSNV_enriched	2.32876
MKI67	ORF14	Homo sapiens	Severe acute respiratory syndrome coronavirus 2	human_sars		sars	NA	pSNV_enriched	2.32876
MPHOSPH10	nsp8	Homo sapiens	Severe acute respiratory syndrome coronavirus 2	human_sars		sars	NA	pSNV_enriched	4.38545
MPHOSPH10	MKI67	Homo sapiens	Homo sapiens	human_human		pSNV_enriched	2.32876	pSNV_enriched	4.38545
MPHOSPH10	ORF14	Homo sapiens	Severe acute respiratory syndrome coronavirus 2	human_sars		sars	NA	pSNV_enriched	4.38545
MPHOSPH8	FASN	Homo sapiens	Homo sapiens	human_human		pSNV_enriched	1.0913	pSNV_enriched	3.27654
MSH6	TRIM28	Homo sapiens	Homo sapiens	human_human		pSNV_enriched	1.36991	pSNV_enriched	1.41267
MSH6	nsp8	Homo sapiens	Severe acute respiratory syndrome coronavirus 2	human_sars		sars	NA	pSNV_enriched	1.41267
MSH6	nsp10	Homo sapiens	Severe acute respiratory syndrome coronavirus 2	human_sars		sars	NA	pSNV_enriched	1.41267
MZT2A	ORF3a	Homo sapiens	Severe acute respiratory syndrome coronavirus 2	human_sars		sars	NA	pSNV_enriched	1.34333
NAV3	nsp13	Homo sapiens	Severe acute respiratory syndrome coronavirus 2	human_sars		sars	NA	pSNV_enriched	1.59087
NCOR2	ZDHHC23	Homo sapiens	Homo sapiens	human_human		pSNV_enriched	5.50394	pSNV_enriched	1.31019
NCOR2	nsp7	Homo sapiens	Severe acute respiratory syndrome coronavirus 2	human_sars		sars	NA	pSNV_enriched	1.31019
NUMA1	nsp2	Homo sapiens	Severe acute respiratory syndrome coronavirus 2	human_sars		sars	NA	pSNV_enriched	1.00425
NUMA1	MPHOSPH8	Homo sapiens	Homo sapiens	human_human		pSNV_enriched	3.27654	pSNV_enriched	1.00425
NUMA1	TRIM28	Homo sapiens	Homo sapiens	human_human		pSNV_enriched	1.36991	pSNV_enriched	1.00425
NUMA1	ORF14	Homo sapiens	Severe acute respiratory syndrome coronavirus 2	human_sars		sars	NA	pSNV_enriched	1.00425
P70S6K	EIF4B	Homo sapiens	Homo sapiens	w_kinase	S:422	pSNV_enriched	3.50389	kinase	NA
PAK4	ORF3a	Homo sapiens	Severe acute respiratory syndrome coronavirus 2	human_sars		sars	NA	kinase	1.60965
PAK4	PAK4	Homo sapiens	Homo sapiens	w_kinase	S:104	kinase	1.60965	kinase	1.60965
PAK4	M	Homo sapiens	Severe acute respiratory syndrome coronavirus 2	human_sars		sars	NA	kinase	1.60965
PAK4	PAK4	Homo sapiens	Homo sapiens	w_kinase	S:99	kinase	1.60965	kinase	1.60965
PCM1	nsp2	Homo sapiens	Severe acute respiratory syndrome coronavirus 2	human_sars		sars	NA	pSNV_enriched	1.48464
PCM1	ORF6	Homo sapiens	Severe acute respiratory syndrome coronavirus 2	human_sars		sars	NA	pSNV_enriched	1.48464
PCM1	nsp12	Homo sapiens	Severe acute respiratory syndrome coronavirus 2	human_sars		sars	NA	pSNV_enriched	1.48464
PCM1	nsp7	Homo sapiens	Severe acute respiratory syndrome coronavirus 2	human_sars		sars	NA	pSNV_enriched	1.48464
PCM1	nsp16	Homo sapiens	Severe acute respiratory syndrome coronavirus 2	human_sars		sars	NA	pSNV_enriched	1.48464
PDS5B	TRIM28	Homo sapiens	Homo sapiens	human_human		pSNV_enriched	1.36991	pSNV_enriched	1.04818
PFKL	M	Homo sapiens	Severe acute respiratory syndrome coronavirus 2	human_sars		sars	NA	pSNV_enriched	1.34291
PFKL	nsp6	Homo sapiens	Severe acute respiratory syndrome coronavirus 2	human_sars		sars	NA	pSNV_enriched	1.34291
PFKL	nsp4	Homo sapiens	Severe acute respiratory syndrome coronavirus 2	human_sars		sars	NA	pSNV_enriched	1.34291
PIEZO1	ORF7a	Homo sapiens	Severe acute respiratory syndrome coronavirus 2	human_sars		sars	NA	pSNV_enriched	3.34022
PIEZO1	ORF7b	Homo sapiens	Severe acute respiratory syndrome coronavirus 2	human_sars		sars	NA	pSNV_enriched	3.34022
PLEC	SRRM2	Homo sapiens	Homo sapiens	human_human		pSNV_enriched	59.2496	pSNV_enriched	17.7854
PRKACA	SUN2	Homo sapiens	Homo sapiens	w_kinase	S:54	pSNV_enriched	1.67735	kinase	NA
PRKD1	PAK4	Homo sapiens	Homo sapiens	w_kinase	S:99	kinase	1.60965	kinase	NA
PRKD2	PAK4	Homo sapiens	Homo sapiens	w_kinase	S:99	kinase	1.60965	kinase	NA
PTPRU	ORF7b	Homo sapiens	Severe acute respiratory syndrome coronavirus 2	human_sars		sars	NA	pSNV_enriched	1.22903
RBM34	MKI67	Homo sapiens	Homo sapiens	human_human		pSNV_enriched	2.32876	pSNV_enriched	1.69324
RBM34	ORF14	Homo sapiens	Severe acute respiratory syndrome coronavirus 2	human_sars		sars	NA	pSNV_enriched	1.69324
RIF1	ORF7a	Homo sapiens	Severe acute respiratory syndrome coronavirus 2	human_sars		sars	NA	pSNV_enriched	1.41267
RPS6KA1	TBC1D4	Homo sapiens	Homo sapiens	w_kinase	S:588	pSNV_enriched	2.92261	kinase	NA
RPS6KA1	TBC1D4	Homo sapiens	Homo sapiens	w_kinase	S:318	pSNV_enriched	2.92261	kinase	NA
RPS6KA1	EIF4B	Homo sapiens	Homo sapiens	w_kinase	S:422	pSNV_enriched	3.50389	kinase	NA
RPS6KB1	EIF4B	Homo sapiens	Homo sapiens	w_kinase	S:422	pSNV_enriched	3.50389	kinase	NA
SGK1	TBC1D4	Homo sapiens	Homo sapiens	w_kinase	S:318	pSNV_enriched	2.92261	kinase	NA
SGK1	TBC1D4	Homo sapiens	Homo sapiens	w_kinase	S:588	pSNV_enriched	2.92261	kinase	NA
SLIRP	E	Homo sapiens	Severe acute respiratory syndrome coronavirus 2	human_sars		sars	NA	pSNV_enriched	1.48689
SRRM2	CD2BP2	Homo sapiens	Homo sapiens	human_human		pSNV_enriched	1.03372	pSNV_enriched	59.2496
SUN2	nsp4	Homo sapiens	Severe acute respiratory syndrome coronavirus 2	human_sars		sars	NA	pSNV_enriched	1.67735
SUN2	ORF6	Homo sapiens	Severe acute respiratory syndrome coronavirus 2	human_sars		sars	NA	pSNV_enriched	1.67735
SUN2	S	Homo sapiens	Severe acute respiratory syndrome coronavirus 2	human_sars		sars	NA	pSNV_enriched	1.67735
SUN2	ORF8	Homo sapiens	Severe acute respiratory syndrome coronavirus 2	human_sars		sars	NA	pSNV_enriched	1.67735
SUN2	E	Homo sapiens	Severe acute respiratory syndrome coronavirus 2	human_sars		sars	NA	pSNV_enriched	1.67735
SUN2	nsp6	Homo sapiens	Severe acute respiratory syndrome coronavirus 2	human_sars		sars	NA	pSNV_enriched	1.67735
SUN2	M	Homo sapiens	Severe acute respiratory syndrome coronavirus 2	human_sars		sars	NA	pSNV_enriched	1.67735
SUN2	ORF7a	Homo sapiens	Severe acute respiratory syndrome coronavirus 2	human_sars		sars	NA	pSNV_enriched	1.67735
SUN2	ORF3a	Homo sapiens	Severe acute respiratory syndrome coronavirus 2	human_sars		sars	NA	pSNV_enriched	1.67735
SUN2	ORF7b	Homo sapiens	Severe acute respiratory syndrome coronavirus 2	human_sars		sars	NA	pSNV_enriched	1.67735
SYAP1	ORF7a	Homo sapiens	Severe acute respiratory syndrome coronavirus 2	human_sars		sars	NA	pSNV_enriched	1.7124
SYAP1	E	Homo sapiens	Severe acute respiratory syndrome coronavirus 2	human_sars		sars	NA	pSNV_enriched	1.7124
SYAP1	ORF7b	Homo sapiens	Severe acute respiratory syndrome coronavirus 2	human_sars		sars	NA	pSNV_enriched	1.7124
SYAP1	nsp6	Homo sapiens	Severe acute respiratory syndrome coronavirus 2	human_sars		sars	NA	pSNV_enriched	1.7124
SYAP1	nsp4	Homo sapiens	Severe acute respiratory syndrome coronavirus 2	human_sars		sars	NA	pSNV_enriched	1.7124
SYAP1	M	Homo sapiens	Severe acute respiratory syndrome coronavirus 2	human_sars		sars	NA	pSNV_enriched	1.7124
TBC1D1	ORF8	Homo sapiens	Severe acute respiratory syndrome coronavirus 2	human_sars		sars	NA	pSNV_enriched	4.42542
TBC1D4	MPHOSPH8	Homo sapiens	Homo sapiens	human_human		pSNV_enriched	3.27654	pSNV_enriched	2.92261
THRAP3	ACIN1	Homo sapiens	Homo sapiens	human_human		pSNV_enriched	1.40816	pSNV_enriched	4.58017
THRAP3	BCLAF1	Homo sapiens	Homo sapiens	human_human		pSNV_enriched	5.37359	pSNV_enriched	4.58017
THRAP3	PLEC	Homo sapiens	Homo sapiens	human_human		pSNV_enriched	17.7854	pSNV_enriched	4.58017
TLN1	NUMA1	Homo sapiens	Homo sapiens	human_human		pSNV_enriched	1.00425	pSNV_enriched	1.55002
TMEM131	ORF7a	Homo sapiens	Severe acute respiratory syndrome coronavirus 2	human_sars		sars	NA	pSNV_enriched	2.60422
TMEM131	ORF6	Homo sapiens	Severe acute respiratory syndrome coronavirus 2	human_sars		sars	NA	pSNV_enriched	2.60422
TMEM131	E	Homo sapiens	Severe acute respiratory syndrome coronavirus 2	human_sars		sars	NA	pSNV_enriched	2.60422
TMEM131	ORF7b	Homo sapiens	Severe acute respiratory syndrome coronavirus 2	human_sars		sars	NA	pSNV_enriched	2.60422
TMEM131	ORF8	Homo sapiens	Severe acute respiratory syndrome coronavirus 2	human_sars		sars	NA	pSNV_enriched	2.60422
TMEM131	S	Homo sapiens	Severe acute respiratory syndrome coronavirus 2	human_sars		sars	NA	pSNV_enriched	2.60422
TMEM131	nsp4	Homo sapiens	Severe acute respiratory syndrome coronavirus 2	human_sars		sars	NA	pSNV_enriched	2.60422
TMEM131	M	Homo sapiens	Severe acute respiratory syndrome coronavirus 2	human_sars		sars	NA	pSNV_enriched	2.60422
TMEM131	ORF14	Homo sapiens	Severe acute respiratory syndrome coronavirus 2	human_sars		sars	NA	pSNV_enriched	2.60422
TMEM131	ORF3a	Homo sapiens	Severe acute respiratory syndrome coronavirus 2	human_sars		sars	NA	pSNV_enriched	2.60422
TMEM131	nsp6	Homo sapiens	Severe acute respiratory syndrome coronavirus 2	human_sars		sars	NA	pSNV_enriched	2.60422
TMEM131	nsp3	Homo sapiens	Severe acute respiratory syndrome coronavirus 2	human_sars		sars	NA	pSNV_enriched	2.60422
TNKS1BP1	nsp7	Homo sapiens	Severe acute respiratory syndrome coronavirus 2	human_sars		sars	NA	pSNV_enriched	9.67578
TNS1	TNS2	Homo sapiens	Homo sapiens	human_human		pSNV_enriched	1.67735	pSNV_enriched	1.10147
TNS2	KIF1A	Homo sapiens	Homo sapiens	human_human		pSNV_enriched	1.70287	pSNV_enriched	1.67735
TNS2	TNS3	Homo sapiens	Homo sapiens	human_human		pSNV_enriched	9.01459	pSNV_enriched	1.67735
TRIM28	FASN	Homo sapiens	Homo sapiens	human_human		pSNV_enriched	1.0913	pSNV_enriched	1.36991
TRIM28	SRRT	Homo sapiens	Homo sapiens	human_human		pSNV_enriched	4.06554	pSNV_enriched	1.36991
ZNF318	nsp12	Homo sapiens	Severe acute respiratory syndrome coronavirus 2	human_sars		sars	NA	pSNV_enriched	1.08451
