# Supplementary material for: Human phospho‐signaling networks of SARS‐CoV‐2 infection are rewired by population genetic variants
Source: Mol Syst Biol. 2022 May 17;18(5):e10823. doi: 10.15252/msb.202110823 (PMC9112486; doi:10.15252/msb.202110823)
Supplement: Supplementary file 6 — Dataset EV6 [file MSB-18-0-s006.xlsx]

## Sheet: legend
Dataset EV6: Motif-switching pSNVs.
List of pSNVs causing motif switching that result in the joint loss of one type of motif and the gain of another motif. For each pSNV, only the kinase and kinase family of the highest-scoring prediction is shown (see Dataset EV2 for all predictions).

## Sheet: Table EV6
mut_gene	pSNV_tag	pSNV_effect	kinase_pwm_fam	kinase_pwm
AKAP12	AKAP12:1396:P:L	loss	MAPK_p38	MAPK11
AKAP12	AKAP12:1396:P:L	gain	PIKK_DNAPK	PRKDC
ANP32D	ANP32D:15:T:K	loss	Akt	AKT1
ANP32D	ANP32D:15:T:K	gain	Aur	AURKA
ARFGEF1	ARFGEF1:244:P:L	loss	MAPK_ERK1	MAPK3
ARFGEF1	ARFGEF1:244:P:L	gain	IKK	TBK1
ARHGAP1	ARHGAP1:52:P:Q	loss	MAPK_p38	MAPK13
ARHGAP1	ARHGAP1:52:P:Q	gain	PIKK_DNAPK	PRKDC
ARHGAP39	ARHGAP39:287:P:L	loss	MAPK_ERK1	MAPK3
ARHGAP39	ARHGAP39:287:P:L	gain	PIKK_DNAPK	PRKDC
BCLAF1	BCLAF1:178:P:L	loss	CDK	CDK5
BCLAF1	BCLAF1:178:P:L	gain	IKK	TBK1
BOD1L1	BOD1L1:2953:R:S	loss	CAMKL_CHK1	CHEK1
BOD1L1	BOD1L1:2953:R:S	gain	CK1_CK1-A	CSNK1A1
CEP170	CEP170:1080:P:L	loss	MAPK_ERK1	MAPK1
CEP170	CEP170:1080:P:L	gain	IKK	TBK1
DENND4C	DENND4C:1088:K:E	loss	Aur	AURKA
DENND4C	DENND4C:1088:K:E	gain	PLK	PLK1
DGKQ	DGKQ:27:P:L	loss	MAPK_JNK	MAPK8
DGKQ	DGKQ:27:P:L	gain	PIKK_DNAPK	PRKDC
EIF4B	EIF4B:419:R:S	loss	CAMKL_CHK1	CHEK1
EIF4B	EIF4B:419:R:S	gain	CK1_CK1-A	CSNK1A1
EPB41L1	EPB41L1:652:T:S	loss	PDK1	PDPK1
EPB41L1	EPB41L1:652:T:S	gain	GSK	GSK3B
FAM76B	FAM76B:194:P:L	loss	MAPK_p38	MAPK14
FAM76B	FAM76B:194:P:L	gain	PIKK_DNAPK	PRKDC
FNDC3B	FNDC3B:209:P:L	loss	MAPK_ERK1	MAPK1
FNDC3B	FNDC3B:209:P:L	gain	IKK	TBK1
HS1BP3	HS1BP3:4:P:L	loss	DYRK_DYRK1	DYRK1A
HS1BP3	HS1BP3:4:P:L	gain	IKK	TBK1
INCENP	INCENP:198:P:L	loss	MAPK_JNK	MAPK8
INCENP	INCENP:198:P:L	gain	IKK	TBK1
JMJD1C	JMJD1C:653:P:L	loss	MAPK_ERK1	MAPK1
JMJD1C	JMJD1C:653:P:L	gain	IKK	TBK1
JPH1	JPH1:216:S:Y	loss	PKD	PRKD1
JPH1	JPH1:216:S:Y	gain	JAK	JAK1
KANK2	KANK2:324:P:L	loss	MAPK_p38	MAPK14
KANK2	KANK2:324:P:L	gain	IKK	TBK1
KIF1A	KIF1A:1529:R:Q	loss	STE20_PAKA	PAK1
KIF1A	KIF1A:1529:R:Q	gain	PIKK	ATR
KLC2	KLC2:583:L:F	loss	IKK	TBK1
KLC2	KLC2:583:L:F	gain	PDK1	PDPK1
LMNB2	LMNB2:407:S:R	loss	CDK_CDK4	CDK6
LMNB2	LMNB2:407:S:R	gain	PKC_Alpha	PRKCA
MAP7D3	MAP7D3:182:R:L	loss	Akt	AKT1
MAP7D3	MAP7D3:182:R:L	gain	NEK	NEK6
MKI67	MKI67:1374:E:K	loss	PLK	PLK1
MKI67	MKI67:1374:E:K	gain	Aur	AURKA
MKI67	MKI67:2529:P:L	loss	CDK_CDC2	CDK2
MKI67	MKI67:2529:P:L	gain	IKK	TBK1
MPHOSPH10	MPHOSPH10:164:P:R	loss	MAPK_ERK1	MAPK1
MPHOSPH10	MPHOSPH10:164:P:R	gain	Akt	AKT1
MPHOSPH10	MPHOSPH10:169:E:K	loss	PLK	PLK1
MPHOSPH10	MPHOSPH10:169:E:K	gain	PKC_Alpha	PRKCA
NUMA1	NUMA1:170:P:L	loss	MAPK_JNK	MAPK8
NUMA1	NUMA1:170:P:L	gain	IKK	TBK1
PAK4	PAK4:105:P:L	loss	MAPK_JNK	MAPK8
PAK4	PAK4:105:P:L	gain	IKK	TBK1
PDS5B	PDS5B:1384:P:S	loss	MAPK_p38	MAPK13
PDS5B	PDS5B:1384:P:S	gain	CK1_CK1-D	CSNK1E
PLEC	PLEC:1436:P:L	loss	MAPK_ERK1	MAPK1
PLEC	PLEC:1436:P:L	gain	PIKK_DNAPK	PRKDC
PPP1R18	PPP1R18:146:P:L	loss	MAPK_ERK1	MAPK3
PPP1R18	PPP1R18:146:P:L	gain	IKK	TBK1
PSMB5	PSMB5:263:P:L	loss	DYRK	DYRK2
PSMB5	PSMB5:263:P:L	gain	IKK	TBK1
PTPRU	PTPRU:854:P:L	loss	MAPK_ERK1	MAPK1
PTPRU	PTPRU:854:P:L	gain	IKK	TBK1
RGL2	RGL2:410:P:L	loss	MAPK_JNK	MAPK8
RGL2	RGL2:410:P:L	gain	IKK	TBK1
RHBDF2	RHBDF2:326:P:R	loss	MAPK_ERK1	MAPK3
RHBDF2	RHBDF2:326:P:R	gain	PKA	PRKACA
RNF213	RNF213:2905:P:L	loss	MAPK_p38	MAPK14
RNF213	RNF213:2905:P:L	gain	IKK	TBK1
RREB1	RREB1:162:P:L	loss	MAPK_ERK1	MAPK3
RREB1	RREB1:162:P:L	gain	IKK	TBK1
RRN3	RRN3:45:P:L	loss	CDK_CDC2	CDK1
RRN3	RRN3:45:P:L	gain	IKK	TBK1
SLC25A46	SLC25A46:46:P:L	loss	MAPK_ERK1	MAPK1
SLC25A46	SLC25A46:46:P:L	gain	IKK	TBK1
SLC4A2	SLC4A2:114:P:L	loss	MAPK_ERK1	MAPK1
SLC4A2	SLC4A2:114:P:L	gain	IKK	TBK1
SLIRP	SLIRP:102:S:P	loss	CK2	CSNK2A2
SLIRP	SLIRP:102:S:P	gain	MAPK_p38	MAPK14
SRRM1	SRRM1:714:P:L	loss	MAPK_ERK1	MAPK1
SRRM1	SRRM1:714:P:L	gain	PIKK_DNAPK	PRKDC
SRRM2	SRRM2:1576:R:S	loss	CAMKL_CHK1	CHEK1
SRRM2	SRRM2:1576:R:S	gain	CK1_CK1-A	CSNK1A1
SRRM2	SRRM2:1590:R:Q	loss	PKA	PRKACA
SRRM2	SRRM2:1590:R:Q	gain	PIKK	ATM
SRRM2	SRRM2:1593:P:S	loss	CDK	CDK5
SRRM2	SRRM2:1593:P:S	gain	GSK	GSK3B
SRRM2	SRRM2:354:P:L	loss	CDK	CDK5
SRRM2	SRRM2:354:P:L	gain	PIKK_DNAPK	PRKDC
SRRM2	SRRM2:764:S:P	loss	MAPK_JNK	MAPK9
SRRM2	SRRM2:764:S:P	gain	CDK	CDK5
SRRT	SRRT:545:P:L	loss	MAPK_p38	MAPK13
SRRT	SRRT:545:P:L	gain	PIKK_DNAPK	PRKDC
SYMPK	SYMPK:1260:P:Q	loss	MAPK_ERK1	MAPK3
SYMPK	SYMPK:1260:P:Q	gain	PIKK	ATR
TCOF1	TCOF1:1112:P:L	loss	MAPK_ERK1	MAPK1
TCOF1	TCOF1:1112:P:L	gain	PIKK_DNAPK	PRKDC
TNRC6C	TNRC6C:569:P:L	loss	MAPK_ERK1	MAPK3
TNRC6C	TNRC6C:569:P:L	gain	IKK	TBK1
TNS2	TNS2:836:P:L	loss	MAPK_p38	MAPK14
TNS2	TNS2:836:P:L	gain	PIKK_DNAPK	PRKDC
TOM1	TOM1:161:P:L	loss	GSK	GSK3B
TOM1	TOM1:161:P:L	gain	IKK	TBK1
TRAFD1	TRAFD1:413:E:K	loss	PLK	PLK1
TRAFD1	TRAFD1:413:E:K	gain	Aur	AURKA
UTP20	UTP20:1742:P:L	loss	MAPK_ERK1	MAPK3
UTP20	UTP20:1742:P:L	gain	PIKK_DNAPK	PRKDC
WDR91	WDR91:257:P:L	loss	MAPK_p38	MAPK11
WDR91	WDR91:257:P:L	gain	IKK	TBK1
ZC3H14	ZC3H14:666:P:L	loss	MAPK_JNK	MAPK9
ZC3H14	ZC3H14:666:P:L	gain	IKK	TBK1
ZDHHC23	ZDHHC23:253:P:L	loss	MAPK_ERK1	MAPK1
ZDHHC23	ZDHHC23:253:P:L	gain	IKK	TBK1
ZFP91	ZFP91:84:P:L	loss	MAPK_ERK1	MAPK1
ZFP91	ZFP91:84:P:L	gain	IKK	TBK1
