# Supplementary material for: Human phospho‐signaling networks of SARS‐CoV‐2 infection are rewired by population genetic variants
Source: Mol Syst Biol. 2022 May 17;18(5):e10823. doi: 10.15252/msb.202110823 (PMC9112486; doi:10.15252/msb.202110823)
Supplement: Supplementary file 7 — Dataset EV7 [file MSB-18-0-s004.xlsx]

## Sheet: legend
Dataset EV7: pSNVs with COVID-19 risk associations.
List of pSNVs with risk associations in the meta-analysis of exome sequencing datasets of pan-ancestry cohorts and seven COVID-19 phenotypes (Geisinger, UK Biobank, UPENN). pSNVs were filtered with a lenient cohort-specific multiple-testing correction threshold (restricted FDR < 0.1). Columns starting with RGC_ represent the meta-analysis results and columns starting with AF_ represent allele fre…

## Sheet: Table EV7
RSID	gene_symbol	mut_position	mut_wt_residue	mut_mut_residue	ptm_position	ptm_residue	RGC__variant	RGC__phenotype	RGC__effect	RGC__lciEffect	RGC__uciEffect	RGC__pvalue	RGC__aaf	RGC__nCases	RGC__nControls	RGC__MAC	RGC__FDR_restricted	AF_all	AF_nfe_seu	AF_nfe_bgr	AF_afr	AF_sas	AF_nfe_onf	AF_amr	AF_eas	AF_nfe_swe	AF_nfe_nwe	AF_eas_kor	AF_eas_oea	AF_nfe_est	AF_nfe	AF_fin	AF_asj	AF_oth	AF_popmax	AF_eas_jpn
rs140989375	ARFGEF2	232	R	H	227	S	20:48953647:G:A	COVID-19 positive severe vs COVID-19 negative or COVID-19 status unknown	210.234	26.423	1672.72	4.32014e-07	3.83051e-05	539	508532	39	0.000294202	7.15933e-05	0.000347766	0.000374532	6.15157e-05	0	0.000129157	5.78302e-05	0	7.65404e-05	7.10968e-05	0	0	0	0.00012312	4.61936e-05	0	0	0.00012312	0
rs138202021	SLC4A2	109	R	H	113	S	7:151064634:G:T	COVID-19 positive severe vs COVID-19 negative or COVID-19 status unknown	19.863	3.66302	107.709	0.000529844	0.000108047	539	508498	110	0.061194	0.000117334	8.82768e-05	0	0	6.5368e-05	0	0	5.45137e-05	0.000698704	2.48855e-05	0	6.9483e-05	0	0.000181544	0.000231997	0	0.000164204	0.000181544	0
rs143976001	CENPF	3053	R	Q	3054	S	1:214663607:G:A	COVID-19 positive severe vs COVID-19 negative or COVID-19 status unknown	308.06	13.8255	6864.22	0.000296191	2.32696e-05	523	407735	19	0.061194	0.000135286	8.70019e-05	0	0.00172244	6.53766e-05	3.22935e-05	5.78503e-05	0	0	0	0	0	0	1.75951e-05	0	0	0	0.00172244	0
rs191299359	MPHOSPH8	389	R	Q	392	S	13:19647239:G:A	COVID-19 positive severe vs COVID-19 negative or COVID-19 status unknown	36.0797	4.93774	263.631	0.000409684	7.16992e-05	539	508532	73	0.061194	0.000220775	0.000871232	0	0	9.83478e-05	0.000195554	0.000320775	5.47226e-05	0.000114978	7.31458e-05	0.000261917	0	0	0.000196134	0	0.00160192	0.000328947	0.000320775	0
rs757402263	ZC3HC1	398	R	W	395	S	7:130023552:G:A	COVID-19 positive severe vs COVID-19 negative or COVID-19 status unknown	57.627	5.79995	572.57	0.000539154	5.00912e-05	539	508532	51	0.061194	5.56975e-05	0	0	0	0.000391952	0	0	5.43833e-05	0	2.37248e-05	0	6.93385e-05	0	8.79848e-06	0	0	0	0.000391952	0
rs745818974	PLEKHG3	423	S	I	423	S	14:64732824:G:T	COVID-19 positive not hospitalized vs COVID-19 negative or COVID-19 status unknown	21.3811	4.66125	98.0744	8.12543e-05	2.90061e-05	5266	408440	24	0.0636221	0.000145331	0	0	0	0.00120225	0	0	0	0	0	0	0	0	0	0	0	0	0.00120225	0
rs758325101	PRR35	78	R	C	82	T	16:563526:C:T	COVID-19 positive severe vs COVID-19 negative or COVID-19 status unknown	48.6912	5.13969	461.28	0.000706742	8.54498e-05	539	508532	87	0.0687559	6.10371e-05	0	0.000757576	0	0	0.000269614	0	0	3.89529e-05	9.71298e-05	0	0	0	0.00013559	0	0	0	0.00013559	0
rs141024057	PSMF1	160	P	S	153	S	20:1135233:C:T	COVID-19 positive severe vs COVID-19 negative or COVID-19 status unknown	99.1581	6.30935	1558.37	0.00107306	4.41982e-05	539	508532	45	0.0811949	8.35256e-05	0.000260915	0.000374532	0	3.26627e-05	9.68679e-05	0.000202417	0	0.000114802	4.73866e-05	0	0	0	0.000105524	0	0	0.000163026	0.000202417	0
rs756438586	EPS15L1	223	V	I	229	S	19:16425208:C:T	COVID-19 positive severe vs COVID-19 negative or COVID-19 status unknown	42.6699	4.60062	395.756	0.000956464	6.28596e-05	539	508532	64	0.0811949	4.82416e-05	8.78426e-05	0	6.19042e-05	6.56168e-05	3.28364e-05	0.000145104	5.46448e-05	0	2.43025e-05	0	6.96767e-05	0	2.67991e-05	0	0	0	0.000145104	0
rs34425674	STARD13	383	R	P	389	S	13:33129529:C:G	COVID-19 positive hospitalized vs COVID-19 positive not hospitalized	0.640246	0.485276	0.844705	0.00161275	0.025109	1873	5694	380	0.0870885	0.0192528	0.0231224	0.0229496	0.0048	0.0198262	0.0270872	0.00899052	0.000108743	0.0287048	0.0281096	0	0.000138677	0.0291667	0.0273448	0.0174311	0.0243056	0.0180841	0.0273448	0
