# Supplementary material for: Human phospho‐signaling networks of SARS‐CoV‐2 infection are rewired by population genetic variants
Source: Mol Syst Biol. 2022 May 17;18(5):e10823. doi: 10.15252/msb.202110823 (PMC9112486; doi:10.15252/msb.202110823)
Supplement: Supplementary file 8 — Dataset EV8 [file MSB-18-0-s002.xlsx]

## Sheet: legend
Dataset EV8: Validation of risk associations of the STARD13 pSNV.
The pSNV in the STARD13 gene was additionally detected with a risk association in the GWAS of the COVID-19 Host Genetics Initiative. Unadjusted p-values for all four COVID-19 phenotypes for this pSNV are shown. Columns starting with C19HG_ represent the GWAS results.

## Sheet: Table EV8
RSID	gene_symbol	pSNV	gnomad_AF_all	gnomad_AF_popmax	C19HG__phenotype_code	C19HG__phenotype	C19HG__SNP	C19HG__all_inv_var_meta_p	C19HG__all_inv_var_meta_beta	C19HG__all_inv_var_meta_sebeta	C19HG__all_meta_N	C19HG__all_inv_var_meta_cases	C19HG__all_inv_var_meta_controls	C19HG__all_inv_var_meta_effective	C19HG__all_inv_var_het_p	C19HG__all_meta_AF
rs34425674	STARD13	STARD13:383:R:P	0.0192528	0.0273448	B1	Hospitalized covid vs. not hospitalized covid	13:33703666:C:G	0.032926	-0.11134	0.0522	21	13114	69518	9263	0.22005	0.02385
rs34425674	STARD13	STARD13:383:R:P	0.0192528	0.0273448	A2	Very severe respiratory confirmed covid vs. population	13:33703666:C:G	0.10052	-0.12228	0.074452	20	6529	988109	5490	0.83139	0.02381
rs34425674	STARD13	STARD13:383:R:P	0.0192528	0.0273448	B2	Hospitalized covid vs. population	13:33703666:C:G	0.12217	-0.061226	0.03961	35	19443	1936585	16612	0.96061	0.02471
rs34425674	STARD13	STARD13:383:R:P	0.0192528	0.0273448	C2	Covid vs. population	13:33703666:C:G	0.44006	0.010736	0.013905	62	103439	2337533	91464	0.66147	0.02515
