# Supplementary material for: Human phospho‐signaling networks of SARS‐CoV‐2 infection are rewired by population genetic variants
Source: Mol Syst Biol. 2022 May 17;18(5):e10823. doi: 10.15252/msb.202110823 (PMC9112486; doi:10.15252/msb.202110823)
Supplement: Supplementary file 9 — Dataset EV9 [file MSB-18-0-s011.xlsx]

## Sheet: legend
Dataset EV9: Disease annotations of pSNVs.
Disease annotations of pSNVs from the ClinVar database are shown. Consensus evaluation of disease significance was based on a systematic analysis of ClinVar annotations in ActiveDriverDB and a manual review of the ClinVar website (column significance_curated). Most disease-associated pSNVs are annotated as variants of unknown significance (VUS). Multiple disease annotations of the same pSNV are c…

## Sheet: Table EV9
gene_symbol	protein_isoform	mut_position	ref_residue	mut_residue	significance_curated	disease	clinvar_URL	RSID	ptm_position	ptm_residue	ptm_kinase	ptm_pmid	ptm_sequence	ptm_sources	distance_pSNV_ptm	top_MIMP_score	effect_MIMP	impact
APC	NM_000038	2286	A	V	VUS/benign	Hereditary cancer-predisposing syndrome__Familial adenomatous polyposis	https://www.ncbi.nlm.nih.gov/clinvar/variation/127315/	rs200587641	2283	S		18669648;16964243;32645325	PSVKSELsPVARQTS	PhosphoSitePlus|Phospho.ELM|HPRD|Vero E6 (Bouhaddou et al. 2020)	3	NA	NA	distal
ARFGEF2	NM_006420	232	R	C	VUS	Heterotopia, periventricular, autosomal recessive	https://www.ncbi.nlm.nih.gov/clinvar/variation/898183/	rs200040098	227	S		19664994;19413330;19651622;20068231;18691976;32645325;17081983	VIQAAAVsPKFVRLK	PhosphoSitePlus|Phospho.ELM|HPRD|Vero E6 (Bouhaddou et al. 2020)	5	NA	NA	distal
ARFGEF2	NM_006420	232	R	H	VUS	Heterotopia, periventricular, autosomal recessive	https://www.ncbi.nlm.nih.gov/clinvar/variation/338681/	rs140989375	227	S		19664994;19413330;19651622;20068231;18691976;32645325;17081983	VIQAAAVsPKFVRLK	PhosphoSitePlus|Phospho.ELM|HPRD|Vero E6 (Bouhaddou et al. 2020)	5	NA	NA	distal
BMPR2	NM_001204	983	R	Q	VUS/benign	Pulmonary arterial hypertension	https://www.ncbi.nlm.nih.gov/clinvar/variation/333652/	rs148099152	977	T		32645325	KIKKRVKtPYSLKRW	PhosphoSitePlus|Vero E6 (Bouhaddou et al. 2020)	6	NA	NA	distal
BRAF	NM_004333	146	R	Q	VUS/benign	Rasopathy	https://www.ncbi.nlm.nih.gov/clinvar/variation/372564/	rs557241012	151	S	BRAF	17192257;32645325;20068231	VARSNPKsPQKPIVR	PhosphoSitePlus|Phospho.ELM|HPRD|Vero E6 (Bouhaddou et al. 2020)	5	NA	NA	distal
COPA	NM_004371	170	K	R	VUS	Autoimmune interstitial lung, joint, and kidney disease	https://www.ncbi.nlm.nih.gov/clinvar/variation/663582/	rs750764548	173	S		17322306;18767875;20068231;18691976;17924679;32645325;19007248;18669648;19413330;16964243;15302935;19691289;18578522;19664994;19664995;19651622;19415658;20058876;17081983	GLRKKNLsPGAVESD	PhosphoSitePlus|Phospho.ELM|HPRD|Vero E6 (Bouhaddou et al. 2020)	3	0.969764	gain	rewiring
DKC1	NM_001363	445	A	V	VUS	Dyskeratosis congenita	https://www.ncbi.nlm.nih.gov/clinvar/variation/858735/	rs782117503	451	S		19651622;20068231;17287340;32645325;18707149;18669648;19007248;19413330;16083285;18452278;19691289;17081983	TAKRKREsESESDET	PhosphoSitePlus|Phospho.ELM|HPRD|Vero E6 (Bouhaddou et al. 2020)	6	NA	NA	distal
DKC1	NM_001363	450	E	V	VUS	Dyskeratosis congenita	https://www.ncbi.nlm.nih.gov/clinvar/variation/960630/	rs782631659	455	S		19651622;20068231;19415658;32645325;18707149;18669648;19007248;19413330;16083285;18452278;19691289;17081983	KRESESEsDETPPAA	PhosphoSitePlus|Phospho.ELM|HPRD|Vero E6 (Bouhaddou et al. 2020)	5	NA	NA	distal
DKC1	NM_001363	486	G	R	VUS/benign	History of neurodevelopmental disorder	https://www.ncbi.nlm.nih.gov/clinvar/variation/590231/	rs150319104	485	S		18669648;19413330;19651622;20068231;32645325;17081983	KAKAGLEsGAEPGDG	PhosphoSitePlus|Phospho.ELM|HPRD|Vero E6 (Bouhaddou et al. 2020)	1	NA	NA	proximal
DNMT1	NM_001379	136	R	C	VUS/benign	Beckwith-Wiedemann syndrome__Hereditary sensory neuropathy type IE	https://www.ncbi.nlm.nih.gov/clinvar/variation/234461/	rs138841970	143	S	AKT1	18669648;21151116;32645325	RTPRRSKsDGEAKPE	PhosphoSitePlus|Phospho.ELM|UniProt|Vero E6 (Bouhaddou et al. 2020)	7	NA	NA	distal
DNMT1	NM_001379	136	R	H	VUS	Hereditary sensory neuropathy type IE	https://www.ncbi.nlm.nih.gov/clinvar/variation/472274/	rs775139340	143	S	AKT1	18669648;21151116;32645325	RTPRRSKsDGEAKPE	PhosphoSitePlus|Phospho.ELM|UniProt|Vero E6 (Bouhaddou et al. 2020)	7	NA	NA	distal
DNMT1	NM_001379	137	T	R	VUS	Hereditary sensory neuropathy type IE	https://www.ncbi.nlm.nih.gov/clinvar/variation/949009/	rs377146699	143	S	AKT1	18669648;21151116;32645325	RTPRRSKsDGEAKPE	PhosphoSitePlus|Phospho.ELM|UniProt|Vero E6 (Bouhaddou et al. 2020)	6	NA	NA	distal
DNMT1	NM_001379	149	P	S	VUS	Hereditary sensory neuropathy type IE	https://www.ncbi.nlm.nih.gov/clinvar/variation/955499/	rs764561233	143	S	AKT1	18669648;21151116;32645325	RTPRRSKsDGEAKPE	PhosphoSitePlus|Phospho.ELM|UniProt|Vero E6 (Bouhaddou et al. 2020)	6	NA	NA	distal
DONSON	NM_017613	28	S	R	VUS/pathogenic	Microcephaly-micromelia syndrome	https://www.ncbi.nlm.nih.gov/clinvar/variation/431446/	rs768071555	34	S		18669648;18220336;32645325	RSRGAAAsPPRELTE	PhosphoSitePlus|Phospho.ELM|HPRD|Vero E6 (Bouhaddou et al. 2020)	6	NA	NA	distal
FLCN	NM_144997	57	R	Q	VUS	Multiple fibrofolliculomas__Hereditary cancer-predisposing syndrome	https://www.ncbi.nlm.nih.gov/clinvar/variation/529988/	rs749770193	62	S		18669648;19664994;19651622;20068231;32645325	NSRMRAHsPAEGASV	PhosphoSitePlus|Phospho.ELM|HPRD|Vero E6 (Bouhaddou et al. 2020)	5	NA	NA	distal
FLCN	NM_144997	59	R	C	VUS	Multiple fibrofolliculomas__Hereditary cancer-predisposing syndrome	https://www.ncbi.nlm.nih.gov/clinvar/variation/529978/	rs778275358	62	S		18669648;19664994;19651622;20068231;32645325	NSRMRAHsPAEGASV	PhosphoSitePlus|Phospho.ELM|HPRD|Vero E6 (Bouhaddou et al. 2020)	3	0.999999	loss	rewiring
FLCN	NM_144997	65	E	A	VUS	Multiple fibrofolliculomas	https://www.ncbi.nlm.nih.gov/clinvar/variation/577167/	rs757012294	62	S		18669648;19664994;19651622;20068231;32645325	NSRMRAHsPAEGASV	PhosphoSitePlus|Phospho.ELM|HPRD|Vero E6 (Bouhaddou et al. 2020)	3	0.834141	loss	rewiring
FLCN	NM_144997	69	V	I	VUS/benign	Hereditary cancer-predisposing syndrome	https://www.ncbi.nlm.nih.gov/clinvar/variation/415612/	rs567617762	62	S		18669648;19664994;19651622;20068231;32645325	NSRMRAHsPAEGASV	PhosphoSitePlus|Phospho.ELM|HPRD|Vero E6 (Bouhaddou et al. 2020)	7	NA	NA	distal
FLNA	NM_001110556	1087	R	H	VUS	Periventricular nodular heterotopia 1	https://www.ncbi.nlm.nih.gov/clinvar/variation/533573/	rs369668866	1084	S	CDK1	18669648;18220336;16964243;15302935;18088087;32645325	LQGGSAGsPARFTID	PhosphoSitePlus|Phospho.ELM|Vero E6 (Bouhaddou et al. 2020)	3	NA	NA	distal
FLNB	NM_001457	2010	R	C	VUS/benign	Spondylocarpotarsal synostosis syndrome__FLNB-Related Spectrum Disorders	https://www.ncbi.nlm.nih.gov/clinvar/variation/809500/	rs138034708	2013	S		32645325	KVYGRGLsEGRTFEM	PhosphoSitePlus|Vero E6 (Bouhaddou et al. 2020)	3	0.940213	loss	rewiring
FLNC	NM_001458	1522	Q	R	VUS	Myofibrillar myopathy, filamin C-related	https://www.ncbi.nlm.nih.gov/clinvar/variation/472069/	rs1022106059	1527	S		32645325	ADQEVPRsPFKIKVL	PhosphoSitePlus|Vero E6 (Bouhaddou et al. 2020)	5	NA	NA	distal
FLNC	NM_001458	2228	R	Q	VUS	Myofibrillar myopathy, filamin C-related	https://www.ncbi.nlm.nih.gov/clinvar/variation/539433/	rs765438770	2233	S	AKT1;AKT2	19664994;19664995;19651622;20068231;18707149;32645325;18212344;18578522;20058876	LGRERLGsFGSITRQ	UniProt|PhosphoSitePlus|HPRD|Vero E6 (Bouhaddou et al. 2020)	5	NA	NA	distal
FLNC	NM_001458	2230	R	H	VUS/benign	Myofibrillar myopathy, filamin C-related	https://www.ncbi.nlm.nih.gov/clinvar/variation/567146/	rs376035195	2233	S	AKT1;AKT2	19664994;19664995;19651622;20068231;18707149;32645325;18212344;18578522;20058876	LGRERLGsFGSITRQ	UniProt|PhosphoSitePlus|HPRD|Vero E6 (Bouhaddou et al. 2020)	3	0.999887	loss	rewiring
FLNC	NM_001458	2235	G	S	VUS	Myofibrillar myopathy, filamin C-related	https://www.ncbi.nlm.nih.gov/clinvar/variation/943834/	rs752159793	2233	S	AKT1;AKT2	19664994;19664995;19651622;20068231;18707149;32645325;18212344;18578522;20058876	LGRERLGsFGSITRQ	UniProt|PhosphoSitePlus|HPRD|Vero E6 (Bouhaddou et al. 2020)	2	NA	NA	proximal
HCFC1	NM_005334	1507	S	L	VUS	Mental retardation 3, X-linked	https://www.ncbi.nlm.nih.gov/clinvar/variation/954742/	rs782560491	1507	S		18669648;19413330;19664995;16964243;20068231;32645325	PPEELQVsPGPRQQL	PhosphoSitePlus|Phospho.ELM|HPRD|Vero E6 (Bouhaddou et al. 2020)	0	0.994172	loss	direct
HNF1B	NM_000458	76	G	C	VUS/benign	Familial hypoplastic, glomerulocystic kidney__Renal cysts and diabetes syndrome	https://www.ncbi.nlm.nih.gov/clinvar/variation/193102/	rs144425830	80	S		32645325	RLSGDEGsEDGDDYD	PhosphoSitePlus|Vero E6 (Bouhaddou et al. 2020)	4	NA	NA	distal
HNF1B	NM_000458	82	D	N	VUS/benign	Renal cysts and diabetes syndrome	https://www.ncbi.nlm.nih.gov/clinvar/variation/193101/	rs140562402	75	S		32645325	GHAKGRLsGDEGSED	PhosphoSitePlus|Vero E6 (Bouhaddou et al. 2020)	7	NA	NA	distal
JMJD1C	NM_032776	653	P	L	VUS	Early myoclonic encephalopathy	https://www.ncbi.nlm.nih.gov/clinvar/variation/952275/	rs752736033	652	S		32645325	VKPKITHsPDSVKSK	PhosphoSitePlus|Vero E6 (Bouhaddou et al. 2020)	1	0.985018	gain:loss	rewiring
KIF1A	NM_004321	1536	E	K	VUS/benign	Spastic paraplegia 30, autosomal recessive	https://www.ncbi.nlm.nih.gov/clinvar/variation/532868/	rs377032453	1532	S		19664994;32645325	QPCSRPAsPEPELLP	PhosphoSitePlus|HPRD|Vero E6 (Bouhaddou et al. 2020)	4	NA	NA	distal
KIF1C	NM_006612	669	R	Q	VUS	Ataxia, spastic, 2, autosomal recessive	https://www.ncbi.nlm.nih.gov/clinvar/variation/916438/	rs566736417	674	S		17081983;32645325;19651622;20068231	QQRLYADsDSGDDSD	PhosphoSitePlus|Phospho.ELM|HPRD|Vero E6 (Bouhaddou et al. 2020)	5	0.96468	loss	rewiring
LMNA	NM_170707	464	M	V	VUS	Cardiomyopathy__Charcot-Marie-Tooth disease, type 2	https://www.ncbi.nlm.nih.gov/clinvar/variation/432879/	rs200262654	458	S		18669648;32645325	FVRLRNKsNEDQSMG	PhosphoSitePlus|Phospho.ELM|Vero E6 (Bouhaddou et al. 2020)	6	NA	NA	distal
LMNB2	NM_032737	407	S	R	VUS	Epilepsy, progressive myoclonic, 9	https://www.ncbi.nlm.nih.gov/clinvar/variation/475770/	rs766553520	407	S		18669648;17081983;32645325;18691976	ERLKLSPsPSSRVTV	PhosphoSitePlus|Phospho.ELM|HPRD|Vero E6 (Bouhaddou et al. 2020)	0	0.999516	gain:loss	direct
LMNB2	NM_032737	411	R	C	VUS	Epilepsy, progressive myoclonic, 9	https://www.ncbi.nlm.nih.gov/clinvar/variation/578354/	rs563283912	405	S		18669648;18212344;18691976;19691289;32645325;17081983	EEERLKLsPSPSSRV	PhosphoSitePlus|Phospho.ELM|HPRD|Vero E6 (Bouhaddou et al. 2020)	6	NA	NA	distal
LMNB2	NM_032737	411	R	H	VUS	Epilepsy, progressive myoclonic, 9	https://www.ncbi.nlm.nih.gov/clinvar/variation/845810/	rs138467082	405	S		18669648;18212344;18691976;19691289;32645325;17081983	EEERLKLsPSPSSRV	PhosphoSitePlus|Phospho.ELM|HPRD|Vero E6 (Bouhaddou et al. 2020)	6	NA	NA	distal
LMNB2	NM_032737	419	S	L	VUS	Epilepsy, progressive myoclonic, 9	https://www.ncbi.nlm.nih.gov/clinvar/variation/577353/	rs368949581	420	S		18669648;19664995;32645325;20068231	TVSRATSsSSGSLSA	PhosphoSitePlus|Phospho.ELM|HPRD|Vero E6 (Bouhaddou et al. 2020)	1	NA	NA	proximal
LMNB2	NM_032737	423	G	S	VUS	Epilepsy, progressive myoclonic, 9	https://www.ncbi.nlm.nih.gov/clinvar/variation/861991/	rs373722325	420	S		18669648;19664995;32645325;20068231	TVSRATSsSSGSLSA	PhosphoSitePlus|Phospho.ELM|HPRD|Vero E6 (Bouhaddou et al. 2020)	3	0.899442	gain	rewiring
LMNB2	NM_032737	427	A	S	VUS	Epilepsy, progressive myoclonic, 9	https://www.ncbi.nlm.nih.gov/clinvar/variation/835352/	rs57521499	420	S		18669648;19664995;32645325;20068231	TVSRATSsSSGSLSA	PhosphoSitePlus|Phospho.ELM|HPRD|Vero E6 (Bouhaddou et al. 2020)	7	NA	NA	distal
MCM4	NM_005914	321	R	C	VUS/benign	Natural killer cell and glucocorticoid deficiency with DNA repair defect	https://www.ncbi.nlm.nih.gov/clinvar/variation/363227/	rs142732823	326	S		19664994;32645325;15302935	RGRIAEPsVCGRCHT	PhosphoSitePlus|Phospho.ELM|HPRD|Vero E6 (Bouhaddou et al. 2020)	5	0.578053	loss	rewiring
MSH6	NM_000179	36	A	V	VUS/benign	Hereditary cancer-predisposing syndrome__Hereditary nonpolyposis colorectal neoplasms	https://www.ncbi.nlm.nih.gov/clinvar/variation/140779/	rs61756469	41	S		16964243;32645325	AAAAPGAsPSPGGDA	PhosphoSitePlus|Phospho.ELM|Vero E6 (Bouhaddou et al. 2020)	5	NA	NA	distal
MSH6	NM_000179	38	P	S	VUS	Hereditary cancer-predisposing syndrome__Hereditary nonpolyposis colorectal neoplasms	https://www.ncbi.nlm.nih.gov/clinvar/variation/419822/	rs764009461	41	S		16964243;32645325	AAAAPGAsPSPGGDA	PhosphoSitePlus|Phospho.ELM|Vero E6 (Bouhaddou et al. 2020)	3	NA	NA	distal
MSH6	NM_000179	39	G	R	VUS/benign	Hereditary cancer-predisposing syndrome__Hereditary nonpolyposis colorectal neoplasms	https://www.ncbi.nlm.nih.gov/clinvar/variation/483766/	rs751838296	41	S		16964243;32645325	AAAAPGAsPSPGGDA	PhosphoSitePlus|Phospho.ELM|Vero E6 (Bouhaddou et al. 2020)	2	0.957499	gain	rewiring
MSH6	NM_000179	61	A	V	VUS/benign	Hereditary cancer-predisposing syndrome__Hereditary nonpolyposis colorectal neoplasms	https://www.ncbi.nlm.nih.gov/clinvar/variation/630499/	rs572336612	65	S		32645325	RPLARSAsPPKAKNL	PhosphoSitePlus|Vero E6 (Bouhaddou et al. 2020)	4	NA	NA	distal
MYLK	NM_053025	359	P	T	VUS	Cardiovascular phenotype	https://www.ncbi.nlm.nih.gov/clinvar/variation/264267/	rs202225055	365	S		32645325	APGLGVLsPSGEERK	PhosphoSitePlus|Vero E6 (Bouhaddou et al. 2020)	6	NA	NA	distal
MYLK	NM_053025	821	R	W	VUS	Aortic aneurysm, familial thoracic 7	https://www.ncbi.nlm.nih.gov/clinvar/variation/342890/	rs150007422	814	S		32645325	VSLMLQNsSARALPR	Vero E6 (Bouhaddou et al. 2020)	7	NA	NA	distal
NBN	NM_002485	427	P	R	VUS	Microcephaly, normal intelligence and immunodeficiency	https://www.ncbi.nlm.nih.gov/clinvar/variation/577915/	rs778881191	432	S	CDK2	17322306;18767875;19651622;20068231;32645325;18669648;16964243;18452278	RIPNYQLsPTKLPSI	PhosphoSitePlus|Phospho.ELM|HPRD|Vero E6 (Bouhaddou et al. 2020)	5	0.910921	gain	rewiring
NBN	NM_002485	439	I	M	VUS/benign	Microcephaly, normal intelligence and immunodeficiency	https://www.ncbi.nlm.nih.gov/clinvar/variation/127858/	rs28538230	432	S	CDK2	17322306;18767875;19651622;20068231;32645325;18669648;16964243;18452278	RIPNYQLsPTKLPSI	PhosphoSitePlus|Phospho.ELM|HPRD|Vero E6 (Bouhaddou et al. 2020)	7	NA	NA	distal
NF1	NM_001042492	2816	G	R	VUS	Hereditary cancer-predisposing syndrome__Neurofibromatosis, type 1	https://www.ncbi.nlm.nih.gov/clinvar/variation/186814/	rs778233452	2817	S		32645325	SGRTRHGsASQVQKQ	PhosphoSitePlus|Vero E6 (Bouhaddou et al. 2020)	1	NA	NA	proximal
NSD1	NM_022455	493	P	A	VUS/benign	Beckwith-Wiedemann syndrome	https://www.ncbi.nlm.nih.gov/clinvar/variation/454042/	rs375051877	486	S		19413330;32645325;19651622;20068231	LAFDSEHsADEKEKP	PhosphoSitePlus|HPRD|Vero E6 (Bouhaddou et al. 2020)	7	NA	NA	distal
NSD1	NM_022455	493	P	L	VUS	Beckwith-Wiedemann syndrome	https://www.ncbi.nlm.nih.gov/clinvar/variation/524708/	rs140583358	486	S		19413330;32645325;19651622;20068231	LAFDSEHsADEKEKP	PhosphoSitePlus|HPRD|Vero E6 (Bouhaddou et al. 2020)	7	NA	NA	distal
PLEC	NM_201380	1436	P	L	VUS	Epidermolysis bullosa simplex with muscular dystrophy	https://www.ncbi.nlm.nih.gov/clinvar/variation/290651/	rs201955391	1435	S		17322306;18767875;20068230;20068231;18691976;17924679;32645325;19007248;18669648;19413330;15302935;19691289;18578522;19664994;19664995;19651622;19415658;20058876;17081983	AQLEPVAsPAKKPKV	PhosphoSitePlus|Phospho.ELM|HPRD|Vero E6 (Bouhaddou et al. 2020)	1	0.992045	gain:loss	rewiring
PLEC	NM_201380	1719	R	H	VUS	Epidermolysis bullosa simplex with muscular dystrophy	https://www.ncbi.nlm.nih.gov/clinvar/?term=PLEC+R1719H	rs781876093	1721	S		17081983;16083285;32645325;20068231	ELQSKRAsFAEKTAQ	PhosphoSitePlus|Phospho.ELM|HPRD|Vero E6 (Bouhaddou et al. 2020)	2	0.951408	loss	rewiring
PLEC	NM_201380	2880	V	M	VUS	Epidermolysis bullosa simplex with muscular dystrophy	https://www.ncbi.nlm.nih.gov/clinvar/variation/581494/	rs781889659	2886	T	AURKB	19691289;32645325	PVRNRRLtVNEAVKE	PhosphoSitePlus|HPRD|Vero E6 (Bouhaddou et al. 2020)	6	NA	NA	distal
PLEC	NM_201380	2883	R	Q	VUS	Epidermolysis bullosa simplex with muscular dystrophy	https://www.ncbi.nlm.nih.gov/clinvar/variation/943264/	rs781927726	2886	T	AURKB	19691289;32645325	PVRNRRLtVNEAVKE	PhosphoSitePlus|HPRD|Vero E6 (Bouhaddou et al. 2020)	3	0.999977	loss	rewiring
PLEC	NM_201380	2883	R	W	VUS	Epidermolysis bullosa simplex with muscular dystrophy	https://www.ncbi.nlm.nih.gov/clinvar/variation/196842/	rs782075235	2886	T	AURKB	19691289;32645325	PVRNRRLtVNEAVKE	PhosphoSitePlus|HPRD|Vero E6 (Bouhaddou et al. 2020)	3	0.999977	loss	rewiring
PLEC	NM_201380	2884	R	Q	VUS	Epidermolysis bullosa simplex with muscular dystrophy	https://www.ncbi.nlm.nih.gov/clinvar/variation/660805/	rs199856296	2886	T	AURKB	19691289;32645325	PVRNRRLtVNEAVKE	PhosphoSitePlus|HPRD|Vero E6 (Bouhaddou et al. 2020)	2	0.882501	loss	rewiring
PLEC	NM_201380	4609	K	Q	VUS	Epidermolysis bullosa simplex with muscular dystrophy	https://www.ncbi.nlm.nih.gov/clinvar/variation/848195/	rs782417764	4613	S		18767875;16565220;20068230;19651622;20068231;32645325;18669648;19007248;18491316;15302935;19691289;20166139;20058876	QSTKGYYsPYSVSGS	PhosphoSitePlus|Phospho.ELM|HPRD|Vero E6 (Bouhaddou et al. 2020)	4	NA	NA	distal
PLEC	NM_201380	713	R	Q	VUS	Epidermolysis bullosa simplex with muscular dystrophy	https://www.ncbi.nlm.nih.gov/clinvar/variation/578938/	rs199826059	720	S		19651622;20068231;18691976;19415658;18707149;32645325;18669648;19007248;15302935;19691289;20166139;17081983	RSDEGQLsPATRGAY	PhosphoSitePlus|Phospho.ELM|HPRD|Vero E6 (Bouhaddou et al. 2020)	7	NA	NA	distal
PLEC	NM_201380	713	R	W	VUS	Epidermolysis bullosa simplex with muscular dystrophy	https://www.ncbi.nlm.nih.gov/clinvar/variation/845957/	rs201837064	720	S		19651622;20068231;18691976;19415658;18707149;32645325;18669648;19007248;15302935;19691289;20166139;17081983	RSDEGQLsPATRGAY	PhosphoSitePlus|Phospho.ELM|HPRD|Vero E6 (Bouhaddou et al. 2020)	7	NA	NA	distal
PLEC	NM_201380	724	R	Q	VUS/benign	Epidermolysis bullosa simplex with muscular dystrophy	https://www.ncbi.nlm.nih.gov/clinvar/variation/538916/	rs200259757	720	S		19651622;20068231;18691976;19415658;18707149;32645325;18669648;19007248;15302935;19691289;20166139;17081983	RSDEGQLsPATRGAY	PhosphoSitePlus|Phospho.ELM|HPRD|Vero E6 (Bouhaddou et al. 2020)	4	NA	NA	distal
PLEC	NM_201380	724	R	W	VUS	Epidermolysis bullosa simplex with muscular dystrophy	https://www.ncbi.nlm.nih.gov/clinvar/variation/567914/	rs554022624	720	S		19651622;20068231;18691976;19415658;18707149;32645325;18669648;19007248;15302935;19691289;20166139;17081983	RSDEGQLsPATRGAY	PhosphoSitePlus|Phospho.ELM|HPRD|Vero E6 (Bouhaddou et al. 2020)	4	NA	NA	distal
PMS2	NM_000535	570	N	D	VUS/benign	Hereditary nonpolyposis colorectal cancer type 4	https://www.ncbi.nlm.nih.gov/clinvar/variation/135066/	rs115670442	573	T		16964243;32645325;20068231	PQPTNLAtPNTKRFK	PhosphoSitePlus|Phospho.ELM|HPRD|Vero E6 (Bouhaddou et al. 2020)	3	NA	NA	distal
PMS2	NM_000535	572	A	T	VUS/benign	Hereditary cancer-predisposing syndrome	https://www.ncbi.nlm.nih.gov/clinvar/variation/186044/	rs63751023	573	T		16964243;32645325;20068231	PQPTNLAtPNTKRFK	PhosphoSitePlus|Phospho.ELM|HPRD|Vero E6 (Bouhaddou et al. 2020)	1	NA	NA	proximal
PMS2	NM_000535	575	N	S	VUS	Hereditary cancer-predisposing syndrome__Hereditary nonpolyposis colorectal neoplasms	https://www.ncbi.nlm.nih.gov/clinvar/variation/455669/	rs1424781748	573	T		16964243;32645325;20068231	PQPTNLAtPNTKRFK	PhosphoSitePlus|Phospho.ELM|HPRD|Vero E6 (Bouhaddou et al. 2020)	2	NA	NA	proximal
PMS2	NM_000535	578	R	H	VUS/benign	Hereditary cancer-predisposing syndrome__Hereditary nonpolyposis colorectal neoplasms	https://www.ncbi.nlm.nih.gov/clinvar/variation/216455/	rs63750770	573	T		16964243;32645325;20068231	PQPTNLAtPNTKRFK	PhosphoSitePlus|Phospho.ELM|HPRD|Vero E6 (Bouhaddou et al. 2020)	5	NA	NA	distal
RAF1	NM_002880	265	M	V	VUS	Rasopathy	https://www.ncbi.nlm.nih.gov/clinvar/variation/953098/	rs533494009	259	S	LATS1;AKT1;PRKACA;RAF1	18767875;11997508;20068231;18691976;20230923;32645325;18669648;12801936;10801873;16892053;15047712;10576742;16630891;8349614;18220336;11971957;11756411	SQRQRSTsTPNVHMV	Vero E6 (Bouhaddou et al. 2020)|HPRD|Phospho.ELM|PhosphoSitePlus|UniProt	6	NA	NA	distal
RANBP2	NM_006267	2505	P	T	VUS	Encephalopathy, acute, infection-induced, 3, suceptibility to	https://www.ncbi.nlm.nih.gov/clinvar/variation/649862/	rs147542198	2510	S		18669648;20068231;18691976;15302935;32645325	TTPKAVVsPPKFVFG	PhosphoSitePlus|Phospho.ELM|HPRD|Vero E6 (Bouhaddou et al. 2020)	5	NA	NA	distal
RECQL4	NM_004260	31	V	G	VUS	Baller-Gerold syndrome	https://www.ncbi.nlm.nih.gov/clinvar/variation/459531/	rs904809747	27	S		32645325	RQRGRRPsQDDVEAA	PhosphoSitePlus|Vero E6 (Bouhaddou et al. 2020)	4	NA	NA	distal
RUNX1	NM_001001890	219	T	M	VUS	Familial platelet disorder with associated myeloid malignancy	https://www.ncbi.nlm.nih.gov/clinvar/variation/239054/	rs555366994	212	S		32645325	RRTAMRVsPHHPAPT	PhosphoSitePlus|Vero E6 (Bouhaddou et al. 2020)	7	NA	NA	distal
SETD2	NM_014159	329	R	Q	VUS	Luscan-lumish syndrome	https://www.ncbi.nlm.nih.gov/clinvar/variation/805408/	rs540015912	323	S		18669648;19413330;19651622;20068231;18452278;32645325;17081983	GIFLGSEsDEDSVRT	PhosphoSitePlus|Phospho.ELM|HPRD|Vero E6 (Bouhaddou et al. 2020)	6	NA	NA	distal
SLC25A46	NM_138773	50	P	T	VUS	Neuropathy, hereditary motor and sensory, type 6B	https://www.ncbi.nlm.nih.gov/clinvar/variation/542451/	rs147648476	45	T		18669648;20068231;18691976;20166139;32645325	DLGHWVTtPPDIPGS	PhosphoSitePlus|Phospho.ELM|HPRD|Vero E6 (Bouhaddou et al. 2020)	5	NA	NA	distal
SQSTM1	NM_003900	267	R	H	VUS	Amyotrophic lateral sclerosis and/or frontotemporal dementia 1	https://www.ncbi.nlm.nih.gov/clinvar/variation/475405/	rs149424705	272	S	MAPK13;CDK1	18767875;20068231;18691976;32645325;18707149;19007248;18669648;19413330;16964243;16083285;19691289;18578522;19664994;19664995;16565220;19651622;19415658;18491316;17081983	RSRLTPVsPESSSTE	PhosphoSitePlus|Phospho.ELM|HPRD|Vero E6 (Bouhaddou et al. 2020)	5	0.928085	loss	rewiring
SQSTM1	NM_003900	269	T	P	VUS	Amyotrophic lateral sclerosis and/or frontotemporal dementia 1	https://www.ncbi.nlm.nih.gov/clinvar/variation/852263/	rs745853858	272	S	MAPK13;CDK1	18767875;20068231;18691976;32645325;18707149;19007248;18669648;19413330;16964243;16083285;19691289;18578522;19664994;19664995;16565220;19651622;19415658;18491316;17081983	RSRLTPVsPESSSTE	PhosphoSitePlus|Phospho.ELM|HPRD|Vero E6 (Bouhaddou et al. 2020)	3	NA	NA	distal
SQSTM1	NM_003900	270	P	S	VUS	Amyotrophic lateral sclerosis and/or frontotemporal dementia 1	https://www.ncbi.nlm.nih.gov/clinvar/variation/947963/	rs1194274800	272	S	MAPK13;CDK1	18767875;20068231;18691976;32645325;18707149;19007248;18669648;19413330;16964243;16083285;19691289;18578522;19664994;19664995;16565220;19651622;19415658;18491316;17081983	RSRLTPVsPESSSTE	PhosphoSitePlus|Phospho.ELM|HPRD|Vero E6 (Bouhaddou et al. 2020)	2	NA	NA	proximal
SQSTM1	NM_003900	271	V	I	VUS	Paget disease of bone 3	https://www.ncbi.nlm.nih.gov/clinvar/variation/353162/	rs376283809	272	S	MAPK13;CDK1	18767875;20068231;18691976;32645325;18707149;19007248;18669648;19413330;16964243;16083285;19691289;18578522;19664994;19664995;16565220;19651622;19415658;18491316;17081983	RSRLTPVsPESSSTE	PhosphoSitePlus|Phospho.ELM|HPRD|Vero E6 (Bouhaddou et al. 2020)	1	NA	NA	proximal
SUN2	NM_015374	56	A	P	VUS	Emery-Dreifuss muscular dystrophy	https://www.ncbi.nlm.nih.gov/clinvar/variation/530819/	rs137966643	54	S	PRKACA	12239280;14615979;20058876;32645325;17081983	SSNMKRLsPAPQLGP	Vero E6 (Bouhaddou et al. 2020)|HPRD|Phospho.ELM|PhosphoSitePlus|UniProt	2	NA	NA	proximal
SYNE1	NM_182961	8357	R	H	VUS	Cerebellar ataxia__Emery-Dreifuss muscular dystrophy	https://www.ncbi.nlm.nih.gov/clinvar/variation/355810/	rs766534980	8360	T		20166139;32645325	ENIIRSKtPTGPELD	PhosphoSitePlus|HPRD|Vero E6 (Bouhaddou et al. 2020)	3	0.990089	loss	rewiring
TCOF1	NM_001135243	1356	A	V	VUS/benign	Epicanthus	https://www.ncbi.nlm.nih.gov/clinvar/variation/931082/	rs373129508	1358	T		18669648;17287340;32645325	GDQPAARtPRSKKKK	PhosphoSitePlus|Phospho.ELM|Vero E6 (Bouhaddou et al. 2020)	2	NA	NA	proximal
TOR1AIP1	NM_015602	213	N	S	VUS	Muscular dystrophy, limb-girdle, type 2y	https://www.ncbi.nlm.nih.gov/clinvar/variation/851674/	rs200495464	220	T		19664994;20068231;19415658;32645325;18669648;19413330;18452278;17081983	NFSEEGEtEEDDQDS	PhosphoSitePlus|Phospho.ELM|HPRD|Vero E6 (Bouhaddou et al. 2020)	7	NA	NA	distal
TSC2	NM_000548	1127	R	W	VUS/benign	Hereditary cancer-predisposing syndrome	https://www.ncbi.nlm.nih.gov/clinvar/variation/406072/	rs373939435	1132	S	SGK1	18669648;17322306;19651622;20068231;18212344;32645325	RDRVRSMsGGHGLRV	PhosphoSitePlus|Phospho.ELM|HPRD|Vero E6 (Bouhaddou et al. 2020)	5	NA	NA	distal
TSC2	NM_000548	1131	M	T	VUS	Tuberous sclerosis 2__Hereditary cancer-predisposing syndrome	https://www.ncbi.nlm.nih.gov/clinvar/variation/653459/	rs763122999	1132	S	SGK1	18669648;17322306;19651622;20068231;18212344;32645325	RDRVRSMsGGHGLRV	PhosphoSitePlus|Phospho.ELM|HPRD|Vero E6 (Bouhaddou et al. 2020)	1	NA	NA	proximal
TTC7A	NM_020458	188	R	C	VUS	Multiple gastrointestinal atresias	https://www.ncbi.nlm.nih.gov/clinvar/variation/947583/	rs544316606	182	S		18669648;19664995;32645325;20068231	SLERLPNsIASRFRL	PhosphoSitePlus|Phospho.ELM|HPRD|Vero E6 (Bouhaddou et al. 2020)	6	NA	NA	distal
TTC7A	NM_020458	188	R	H	VUS/benign	Multiple gastrointestinal atresias	https://www.ncbi.nlm.nih.gov/clinvar/variation/568754/	rs147471840	182	S		18669648;19664995;32645325;20068231	SLERLPNsIASRFRL	PhosphoSitePlus|Phospho.ELM|HPRD|Vero E6 (Bouhaddou et al. 2020)	6	NA	NA	distal
TTC7A	NM_020458	653	T	A	VUS	Multiple gastrointestinal atresias	https://www.ncbi.nlm.nih.gov/clinvar/variation/644890/	rs113303079	658	S		32645325	GLTMKKQsGMHLTLP	PhosphoSitePlus|Vero E6 (Bouhaddou et al. 2020)	5	NA	NA	distal
VCL	NM_014000	347	P	S	VUS	Dilated cardiomyopathy 1W	https://www.ncbi.nlm.nih.gov/clinvar/variation/657948/	rs566961713	346	S		20166139;32645325;20068231	RARGQGSsPVAMQKA	PhosphoSitePlus|HPRD|Vero E6 (Bouhaddou et al. 2020)	1	0.9068	loss	rewiring
VCL	NM_014000	350	M	I	VUS	Dilated cardiomyopathy 1W	https://www.ncbi.nlm.nih.gov/clinvar/variation/572274/	rs771542436	346	S		20166139;32645325;20068231	RARGQGSsPVAMQKA	PhosphoSitePlus|HPRD|Vero E6 (Bouhaddou et al. 2020)	4	NA	NA	distal
XPC	NM_004628	88	I	V	VUS	Xeroderma pigmentosum, group C	https://www.ncbi.nlm.nih.gov/clinvar/variation/343578/	rs200197232	94	S	CSNK2A1	18669648;19651622;20068231;18452278;32645325;17081983	VIKDEALsDGDDLRD	PhosphoSitePlus|Phospho.ELM|HPRD|Vero E6 (Bouhaddou et al. 2020)	6	NA	NA	distal
