# Supplementary material for: Human phospho‐signaling networks of SARS‐CoV‐2 infection are rewired by population genetic variants
Source: Mol Syst Biol. 2022 May 17;18(5):e10823. doi: 10.15252/msb.202110823 (PMC9112486; doi:10.15252/msb.202110823)
Supplement: Supplementary file 10 — Dataset EV10 [file MSB-18-0-s003.xlsx]

## Sheet: legend
Dataset EV10: Positively selected genes with pSNVs.
List of genes with pSNVs that show evidence of positive selection in the populations of the 1000 Genomes project. Integrated Haplotype Scores (iHS) for the genes are shown for each population. The combined scores summed across populations are also shown in rows with value all_scores_sum.

## Sheet: Table EV10
gene_with_pSNVs	population_1KG	iHS_score
CCZ1B	all_scores_sum	48.52
NCBP3	all_scores_sum	37.559
IRF2BP2	all_scores_sum	36.431
MCM6	all_scores_sum	33.162
DARS	all_scores_sum	33.162
MTA2	all_scores_sum	28.943
MYH9	all_scores_sum	27.152
ANP32B	all_scores_sum	27.06
HCFC1	all_scores_sum	26.361
HDAC1	all_scores_sum	26.269
MRPS16	all_scores_sum	24.069
PLEKHH2	all_scores_sum	23.394
MAPRE3	all_scores_sum	22.511
MTUS1	all_scores_sum	22.094
SIN3A	all_scores_sum	22.07
RBM26	all_scores_sum	21.929
PMS2	all_scores_sum	21.092
LARP4B	all_scores_sum	20.949
PTPN13	all_scores_sum	20.619
TPR	all_scores_sum	20.415
RFC1	all_scores_sum	19.348
SSH2	all_scores_sum	19.236
CDK11A	all_scores_sum	18.342
BRD1	all_scores_sum	18.327
STK17A	all_scores_sum	17.989
ERC1	all_scores_sum	17.861
SNX2	all_scores_sum	17.182
FASN	all_scores_sum	17.1
BCLAF1	all_scores_sum	16.931
TNS2	all_scores_sum	16.564
CD2AP	all_scores_sum	16.227
THRAP3	all_scores_sum	16.225
LEMD2	all_scores_sum	16.099
JMJD1C	all_scores_sum	15.828
RASSF8	all_scores_sum	15.322
ETV3	all_scores_sum	15.283
ZFC3H1	all_scores_sum	14.939
ADD3	all_scores_sum	14.865
MAP2K3	all_scores_sum	14.754
BCL2L13	all_scores_sum	14.553
SMARCC1	all_scores_sum	14.355
CPSF3	all_scores_sum	14.316
NUMA1	all_scores_sum	14.162
RANBP2	all_scores_sum	13.822
RPS6KB1	all_scores_sum	13.801
ANKIB1	all_scores_sum	13.562
PRR35	all_scores_sum	13.268
PKP4	all_scores_sum	13.118
LIMCH1	all_scores_sum	12.975
LYAR	all_scores_sum	12.799
UBR5	all_scores_sum	12.599
EAPP	all_scores_sum	12.533
EIF4B	all_scores_sum	11.993
ZEB1	all_scores_sum	11.99
ANXA2	all_scores_sum	11.94
MARK2	all_scores_sum	11.827
DDA1	all_scores_sum	11.794
BABAM1	all_scores_sum	11.794
RPL29	all_scores_sum	11.709
KIF3B	all_scores_sum	11.666
NADK	all_scores_sum	11.655
PLEKHG3	all_scores_sum	11.595
PARP4	all_scores_sum	11.416
TOR1AIP1	all_scores_sum	11.278
TOM1	all_scores_sum	11.146
TP53BP1	all_scores_sum	11.096
SPP1	all_scores_sum	10.934
IKBKB	all_scores_sum	10.758
LEO1	all_scores_sum	10.575
PGRMC1	all_scores_sum	10.116
RRN3	all_scores_sum	10.102
GPRASP2	all_scores_sum	9.896
ARMCX5-GPRASP2	all_scores_sum	9.896
RPS16	all_scores_sum	9.866
PDE8A	all_scores_sum	9.757
MYCBP2	all_scores_sum	9.563
ZNRF2	all_scores_sum	9.54
PHLDB1	all_scores_sum	9.451
FRMD4A	all_scores_sum	9.327
MPHOSPH8	all_scores_sum	9.325
RNASEH1	all_scores_sum	9.317
SYNPO	all_scores_sum	9.05
ZC3HAV1L	all_scores_sum	8.907
DDX24	all_scores_sum	8.546
KIF13B	all_scores_sum	8.519
FAM83H	all_scores_sum	8.508
TCP11L1	all_scores_sum	8.505
DNTTIP2	all_scores_sum	8.493
KIF23	all_scores_sum	8.332
CCDC86	all_scores_sum	8.313
ARHGAP5	all_scores_sum	8.288
DDX54	all_scores_sum	8.133
UCKL1	all_scores_sum	7.924
TSC2	all_scores_sum	7.912
KTN1	all_scores_sum	7.898
RAPGEF1	all_scores_sum	7.758
SMARCAD1	all_scores_sum	7.721
FAM117A	all_scores_sum	7.71
USP32	all_scores_sum	7.642
PPP1R12A	all_scores_sum	7.6
FAM53C	all_scores_sum	7.531
SYNJ2	all_scores_sum	7.515
RALY	all_scores_sum	7.497
STX4	all_scores_sum	7.493
SUPT6H	all_scores_sum	7.101
RAB11FIP2	all_scores_sum	7.098
BAZ1B	all_scores_sum	6.975
NSD1	all_scores_sum	6.945
PARD6B	all_scores_sum	6.869
AJUBA	all_scores_sum	6.666
TRIM25	all_scores_sum	6.64
RPL28	all_scores_sum	6.632
ARHGAP23	all_scores_sum	6.537
ARHGEF2	all_scores_sum	6.487
RBM15B	all_scores_sum	6.458
XRN2	all_scores_sum	6.336
TAF12	all_scores_sum	6.331
PHACTR4	all_scores_sum	6.331
CHAF1B	all_scores_sum	5.984
HIST4H4	all_scores_sum	5.959
PSMA3	all_scores_sum	5.671
GIT2	all_scores_sum	5.386
TUBGCP5	all_scores_sum	5.291
FAM53A	all_scores_sum	5.256
KIAA1671	all_scores_sum	5.186
ATP13A3	all_scores_sum	5.088
KIAA1522	all_scores_sum	5.083
EML4	all_scores_sum	4.882
AKAP12	all_scores_sum	4.784
HMGA1	all_scores_sum	4.767
DNM1L	all_scores_sum	4.685
NCK1	all_scores_sum	4.635
RALGAPA2	all_scores_sum	4.632
IWS1	all_scores_sum	4.605
DST	all_scores_sum	4.554
HNRNPU	all_scores_sum	4.491
DTL	all_scores_sum	4.458
ABR	all_scores_sum	4.447
STK11IP	all_scores_sum	4.446
FAM160A2	all_scores_sum	4.431
RALGPS2	all_scores_sum	4.421
COPA	all_scores_sum	4.399
PDS5B	all_scores_sum	4.394
RUBCN	all_scores_sum	4.392
PTPN14	all_scores_sum	4.362
RIF1	all_scores_sum	4.36
NCOR1	all_scores_sum	4.336
NUP214	all_scores_sum	4.328
CDK5RAP2	all_scores_sum	4.311
TMEM131	all_scores_sum	4.252
MVP	all_scores_sum	4.249
EIF5B	all_scores_sum	4.196
CDC6	all_scores_sum	4.185
CDC23	all_scores_sum	4.184
KAT5	all_scores_sum	4.169
RUNX1	all_scores_sum	4.168
MEPCE	all_scores_sum	4.166
PCBP1	all_scores_sum	4.162
FOXK1	all_scores_sum	4.116
FOSL2	all_scores_sum	4.115
FRA10AC1	all_scores_sum	4.094
PCM1	all_scores_sum	4.091
TNRC6C	all_scores_sum	4.071
MCM4	all_scores_sum	4.061
NEO1	all_scores_sum	4.05
KPNA6	all_scores_sum	4.018
PACSIN3	all_scores_sum	3.956
LRCH4	all_scores_sum	3.954
HNF1B	all_scores_sum	3.931
FILIP1L	all_scores_sum	3.893
ANLN	all_scores_sum	3.891
FLNB	all_scores_sum	3.792
BRAF	all_scores_sum	3.778
BCKDK	all_scores_sum	3.735
STK10	all_scores_sum	3.719
MTDH	all_scores_sum	3.698
PACS1	all_scores_sum	3.684
KLC2	all_scores_sum	3.684
NCOR2	all_scores_sum	3.681
BMPR2	all_scores_sum	3.665
METTL1	all_scores_sum	3.633
PCBD1	all_scores_sum	3.606
ZHX3	all_scores_sum	3.593
ZNF672	all_scores_sum	3.591
ALDH1A1	all_scores_sum	3.571
MBD4	all_scores_sum	3.563
ACAP2	all_scores_sum	3.536
WDHD1	all_scores_sum	3.53
ZMYM4	all_scores_sum	3.501
ARL6IP6	all_scores_sum	3.482
ZFP36L1	all_scores_sum	3.465
KIFAP3	all_scores_sum	3.463
GIGYF2	all_scores_sum	3.46
SIPA1L3	all_scores_sum	3.451
VAMP4	all_scores_sum	3.425
NCAPH	all_scores_sum	3.424
DYNC1LI2	all_scores_sum	3.424
TSSC4	all_scores_sum	3.408
DNAJC19	all_scores_sum	3.405
SNTB1	all_scores_sum	3.377
GOLGB1	all_scores_sum	3.349
MTFR1L	all_scores_sum	3.33
TRAF3IP1	all_scores_sum	3.322
SAFB2	all_scores_sum	3.259
SAFB	all_scores_sum	3.259
MSH6	all_scores_sum	3.19
ABCF1	all_scores_sum	3.17
ENO1	all_scores_sum	3.144
BRWD1	all_scores_sum	2.972
DSN1	all_scores_sum	2.963
MZT2A	all_scores_sum	2.849
SUN2	all_scores_sum	2.79
MCMBP	all_scores_sum	2.754
RSF1	all_scores_sum	2.727
C2CD5	all_scores_sum	2.714
ABCF1	AFR_ESN	3.17
ANP32B	AFR_ESN	3.955
CCZ1B	AFR_ESN	5.188
FAM53C	AFR_ESN	3.868
HDAC1	AFR_ESN	4.99
LARP4B	AFR_ESN	4.475
LYAR	AFR_ESN	4.674
MAP2K3	AFR_ESN	4.291
MRPS16	AFR_ESN	3.643
MTA2	AFR_ESN	3.799
MYH9	AFR_ESN	7.367
NCBP3	AFR_ESN	5.567
PARP4	AFR_ESN	4.566
PCBD1	AFR_ESN	3.606
PMS2	AFR_ESN	4.201
PRR35	AFR_ESN	4.528
PTPN13	AFR_ESN	3.843
RPL29	AFR_ESN	3.663
RRN3	AFR_ESN	3.174
SMARCAD1	AFR_ESN	3.964
SNX2	AFR_ESN	4.213
SPP1	AFR_ESN	3.942
SSH2	AFR_ESN	5.164
STK17A	AFR_ESN	4.341
SUPT6H	AFR_ESN	3.195
TPR	AFR_ESN	4.697
ANKIB1	AFR_GWD	3.922
ANP32B	AFR_GWD	3.444
ARHGEF2	AFR_GWD	3.312
CCZ1B	AFR_GWD	4.23
CD2AP	AFR_GWD	5.112
CDC6	AFR_GWD	4.185
CDK11A	AFR_GWD	4.935
FAM160A2	AFR_GWD	4.431
FLNB	AFR_GWD	3.792
HCFC1	AFR_GWD	5.332
HDAC1	AFR_GWD	4.574
METTL1	AFR_GWD	3.633
MRPS16	AFR_GWD	3.889
NADK	AFR_GWD	4.935
NCBP3	AFR_GWD	5.257
PCBP1	AFR_GWD	4.162
PMS2	AFR_GWD	3.959
PTPN13	AFR_GWD	4.049
RBM15B	AFR_GWD	3.239
RPL29	AFR_GWD	3.712
RRN3	AFR_GWD	3.348
SIN3A	AFR_GWD	3.441
SNX2	AFR_GWD	5.016
SPP1	AFR_GWD	3.258
SSH2	AFR_GWD	4.322
STK17A	AFR_GWD	3.142
TPR	AFR_GWD	4.396
VAMP4	AFR_GWD	3.425
ANP32B	AFR_LWK	5.76
BMPR2	AFR_LWK	3.665
BRWD1	AFR_LWK	2.972
CDK11A	AFR_LWK	6.687
DARS	AFR_LWK	5.184
DDX54	AFR_LWK	3.749
DTL	AFR_LWK	4.458
DYNC1LI2	AFR_LWK	3.424
FILIP1L	AFR_LWK	3.893
HCFC1	AFR_LWK	4.167
HDAC1	AFR_LWK	3.899
KIF23	AFR_LWK	4.291
LARP4B	AFR_LWK	4.12
LYAR	AFR_LWK	3.768
MCM4	AFR_LWK	4.061
MCM6	AFR_LWK	5.184
MEPCE	AFR_LWK	4.166
NCBP3	AFR_LWK	5.521
PGRMC1	AFR_LWK	3.787
PHLDB1	AFR_LWK	3.653
PTPN13	AFR_LWK	4.386
SIN3A	AFR_LWK	4.436
SNTB1	AFR_LWK	3.377
SYNJ2	AFR_LWK	3.238
ABR	AFR_MSL	4.447
ANP32B	AFR_MSL	5.361
ARHGAP5	AFR_MSL	3.994
CCZ1B	AFR_MSL	4.49
CD2AP	AFR_MSL	3.606
CDK11A	AFR_MSL	6.72
DST	AFR_MSL	4.554
EAPP	AFR_MSL	3.976
EIF5B	AFR_MSL	4.196
ETV3	AFR_MSL	5.453
FAM53A	AFR_MSL	5.256
HDAC1	AFR_MSL	4.086
KTN1	AFR_MSL	4.375
LARP4B	AFR_MSL	4.667
MAP2K3	AFR_MSL	5.567
MTA2	AFR_MSL	5.391
NADK	AFR_MSL	6.72
NCBP3	AFR_MSL	5.651
PGRMC1	AFR_MSL	3.019
PMS2	AFR_MSL	4.224
PPP1R12A	AFR_MSL	3.771
RBM26	AFR_MSL	3.276
RUNX1	AFR_MSL	4.168
SNX2	AFR_MSL	3.773
SSH2	AFR_MSL	4.716
STK11IP	AFR_MSL	4.446
STK17A	AFR_MSL	3.373
SUPT6H	AFR_MSL	3.906
TOM1	AFR_MSL	4.084
TPR	AFR_MSL	4.131
TRAF3IP1	AFR_MSL	3.322
ALDH1A1	AFR_YRI	3.571
ANP32B	AFR_YRI	4.333
CCZ1B	AFR_YRI	5.078
ETV3	AFR_YRI	3.933
FAM53C	AFR_YRI	3.663
HCFC1	AFR_YRI	4.871
HDAC1	AFR_YRI	4.071
LYAR	AFR_YRI	4.357
MAP2K3	AFR_YRI	4.896
MTA2	AFR_YRI	4.085
MYH9	AFR_YRI	6.292
NCBP3	AFR_YRI	5.896
PARP4	AFR_YRI	3.436
PMS2	AFR_YRI	5.305
RBM26	AFR_YRI	3.225
RRN3	AFR_YRI	3.58
SMARCAD1	AFR_YRI	3.757
SNX2	AFR_YRI	4.18
SPP1	AFR_YRI	3.734
SSH2	AFR_YRI	5.034
STK17A	AFR_YRI	3.94
TPR	AFR_YRI	4.214
ANP32B	AMR_ACB	4.207
CCZ1B	AMR_ACB	4.629
EAPP	AMR_ACB	4.386
ETV3	AMR_ACB	5.897
HDAC1	AMR_ACB	4.649
KIFAP3	AMR_ACB	3.463
LARP4B	AMR_ACB	3.781
LRCH4	AMR_ACB	3.954
MTA2	AMR_ACB	3.974
MZT2A	AMR_ACB	2.849
NCBP3	AMR_ACB	5.057
PARP4	AMR_ACB	3.414
PHLDB1	AMR_ACB	5.798
PMS2	AMR_ACB	3.403
PTPN13	AMR_ACB	4.391
RAB11FIP2	AMR_ACB	3.289
TPR	AMR_ACB	2.977
ACAP2	AMR_ASW	3.536
ANKIB1	AMR_ASW	4.648
ARHGAP5	AMR_ASW	4.294
BCLAF1	AMR_ASW	4.331
CCZ1B	AMR_ASW	5.43
CDK5RAP2	AMR_ASW	4.311
DDX54	AMR_ASW	4.384
EAPP	AMR_ASW	4.171
HNRNPU	AMR_ASW	4.491
MTA2	AMR_ASW	3.96
NCBP3	AMR_ASW	4.61
NCK1	AMR_ASW	4.635
PTPN13	AMR_ASW	3.95
RBM26	AMR_ASW	2.971
RPL29	AMR_ASW	4.334
RUBCN	AMR_ASW	4.392
ADD3	AMR_CLM	4.192
ARMCX5-GPRASP2	AMR_CLM	2.997
BCLAF1	AMR_CLM	5.074
BRD1	AMR_CLM	4.537
CCZ1B	AMR_CLM	4.654
DARS	AMR_CLM	5.178
FAM117A	AMR_CLM	4.289
FAM83H	AMR_CLM	4.612
FOXK1	AMR_CLM	4.116
GPRASP2	AMR_CLM	2.997
IKBKB	AMR_CLM	3.407
KIAA1671	AMR_CLM	5.186
KIF13B	AMR_CLM	4.333
LEMD2	AMR_CLM	3.814
LIMCH1	AMR_CLM	5.228
MCM6	AMR_CLM	5.178
MPHOSPH8	AMR_CLM	3.583
MTUS1	AMR_CLM	4.22
NUP214	AMR_CLM	4.328
PDE8A	AMR_CLM	4.618
PLEKHG3	AMR_CLM	4.853
PPP1R12A	AMR_CLM	3.829
RFC1	AMR_CLM	3.435
RPS16	AMR_CLM	4.551
SAFB	AMR_CLM	3.259
SAFB2	AMR_CLM	3.259
SUN2	AMR_CLM	2.79
SYNPO	AMR_CLM	3.708
TP53BP1	AMR_CLM	4.151
UBR5	AMR_CLM	3.381
ZFC3H1	AMR_CLM	3.905
BCLAF1	AMR_MXL	4.563
BRD1	AMR_MXL	4.535
CCZ1B	AMR_MXL	4.693
CHAF1B	AMR_MXL	2.85
DSN1	AMR_MXL	2.963
IRF2BP2	AMR_MXL	3.559
IWS1	AMR_MXL	4.605
KAT5	AMR_MXL	4.169
KIF13B	AMR_MXL	4.186
LEMD2	AMR_MXL	4.404
PLEKHG3	AMR_MXL	3.763
RBM26	AMR_MXL	4.448
RFC1	AMR_MXL	2.8
RSF1	AMR_MXL	2.727
SYNPO	AMR_MXL	5.342
TUBGCP5	AMR_MXL	5.291
UBR5	AMR_MXL	3.635
ANXA2	AMR_PEL	5.645
ARHGAP23	AMR_PEL	6.537
ATP13A3	AMR_PEL	5.088
BRAF	AMR_PEL	3.778
CHAF1B	AMR_PEL	3.134
DNM1L	AMR_PEL	4.685
EML4	AMR_PEL	4.882
FAM117A	AMR_PEL	3.421
FOSL2	AMR_PEL	4.115
GIT2	AMR_PEL	5.386
GOLGB1	AMR_PEL	3.349
HCFC1	AMR_PEL	7.312
JMJD1C	AMR_PEL	7.472
KLC2	AMR_PEL	3.684
KPNA6	AMR_PEL	4.018
MARK2	AMR_PEL	4.228
MTFR1L	AMR_PEL	3.33
PACS1	AMR_PEL	3.684
PLEKHH2	AMR_PEL	5.171
RAPGEF1	AMR_PEL	3.379
SYNJ2	AMR_PEL	4.277
TOR1AIP1	AMR_PEL	3.528
ZC3HAV1L	AMR_PEL	4.397
ZEB1	AMR_PEL	3.408
ZMYM4	AMR_PEL	3.501
BRD1	AMR_PUR	5.085
MRPS16	AMR_PUR	3.969
MTUS1	AMR_PUR	4.87
MVP	AMR_PUR	4.249
NSD1	AMR_PUR	3.928
PDS5B	AMR_PUR	4.394
PGRMC1	AMR_PUR	3.31
SMARCC1	AMR_PUR	4.398
TCP11L1	AMR_PUR	3.581
UBR5	AMR_PUR	3.059
ANXA2	EAS_CDX	3.122
COPA	EAS_CDX	4.399
DNAJC19	EAS_CDX	3.405
FASN	EAS_CDX	5.16
IRF2BP2	EAS_CDX	4.272
LEO1	EAS_CDX	3.574
MAPRE3	EAS_CDX	3.764
MYH9	EAS_CDX	3.96
PACSIN3	EAS_CDX	3.956
PKP4	EAS_CDX	4.485
PLEKHH2	EAS_CDX	5.704
RANBP2	EAS_CDX	3.734
RASSF8	EAS_CDX	4.798
UCKL1	EAS_CDX	4.192
WDHD1	EAS_CDX	3.53
BCL2L13	EAS_CHB	5.382
CCDC86	EAS_CHB	4.014
CPSF3	EAS_CHB	4.14
HNF1B	EAS_CHB	3.931
IRF2BP2	EAS_CHB	4.288
LEO1	EAS_CHB	3.202
MARK2	EAS_CHB	3.525
MYH9	EAS_CHB	4.711
NCOR1	EAS_CHB	4.336
PLEKHH2	EAS_CHB	3.881
RANBP2	EAS_CHB	5.566
RFC1	EAS_CHB	3.113
TP53BP1	EAS_CHB	3.95
ZNRF2	EAS_CHB	3.898
AJUBA	EAS_CHS	3.577
ARHGEF2	EAS_CHS	3.175
ARL6IP6	EAS_CHS	3.482
BCKDK	EAS_CHS	3.735
BCL2L13	EAS_CHS	5.092
CCDC86	EAS_CHS	4.299
CD2AP	EAS_CHS	4.041
CPSF3	EAS_CHS	3.044
ERC1	EAS_CHS	5.021
IRF2BP2	EAS_CHS	3.905
LEMD2	EAS_CHS	4.017
LIMCH1	EAS_CHS	3.96
MARK2	EAS_CHS	4.074
MYH9	EAS_CHS	4.822
NEO1	EAS_CHS	4.05
PDE8A	EAS_CHS	5.139
PSMA3	EAS_CHS	5.671
RANBP2	EAS_CHS	4.522
RBM26	EAS_CHS	3.28
RFC1	EAS_CHS	3.505
RIF1	EAS_CHS	4.36
STX4	EAS_CHS	3.735
TOR1AIP1	EAS_CHS	3.847
TP53BP1	EAS_CHS	2.995
BCL2L13	EAS_JPT	4.079
ERC1	EAS_JPT	5.46
FRMD4A	EAS_JPT	4.284
IRF2BP2	EAS_JPT	4.272
LEO1	EAS_JPT	3.799
MYCBP2	EAS_JPT	3.315
NUMA1	EAS_JPT	2.668
PLEKHH2	EAS_JPT	4.195
PTPN14	EAS_JPT	4.362
RFC1	EAS_JPT	3.73
STX4	EAS_JPT	3.758
ZEB1	EAS_JPT	5.241
CD2AP	EAS_KHV	3.468
FASN	EAS_KHV	6.976
FRMD4A	EAS_KHV	5.043
IRF2BP2	EAS_KHV	5.435
KIF3B	EAS_KHV	4.63
LEMD2	EAS_KHV	3.864
LIMCH1	EAS_KHV	3.787
PKP4	EAS_KHV	3.476
PLEKHH2	EAS_KHV	4.443
RASSF8	EAS_KHV	3.406
RPL28	EAS_KHV	6.632
SIPA1L3	EAS_KHV	3.451
TNRC6C	EAS_KHV	4.071
TRIM25	EAS_KHV	6.64
UCKL1	EAS_KHV	3.732
ZHX3	EAS_KHV	3.593
ADD3	EUR_CEU	4.213
AKAP12	EUR_CEU	4.784
ANKIB1	EUR_CEU	4.992
BAZ1B	EUR_CEU	3.276
DARS	EUR_CEU	7.083
IKBKB	EUR_CEU	4.22
KTN1	EUR_CEU	3.523
MCM6	EUR_CEU	7.083
NCOR2	EUR_CEU	3.681
NSD1	EUR_CEU	3.017
RALGPS2	EUR_CEU	4.421
RALY	EUR_CEU	4.65
RASSF8	EUR_CEU	3.878
TCP11L1	EUR_CEU	4.924
THRAP3	EUR_CEU	4.781
TNS2	EUR_CEU	4.571
ZFC3H1	EUR_CEU	2.901
ADD3	EUR_FIN	3.631
ANLN	EUR_FIN	3.891
C2CD5	EUR_FIN	2.714
CDC23	EUR_FIN	4.184
DARS	EUR_FIN	5.305
ERC1	EUR_FIN	7.38
MCM6	EUR_FIN	5.305
MPHOSPH8	EUR_FIN	5.742
MRPS16	EUR_FIN	3.509
MTDH	EUR_FIN	3.698
NUMA1	EUR_FIN	4.486
RALGAPA2	EUR_FIN	4.632
RAPGEF1	EUR_FIN	4.379
THRAP3	EUR_FIN	3.027
ZNRF2	EUR_FIN	5.642
ARMCX5-GPRASP2	EUR_GBR	3.801
BABAM1	EUR_GBR	3.814
CCZ1B	EUR_GBR	4.978
DARS	EUR_GBR	6.605
DDA1	EUR_GBR	3.814
EIF4B	EUR_GBR	6.747
FAM83H	EUR_GBR	3.896
GPRASP2	EUR_GBR	3.801
HIST4H4	EUR_GBR	5.959
MCM6	EUR_GBR	6.605
MCMBP	EUR_GBR	2.754
MYCBP2	EUR_GBR	3.484
PCM1	EUR_GBR	4.091
PLEKHG3	EUR_GBR	2.979
RPS16	EUR_GBR	5.315
TNS2	EUR_GBR	6.747
TOM1	EUR_GBR	3.261
ARMCX5-GPRASP2	EUR_IBS	3.098
BRD1	EUR_IBS	4.17
CCZ1B	EUR_IBS	5.15
DARS	EUR_IBS	3.807
DDX24	EUR_IBS	4.545
GPRASP2	EUR_IBS	3.098
JMJD1C	EUR_IBS	2.927
KIF23	EUR_IBS	4.041
MCM6	EUR_IBS	3.807
MRPS16	EUR_IBS	3.708
MTUS1	EUR_IBS	4.863
NUMA1	EUR_IBS	3.32
PRR35	EUR_IBS	3.587
STK17A	EUR_IBS	3.193
TSSC4	EUR_IBS	3.408
ZEB1	EUR_IBS	3.341
ZFC3H1	EUR_IBS	4.758
ZNF672	EUR_IBS	3.591
ADD3	EUR_TSI	2.829
BAZ1B	EUR_TSI	3.699
DDX24	EUR_TSI	4.001
EIF4B	EUR_TSI	5.246
FRA10AC1	EUR_TSI	4.094
IKBKB	EUR_TSI	3.131
MRPS16	EUR_TSI	5.351
MTUS1	EUR_TSI	3.927
MYCBP2	EUR_TSI	2.764
PRR35	EUR_TSI	5.153
RASSF8	EUR_TSI	3.24
RBM26	EUR_TSI	4.729
THRAP3	EUR_TSI	3.02
TNS2	EUR_TSI	5.246
XRN2	EUR_TSI	2.922
ZC3HAV1L	EUR_TSI	4.51
ZFC3H1	EUR_TSI	3.375
ZFP36L1	EUR_TSI	3.465
CPSF3	SAS_BEB	3.799
IRF2BP2	SAS_BEB	3.77
KIF3B	SAS_BEB	3.905
MAPRE3	SAS_BEB	4.108
PKP4	SAS_BEB	5.157
RALY	SAS_BEB	2.847
RFC1	SAS_BEB	2.765
RNASEH1	SAS_BEB	4.823
SIN3A	SAS_BEB	4.813
TSC2	SAS_BEB	4.067
XRN2	SAS_BEB	3.414
BABAM1	SAS_GIH	4.055
CPSF3	SAS_GIH	3.333
DDA1	SAS_GIH	4.055
DNTTIP2	SAS_GIH	4.276
GIGYF2	SAS_GIH	3.46
MAPRE3	SAS_GIH	3.784
NUMA1	SAS_GIH	3.688
RPS6KB1	SAS_GIH	3.247
SIN3A	SAS_GIH	3.076
SMARCC1	SAS_GIH	3.048
TOM1	SAS_GIH	3.801
TOR1AIP1	SAS_GIH	3.903
UBR5	SAS_GIH	2.524
USP32	SAS_GIH	3.042
DNTTIP2	SAS_ITU	4.217
ENO1	SAS_ITU	3.144
FASN	SAS_ITU	4.964
IRF2BP2	SAS_ITU	3.494
LARP4B	SAS_ITU	3.906
MAPRE3	SAS_ITU	3.62
MSH6	SAS_ITU	3.19
NCAPH	SAS_ITU	3.424
PARD6B	SAS_ITU	3.44
PHACTR4	SAS_ITU	6.331
SIN3A	SAS_ITU	3.395
SMARCC1	SAS_ITU	3.556
TAF12	SAS_ITU	6.331
AJUBA	SAS_PJL	3.089
BABAM1	SAS_PJL	3.925
BCLAF1	SAS_PJL	2.963
DDA1	SAS_PJL	3.925
HMGA1	SAS_PJL	4.767
IRF2BP2	SAS_PJL	3.436
JMJD1C	SAS_PJL	5.429
KIAA1522	SAS_PJL	5.083
MAPRE3	SAS_PJL	3.93
MBD4	SAS_PJL	3.563
MTA2	SAS_PJL	3.711
PARD6B	SAS_PJL	3.429
RAB11FIP2	SAS_PJL	3.809
RBM15B	SAS_PJL	3.219
RNASEH1	SAS_PJL	4.494
RPS6KB1	SAS_PJL	5.954
SIN3A	SAS_PJL	2.909
STK10	SAS_PJL	3.719
THRAP3	SAS_PJL	5.397
TMEM131	SAS_PJL	4.252
TSC2	SAS_PJL	3.845
ANXA2	SAS_STU	3.173
HCFC1	SAS_STU	4.679
KIF3B	SAS_STU	3.131
MAPRE3	SAS_STU	3.305
MTA2	SAS_STU	4.023
MTUS1	SAS_STU	4.214
RPS6KB1	SAS_STU	4.6
SMARCC1	SAS_STU	3.353
USP32	SAS_STU	4.6
